# Supplementary material for: Rapid response to the alpha-1 adrenergic agent phenylephrine in the perioperative period is impacted by genomics and ancestry
Source: Pharmacogenomics J. 2020 Nov 10;21(2):174–89. doi: 10.1038/s41397-020-00194-5 (PMC7997806; doi:10.1038/s41397-020-00194-5)
Supplement: Supplementary file 2 — Supplementary Table 1 [file 41397_2020_194_MOESM2_ESM.xlsx]

## Sheet: MAGMA GENE DBP AA
GENE	CHR	START	STOP	NSNPS	NPARAM	N	ZSTAT	P	SYMBOL	Padj
ENSG00000183117	8	2792875	4852494	403	81	1082	9.5893	4.4359e-22	CSMD1	3.72483e-18
ENSG00000151322	14	33404139	34273382	99	44	1082	9.0731	5.7857e-20	NPAS3	4.85825e-16
ENSG00000186153	16	78133310	79246564	92	42	1082	8.9428	1.8964e-19	WWOX	1.59241e-15
ENSG00000166748	15	86685227	87572283	231	61	1082	8.6385	2.8475e-18	AGBL1	2.39105e-14
ENSG00000188580	6	124125286	125146803	65	35	1082	8.4427	1.5499e-17	NKAIN2	1.30145e-13
ENSG00000189283	3	59735036	61237133	65	30	1082	8.2409	8.545e-17	FHIT	7.17524e-13
ENSG00000174469	7	145813453	148118090	249	60	1082	7.962	8.4613e-16	CNTNAP2	7.10495e-12
ENSG00000078328	16	6069095	7763340	238	57	1082	7.8144	2.762e-15	RBFOX1	2.31925e-11
ENSG00000183715	11	132284871	133402414	94	35	1082	7.6252	1.218e-14	OPCML	1.02275e-10
ENSG00000153707	9	8314246	10612723	111	37	1082	7.613	1.3394e-14	PTPRD	1.12469e-10
ENSG00000182667	11	131240373	132206716	109	37	1082	7.565	1.9388e-14	NTM	1.62801e-10
ENSG00000184985	4	7194265	7744554	59	25	1082	7.5504	2.1691e-14	SORCS2	1.82139e-10
ENSG00000116117	2	205410516	206484886	214	46	1082	7.5275	2.5853e-14	PARD3B	2.17088e-10
ENSG00000149256	11	78363876	79151992	68	27	1082	7.5152	2.8412e-14	TENM4	2.38576e-10
ENSG00000054392	1	210501596	210849638	76	28	1082	7.4713	3.9698e-14	HHAT	3.33344e-10
ENSG00000144619	3	2140497	3099645	90	30	1082	7.4019	6.714e-14	CNTN4	5.63775e-10
ENSG00000172264	20	13976015	16033842	112	33	1082	7.3779	8.0408e-14	MACROD2	6.75186e-10
ENSG00000135636	2	71680852	71913898	45	19	1082	7.2359	2.3117e-13	DYSF	1.94113e-09
ENSG00000165973	11	20691117	21597227	76	28	1082	7.196	3.0991e-13	NELL1	2.60231e-09
ENSG00000159216	21	36160098	37376965	163	40	1082	7.191	3.2169e-13	RUNX1	2.70123e-09
ENSG00000099139	9	78505560	78977255	48	21	1082	7.1823	3.4265e-13	PCSK5	2.87723e-09
ENSG00000151320	14	32798479	33300567	47	21	1082	7.1243	5.2301e-13	AKAP6	4.39171e-09
ENSG00000108684	17	31340105	32501983	91	26	1082	7.1237	5.2537e-13	ASIC2	4.41153e-09
ENSG00000168702	2	140988992	142889270	51	24	1082	7.1202	5.3898e-13	LRP1B	4.52582e-09
ENSG00000176204	2	76974845	77820445	50	20	1082	7.0879	6.8062e-13	LRRTM4	5.71517e-09
ENSG00000185565	3	115521235	117716095	298	46	1082	7.0617	8.2265e-13	LSAMP	6.90779e-09
ENSG00000130226	7	153584182	154685995	85	25	1082	7.0479	9.0851e-13	DPP6	7.62876e-09
ENSG00000066032	2	79412357	80875905	72	23	1082	6.9736	1.5444e-12	CTNNA2	1.29683e-08
ENSG00000151952	12	129556270	130388211	86	27	1082	6.9615	1.6834e-12	TMEM132D	1.41355e-08
ENSG00000198626	1	237205505	237997288	33	16	1082	6.9542	1.7731e-12	RYR2	1.48887e-08
ENSG00000145996	6	20534688	21232635	67	23	1082	6.9206	2.2484e-12	CDKAL1	1.88798e-08
ENSG00000050767	5	177664619	178017556	91	24	1082	6.8955	2.6834e-12	COL23A1	2.25325e-08
ENSG00000187391	7	77646393	79082890	101	25	1082	6.8945	2.7021e-12	MAGI2	2.26895e-08
ENSG00000185345	6	161768452	163148803	45	20	1082	6.8883	2.8238e-12	PARK2	2.37114e-08
ENSG00000151789	3	21459915	22414812	66	23	1082	6.8765	3.0663e-12	ZNF385D	2.57477e-08
ENSG00000074211	4	6322305	6565327	38	17	1082	6.8697	3.2174e-12	PPP2R2C	2.70165e-08
ENSG00000185420	1	245912642	246670614	69	22	1082	6.8264	4.3545e-12	SMYD3	3.65647e-08
ENSG00000171435	12	117890817	118406788	39	16	1082	6.8231	4.455e-12	KSR2	3.74086e-08
ENSG00000218336	4	183065140	183724177	31	15	1082	6.8122	4.8057e-12	TENM3	4.03535e-08
ENSG00000197943	16	81772702	81991899	41	18	1082	6.805	5.0514e-12	PLCG2	4.24166e-08
ENSG00000151474	10	13685706	14504141	31	14	1082	6.7149	9.4124e-12	FRMD4A	7.90359e-08
ENSG00000107249	9	3824127	4348392	34	16	1082	6.7087	9.82e-12	GLIS3	8.24585e-08
ENSG00000136267	7	14184674	15014402	56	18	1082	6.7002	1.0406e-11	DGKB	8.73792e-08
ENSG00000162849	1	245318287	245872733	47	18	1082	6.6923	1.0984e-11	KIF26B	9.22326e-08
ENSG00000184347	5	168088745	168728133	53	18	1082	6.6899	1.117e-11	SLIT3	9.37945e-08
ENSG00000185053	8	13947373	15095848	117	28	1082	6.6775	1.2149e-11	SGCZ	1.02015e-07
ENSG00000182901	1	240931554	241520530	74	23	1082	6.6701	1.2783e-11	RGS7	1.07339e-07
ENSG00000162946	1	231762561	232177018	47	16	1082	6.6681	1.2957e-11	DISC1	1.088e-07
ENSG00000198838	15	33603163	34158303	61	20	1082	6.6576	1.3918e-11	RYR3	1.16869e-07
ENSG00000157445	3	54156574	55108584	55	18	1082	6.6572	1.3956e-11	CACNA2D3	1.17189e-07
ENSG00000136205	7	47314752	47622156	60	16	1082	6.628	1.7015e-11	TNS3	1.42875e-07
ENSG00000182185	14	68286496	69196935	34	13	1082	6.6095	1.9279e-11	RAD51B	1.61886e-07
ENSG00000182601	16	25703347	26149009	42	16	1082	6.5864	2.2533e-11	HS3ST4	1.8921e-07
ENSG00000185774	4	20730239	21950422	116	27	1082	6.584	2.2902e-11	KCNIP4	1.92308e-07
ENSG00000170873	8	125563031	125740730	21	12	1082	6.5746	2.4391e-11	MTSS1	2.04811e-07
ENSG00000157890	15	66187417	66546085	23	12	1082	6.5639	2.6214e-11	MEGF11	2.20119e-07
ENSG00000136040	12	94542499	94701451	20	9	1082	6.5247	3.4073e-11	PLXNC1	2.86111e-07
ENSG00000146592	7	28338940	28865511	16	10	1082	6.5211	3.4893e-11	CREB5	2.92997e-07
ENSG00000169282	3	155755490	156256545	43	15	1082	6.5003	4.0091e-11	KCNAB1	3.36644e-07
ENSG00000171094	2	29415640	30144432	89	22	1082	6.4939	4.1822e-11	ALK	3.51179e-07
ENSG00000151532	10	114206756	114578503	69	18	1082	6.4873	4.3688e-11	VTI1A	3.66848e-07
ENSG00000151572	12	101111304	101522419	31	14	1082	6.4602	5.2277e-11	ANO4	4.3897e-07
ENSG00000145934	5	166711804	167691162	43	15	1082	6.4488	5.6371e-11	TENM2	4.73347e-07
ENSG00000159339	1	17634690	17690499	15	8	1082	6.444	5.8168e-11	PADI4	4.88437e-07
ENSG00000174482	9	27948076	28670283	56	16	1082	6.4311	6.3359e-11	LINGO2	5.32026e-07
ENSG00000122584	7	8473585	8792593	59	17	1082	6.4237	6.6522e-11	NXPH1	5.58585e-07
ENSG00000100503	14	51186481	51297839	15	7	1082	6.4234	6.663e-11	NIN	5.59492e-07
ENSG00000184156	8	133133108	133493200	28	11	1082	6.4233	6.6685e-11	KCNQ3	5.59954e-07
ENSG00000154645	21	19273580	19639690	27	12	1082	6.4215	6.7453e-11	CHODL	5.66403e-07
ENSG00000219438	22	48885272	49246724	58	18	1082	6.419	6.8568e-11	FAM19A5	5.75765e-07
ENSG00000167632	8	140742586	141468678	87	20	1082	6.4148	7.0523e-11	TRAPPC9	5.92182e-07
ENSG00000213853	16	10622279	10674555	22	8	1082	6.4131	7.1304e-11	EMP2	5.9874e-07
ENSG00000185736	10	1228073	1779670	112	24	1082	6.4046	7.5389e-11	ADARB2	6.33041e-07
ENSG00000140479	15	101840818	102065405	35	14	1082	6.3949	8.0301e-11	PCSK6	6.74287e-07
ENSG00000113319	5	80256491	80525975	13	9	1082	6.3744	9.1845e-11	RASGRF2	7.71222e-07
ENSG00000154229	17	64298754	64806861	14	9	1082	6.3675	9.6094e-11	PRKCA	8.06901e-07
ENSG00000144455	3	3742498	4508965	64	17	1082	6.3521	1.0618e-10	SUMF1	8.91593e-07
ENSG00000155816	1	240177648	240638489	86	21	1082	6.338	1.1637e-10	FMN2	9.77159e-07
ENSG00000145982	6	5261277	5771813	47	16	1082	6.3228	1.2842e-10	FARS2	1.07834e-06
ENSG00000181234	12	128751948	129192460	32	13	1082	6.305	1.4405e-10	TMEM132C	1.20959e-06
ENSG00000165995	10	18429606	18830798	39	12	1082	6.303	1.4599e-10	CACNB2	1.22588e-06
ENSG00000187720	15	71389291	72075722	33	13	1082	6.2992	1.4958e-10	THSD4	1.25602e-06
ENSG00000124491	6	6144318	6321246	24	11	1082	6.2822	1.6693e-10	F13A1	1.40171e-06
ENSG00000075884	2	143848931	144525921	60	17	1082	6.2769	1.7273e-10	ARHGAP15	1.45041e-06
ENSG00000160293	9	136627016	136857726	49	16	1082	6.2745	1.754e-10	VAV2	1.47283e-06
ENSG00000188803	17	11144580	11467380	26	11	1082	6.2628	1.8912e-10	SHISA6	1.58804e-06
ENSG00000153814	7	27870192	28220362	15	8	1082	6.253	2.0135e-10	JAZF1	1.69074e-06
ENSG00000162599	1	61330931	61928465	28	12	1082	6.2511	2.0373e-10	NFIA	1.71072e-06
ENSG00000158321	7	69063905	70258054	32	13	1082	6.2485	2.0723e-10	AUTS2	1.74011e-06
ENSG00000106069	7	29161890	29553944	43	13	1082	6.2462	2.1027e-10	CHN2	1.76564e-06
ENSG00000144645	3	31699382	32119072	11	8	1082	6.2448	2.1212e-10	OSBPL10	1.78117e-06
ENSG00000181804	3	142984064	143567373	15	9	1082	6.2357	2.2484e-10	SLC9A9	1.88798e-06
ENSG00000140718	16	53737875	54155853	29	12	1082	6.2295	2.3403e-10	FTO	1.96515e-06
ENSG00000054611	22	47158518	47571336	41	14	1082	6.2284	2.3567e-10	TBC1D22A	1.97892e-06
ENSG00000105877	7	21582833	21941457	78	19	1082	6.2275	2.3698e-10	DNAH11	1.98992e-06
ENSG00000133195	17	70642088	71088851	45	15	1082	6.2177	2.5228e-10	SLC39A11	2.1184e-06
ENSG00000129116	4	169418217	169849608	20	10	1082	6.2145	2.5745e-10	PALLD	2.16181e-06
ENSG00000146648	7	55086714	55324313	17	9	1082	6.2024	2.7812e-10	EGFR	2.33537e-06
ENSG00000185532	10	52750945	54058110	64	18	1082	6.1996	2.8299e-10	PRKG1	2.37627e-06
ENSG00000069667	15	60780483	61521518	50	16	1082	6.1988	2.8444e-10	RORA	2.38844e-06
ENSG00000132932	13	25946209	26599989	14	7	1082	6.1978	2.8636e-10	ATP8A2	2.40456e-06
ENSG00000133401	5	31639517	32111037	73	19	1082	6.1945	2.9236e-10	PDZD2	2.45495e-06
ENSG00000181031	17	62293	236045	27	12	1082	6.1882	3.043e-10	RPH3AL	2.55521e-06
ENSG00000198796	18	56148479	56296189	9	6	1082	6.1847	3.1116e-10	ALPK2	2.61281e-06
ENSG00000152377	5	136310987	136934068	41	12	1082	6.1773	3.2599e-10	SPOCK1	2.73734e-06
ENSG00000154654	21	22370633	22915650	45	14	1082	6.177	3.2671e-10	NCAM2	2.74338e-06
ENSG00000104728	8	1772142	1906807	11	7	1082	6.1602	3.6327e-10	ARHGEF10	3.05038e-06
ENSG00000181722	3	114056941	114866118	28	12	1082	6.1557	3.7382e-10	ZBTB20	3.13897e-06
ENSG00000157168	8	31496902	32622548	33	13	1082	6.1395	4.1402e-10	NRG1	3.47653e-06
ENSG00000173406	1	57460451	59012406	32	13	1082	6.1369	4.2085e-10	DAB1	3.53388e-06
ENSG00000150471	4	62066976	62944053	33	12	1082	6.1298	4.4006e-10	LPHN3	3.69518e-06
ENSG00000137872	15	47476298	48066420	68	13	1082	6.1284	4.4375e-10	SEMA6D	3.72617e-06
ENSG00000021645	14	78708734	80330762	36	14	1082	6.1146	4.8398e-10	NRXN3	4.06398e-06
ENSG00000179242	20	59827482	60515673	102	21	1082	6.1124	4.9058e-10	CDH4	4.1194e-06
ENSG00000173068	9	16409501	16870841	64	15	1082	6.1116	4.9305e-10	BNC2	4.14014e-06
ENSG00000116147	1	175284330	175712906	32	11	1082	6.0848	5.8311e-10	TNR	4.89637e-06
ENSG00000130635	9	137533620	137736686	20	10	1082	6.0766	6.1397e-10	COL5A1	5.15551e-06
ENSG00000170579	18	3496030	4455335	79	17	1082	6.0725	6.2962e-10	DLGAP1	5.28692e-06
ENSG00000253350	8	105602961	106431488	14	8	1082	6.0663	6.5453e-10	RP11-127H5.1	5.49609e-06
ENSG00000053254	14	89591215	90085493	18	9	1082	6.0649	6.6025e-10	FOXN3	5.54412e-06
ENSG00000115896	2	198669426	199437305	14	7	1082	6.0596	6.8233e-10	PLCL1	5.72953e-06
ENSG00000162105	11	70313961	70963623	16	8	1082	6.0575	6.9145e-10	SHANK2	5.80611e-06
ENSG00000177694	3	174156363	175523428	153	25	1082	6.0523	7.1378e-10	NAALADL2	5.99361e-06
ENSG00000171735	1	6845384	7829766	71	18	1082	6.0432	7.5554e-10	CAMTA1	6.34427e-06
ENSG00000155093	7	157331750	158380480	61	16	1082	6.0417	7.6258e-10	PTPRN2	6.40338e-06
ENSG00000255872	9	37588410	38068684	44	14	1082	6.0415	7.6324e-10	RP11-613M10.9	6.40893e-06
ENSG00000077092	3	25215823	25639423	54	14	1082	6.0393	7.7378e-10	RARB	6.49743e-06
ENSG00000185630	1	164524821	164868533	21	10	1082	6.0375	7.8243e-10	PBX1	6.57006e-06
ENSG00000132359	17	2680350	2941033	12	6	1082	6.0373	7.838e-10	RAP1GAP2	6.58157e-06
ENSG00000144959	3	172348039	172429008	28	10	1082	6.034	7.9973e-10	NCEH1	6.71533e-06
ENSG00000119771	2	23608088	23931481	58	16	1082	6.0243	8.4919e-10	KLHL29	7.13065e-06
ENSG00000108018	10	108333421	108924292	35	14	1082	6.0214	8.6463e-10	SORCS1	7.2603e-06
ENSG00000185008	3	75955846	77699115	46	14	1082	6.0204	8.702e-10	ROBO2	7.30707e-06
ENSG00000147724	8	139142266	139509065	24	9	1082	6.0168	8.8952e-10	FAM135B	7.4693e-06
ENSG00000182771	10	87359312	88126250	20	10	1082	6.0073	9.4302e-10	GRID1	7.91854e-06
ENSG00000107104	9	470291	746105	43	13	1082	6.0061	9.5028e-10	KANK1	7.9795e-06
ENSG00000148948	11	40135753	41481323	118	22	1082	6.0001	9.8595e-10	LRRC4C	8.27902e-06
ENSG00000070882	7	24836158	25021253	13	7	1082	5.9977	1.001e-09	OSBPL3	8.4054e-06
ENSG00000185046	12	99120235	100378432	50	14	1082	5.9973	1.0029e-09	ANKS1B	8.42135e-06
ENSG00000101349	20	9518036	9819689	24	9	1082	5.9909	1.0431e-09	PAK7	8.75891e-06
ENSG00000023171	11	123396344	123498482	37	9	1082	5.9798	1.1168e-09	GRAMD1B	9.37777e-06
ENSG00000165084	8	69242957	69731257	34	13	1082	5.9611	1.2525e-09	C8orf34	1.05172e-05
ENSG00000124831	2	238536219	238722325	7	4	1082	5.9605	1.257e-09	LRRFIP1	1.0555e-05
ENSG00000158089	2	31133333	31378068	22	10	1082	5.9589	1.27e-09	GALNT14	1.06642e-05
ENSG00000167306	18	47349183	47721463	129	20	1082	5.9561	1.2918e-09	MYO5B	1.08472e-05
ENSG00000198879	10	7200586	7453450	29	10	1082	5.9543	1.3061e-09	SFMBT2	1.09673e-05
ENSG00000091428	2	173600002	173917621	33	9	1082	5.9511	1.3317e-09	RAPGEF4	1.11823e-05
ENSG00000114126	3	141663277	141868386	64	13	1082	5.95	1.3409e-09	TFDP2	1.12595e-05
ENSG00000140853	16	57023397	57117443	21	8	1082	5.9311	1.5041e-09	NLRC5	1.26299e-05
ENSG00000173482	18	7566780	8406859	13	8	1082	5.93	1.5149e-09	PTPRM	1.27206e-05
ENSG00000132849	1	62208149	62629592	17	7	1082	5.926	1.552e-09	INADL	1.30321e-05
ENSG00000103489	16	17195626	17564738	31	11	1082	5.9217	1.5936e-09	XYLT1	1.33815e-05
ENSG00000002746	7	43152198	43605600	18	8	1082	5.921	1.6001e-09	HECW1	1.3436e-05
ENSG00000128573	7	113726382	114333827	42	14	1082	5.9182	1.6275e-09	FOXP2	1.36661e-05
ENSG00000169760	3	173114074	174004434	24	10	1082	5.9147	1.6625e-09	NLGN1	1.396e-05
ENSG00000153721	6	154708638	154831793	17	8	1082	5.9102	1.7087e-09	CNKSR3	1.4348e-05
ENSG00000133943	14	91526677	91691976	19	8	1082	5.908	1.7317e-09	C14orf159	1.45411e-05
ENSG00000184304	14	30045687	30661104	28	11	1082	5.9043	1.7704e-09	PRKD1	1.4866e-05
ENSG00000179915	2	50145643	51259674	86	20	1082	5.8986	1.8327e-09	NRXN1	1.53892e-05
ENSG00000168918	2	233924677	234116549	21	9	1082	5.8972	1.8485e-09	INPP5D	1.55219e-05
ENSG00000153823	2	229715242	230136001	18	8	1082	5.8866	1.9709e-09	PID1	1.65496e-05
ENSG00000145362	4	113739265	114304896	17	9	1082	5.8859	1.9794e-09	ANK2	1.6621e-05
ENSG00000183873	3	38589548	38691164	24	9	1082	5.8852	1.9881e-09	SCN5A	1.66941e-05
ENSG00000168675	18	13217497	13652754	21	9	1082	5.882	2.0262e-09	LDLRAD4	1.7014e-05
ENSG00000184588	1	66258197	66840259	44	12	1082	5.8795	2.0572e-09	PDE4B	1.72743e-05
ENSG00000112902	5	9035138	9546187	32	12	1082	5.872	2.1531e-09	SEMA5A	1.80796e-05
ENSG00000144724	3	61547243	62283288	34	11	1082	5.8665	2.2255e-09	PTPRG	1.86875e-05
ENSG00000198771	1	167599330	167675486	33	11	1082	5.8658	2.2346e-09	RCSD1	1.87639e-05
ENSG00000169855	3	78646390	79816965	32	12	1082	5.8582	2.3398e-09	ROBO1	1.96473e-05
ENSG00000169862	5	10971952	11904155	44	13	1082	5.8572	2.3538e-09	CTNND2	1.97649e-05
ENSG00000150672	11	83166055	85338966	52	14	1082	5.852	2.4289e-09	DLG2	2.03955e-05
ENSG00000155849	7	36893961	37488852	28	11	1082	5.8415	2.5864e-09	ELMO1	2.1718e-05
ENSG00000167037	22	25202236	25323545	8	5	1082	5.8358	2.6769e-09	SGSM1	2.24779e-05
ENSG00000139154	12	19556979	19873735	20	8	1082	5.8355	2.6809e-09	AEBP2	2.25115e-05
ENSG00000168843	4	162305049	163085187	73	15	1082	5.8314	2.748e-09	FSTL5	2.3075e-05
ENSG00000196220	3	9022275	9404737	30	10	1082	5.824	2.8721e-09	SRGAP3	2.4117e-05
ENSG00000127928	7	93220885	93540577	10	5	1082	5.8207	2.93e-09	GNGT1	2.46032e-05
ENSG00000175110	3	138724648	139076065	45	12	1082	5.8184	2.9704e-09	MRPS22	2.49424e-05
ENSG00000183049	10	12391481	12877545	22	9	1082	5.8147	3.0363e-09	CAMK1D	2.54958e-05
ENSG00000189350	2	29179477	29284239	42	12	1082	5.8025	3.2669e-09	FAM179A	2.74322e-05
ENSG00000166689	11	16799842	17035990	35	12	1082	5.8013	3.2896e-09	PLEKHA7	2.76228e-05
ENSG00000176771	2	133429374	134326034	86	17	1082	5.7961	3.3936e-09	NCKAP5	2.84961e-05
ENSG00000111962	6	149068464	149398126	14	7	1082	5.7953	3.4108e-09	UST	2.86405e-05
ENSG00000175029	10	126676421	126849739	11	5	1082	5.7933	3.4517e-09	CTBP2	2.89839e-05
ENSG00000101489	18	34823010	35146000	37	11	1082	5.793	3.4561e-09	CELF4	2.90209e-05
ENSG00000177398	21	43483068	43563563	16	8	1082	5.7835	3.6574e-09	UMODL1	3.07112e-05
ENSG00000151067	12	2079952	2802108	24	9	1082	5.7795	3.7462e-09	CACNA1C	3.14568e-05
ENSG00000182256	15	27216429	27778373	53	14	1082	5.7787	3.7644e-09	GABRG3	3.16097e-05
ENSG00000060709	12	130880682	131200826	16	8	1082	5.7765	3.8129e-09	RIMBP2	3.20169e-05
ENSG00000078114	10	21068902	21463116	17	7	1082	5.7717	3.9243e-09	NEBL	3.29523e-05
ENSG00000205683	14	73086004	73360809	35	12	1082	5.7706	3.9496e-09	DPF3	3.31648e-05
ENSG00000184226	13	66876967	67804468	61	14	1082	5.7663	4.0526e-09	PCDH9	3.40297e-05
ENSG00000176769	10	132890654	133109984	30	10	1082	5.7476	4.5265e-09	TCERG1L	3.8009e-05
ENSG00000125257	13	95672083	95953687	15	7	1082	5.747	4.5432e-09	ABCC4	3.81493e-05
ENSG00000181355	6	9596343	10211841	23	9	1082	5.7412	4.7016e-09	OFCC1	3.94793e-05
ENSG00000159307	22	43593289	43739394	19	9	1082	5.7379	4.794e-09	SCUBE1	4.02552e-05
ENSG00000157654	9	112542589	112934792	55	11	1082	5.7376	4.8006e-09	PALM2-AKAP2	4.03106e-05
ENSG00000241978	9	112542769	112934792	55	11	1082	5.7376	4.8006e-09	AKAP2	4.03106e-05
ENSG00000132466	4	73939093	74124515	8	5	1082	5.7344	4.8938e-09	ANKRD17	4.10932e-05
ENSG00000142611	1	2985732	3355185	39	12	1082	5.7342	4.9001e-09	PRDM16	4.11461e-05
ENSG00000159842	17	906758	1132315	24	9	1082	5.7338	4.9098e-09	ABR	4.12276e-05
ENSG00000124788	6	16299343	16761722	17	8	1082	5.7322	4.9558e-09	ATXN1	4.16139e-05
ENSG00000149571	11	126293254	126873355	13	7	1082	5.7284	5.0681e-09	KIRREL3	4.25568e-05
ENSG00000150995	3	4535032	4889524	72	14	1082	5.7275	5.0975e-09	ITPR1	4.28037e-05
ENSG00000120051	10	106113522	106214848	9	6	1082	5.7268	5.1157e-09	CCDC147	4.29565e-05
ENSG00000151276	3	65339200	66024509	124	19	1082	5.7268	5.1182e-09	MAGI1	4.29775e-05
ENSG00000163380	3	69156023	69172183	14	6	1082	5.7239	5.206e-09	LMOD3	4.37148e-05
ENSG00000182621	20	8112824	8949003	60	15	1082	5.7202	5.3192e-09	PLCB1	4.46653e-05
ENSG00000177570	8	119201698	119634234	39	9	1082	5.709	5.6825e-09	SAMD12	4.7716e-05
ENSG00000187398	11	24518516	25104150	22	9	1082	5.7053	5.808e-09	LUZP2	4.87698e-05
ENSG00000118922	13	74260226	74708394	33	9	1082	5.7045	5.8351e-09	KLF12	4.89973e-05
ENSG00000106772	9	79226292	79521003	17	8	1082	5.699	6.0248e-09	PRUNE2	5.05902e-05
ENSG00000151150	10	61786056	62493248	14	8	1082	5.6975	6.0781e-09	ANK3	5.10378e-05
ENSG00000183662	3	68053359	68594776	18	9	1082	5.6972	6.0881e-09	FAM19A1	5.11218e-05
ENSG00000038945	8	15965387	16424999	89	17	1082	5.6943	6.1957e-09	MSR1	5.20253e-05
ENSG00000038382	5	14143811	14532235	17	8	1082	5.6905	6.3344e-09	TRIO	5.319e-05
ENSG00000148655	10	77360998	78319925	17	9	1082	5.6888	6.3979e-09	C10orf11	5.37232e-05
ENSG00000156049	9	80037995	80263223	21	9	1082	5.6868	6.4733e-09	GNA14	5.43563e-05
ENSG00000020577	14	55033815	55260033	15	7	1082	5.6849	6.5444e-09	SAMD4A	5.49533e-05
ENSG00000048740	10	11047259	11378674	11	6	1082	5.6743	6.9648e-09	CELF2	5.84834e-05
ENSG00000196511	7	144149034	144533488	18	8	1082	5.6738	6.9817e-09	TPK1	5.86253e-05
ENSG00000148219	9	119187504	120177348	79	17	1082	5.6726	7.0307e-09	ASTN2	5.90368e-05
ENSG00000049323	2	33172039	33624576	30	10	1082	5.6692	7.172e-09	LTBP1	6.02233e-05
ENSG00000135074	5	156822542	157002783	66	10	1082	5.6684	7.2052e-09	ADAM19	6.05021e-05
ENSG00000188107	6	64429876	66417118	94	16	1082	5.6675	7.2431e-09	EYS	6.08203e-05
ENSG00000187699	2	190744335	191068210	12	6	1082	5.6659	7.3137e-09	C2orf88	6.14131e-05
ENSG00000114541	3	69219141	69591734	16	8	1082	5.6617	7.4941e-09	FRMD4B	6.2928e-05
ENSG00000183098	13	93879095	95059655	50	10	1082	5.6533	7.8703e-09	GPC6	6.60869e-05
ENSG00000128918	15	58245622	58790065	21	9	1082	5.6488	8.0782e-09	ALDH1A2	6.78326e-05
ENSG00000171132	2	45878484	46415129	34	11	1082	5.644	8.3049e-09	PRKCE	6.97362e-05
ENSG00000180875	1	240652873	240775449	10	5	1082	5.6344	8.7855e-09	GREM2	7.37718e-05
ENSG00000083067	9	73143979	74061820	72	16	1082	5.6334	8.8353e-09	TRPM3	7.419e-05
ENSG00000146776	7	105245514	105517050	26	10	1082	5.6319	8.913e-09	ATXN7L1	7.48425e-05
ENSG00000182168	4	96083655	96470357	13	7	1082	5.6266	9.1887e-09	UNC5C	7.71575e-05
ENSG00000106066	7	29034847	29235067	36	9	1082	5.6266	9.1918e-09	CPVL	7.71835e-05
ENSG00000198010	8	1449532	1656642	26	9	1082	5.6225	9.408e-09	DLGAP2	7.8999e-05
ENSG00000134775	18	33877677	34360018	35	10	1082	5.6196	9.5701e-09	FHOD3	8.03601e-05
ENSG00000189337	1	14925200	15444539	19	9	1082	5.615	9.8287e-09	KAZN	8.25316e-05
ENSG00000187672	3	55542336	56502391	54	14	1082	5.6144	9.861e-09	ERC2	8.28028e-05
ENSG00000187122	10	98757795	98945677	28	9	1082	5.6138	9.8972e-09	SLIT1	8.31068e-05
ENSG00000269891	10	98757795	99052413	28	9	1082	5.6138	9.8972e-09	ARHGAP19-SLIT1	8.31068e-05
ENSG00000167281	17	77085427	77613550	35	11	1082	5.6069	1.0297e-08	RBFOX3	8.64639e-05
ENSG00000174990	16	87921625	87970135	15	7	1082	5.6057	1.0369e-08	CA5A	8.70685e-05
ENSG00000111110	12	63037762	63328817	24	9	1082	5.6045	1.0444e-08	PPM1H	8.76983e-05
ENSG00000185760	6	73331520	73908574	17	7	1082	5.6043	1.0455e-08	KCNQ5	8.77906e-05
ENSG00000166575	11	86748886	87034800	70	11	1082	5.6014	1.0633e-08	TMEM135	8.92853e-05
ENSG00000179241	11	35965531	36253686	28	9	1082	5.5917	1.124e-08	LDLRAD3	9.43823e-05
ENSG00000109265	4	57036361	57194791	13	6	1082	5.5907	1.131e-08	KIAA1211	9.49701e-05
ENSG00000022556	19	55464498	55512510	23	8	1082	5.5696	1.2766e-08	NLRP2	0.000107196
ENSG00000126217	13	113548692	113754053	11	6	1082	5.5559	1.3805e-08	MCF2L	0.000115921
ENSG00000110436	11	35272753	35441610	31	9	1082	5.5559	1.3806e-08	SLC1A2	0.000115929
ENSG00000197415	3	156977531	157251408	68	14	1082	5.5545	1.3922e-08	VEPH1	0.000116903
ENSG00000147408	8	19261672	19615540	34	11	1082	5.5531	1.4031e-08	CSGALNACT1	0.000117818
ENSG00000145191	3	183852826	184402546	30	10	1082	5.5478	1.4462e-08	EIF2B5	0.000121437
ENSG00000196277	3	6811688	7783215	21	9	1082	5.5474	1.4498e-08	GRM7	0.00012174
ENSG00000064655	20	45523263	45817492	30	9	1082	5.5383	1.527e-08	EYA2	0.000128222
ENSG00000005108	7	11409984	11871824	38	10	1082	5.5331	1.5729e-08	THSD7A	0.000132076
ENSG00000146426	6	155153831	155578857	16	8	1082	5.5223	1.6728e-08	TIAM2	0.000140465
ENSG00000018408	3	149235022	149454501	12	6	1082	5.5212	1.6831e-08	WWTR1	0.00014133
ENSG00000183722	13	39917029	40177665	25	8	1082	5.5211	1.684e-08	LHFP	0.000141405
ENSG00000053918	11	2465914	2870339	35	11	1082	5.5202	1.6934e-08	KCNQ1	0.000142195
ENSG00000174705	5	171752185	171881527	17	8	1082	5.5196	1.6986e-08	SH3PXD2B	0.000142631
ENSG00000075420	3	171757418	172119455	10	5	1082	5.5145	1.7485e-08	FNDC3B	0.000146822
ENSG00000138639	4	86396267	86923823	19	8	1082	5.5125	1.7692e-08	ARHGAP24	0.00014856
ENSG00000179104	12	83080659	83528649	30	10	1082	5.5092	1.8019e-08	TMTC2	0.000151306
ENSG00000136928	9	101050391	101471479	9	5	1082	5.5082	1.8131e-08	GABBR2	0.000152246
ENSG00000155886	9	19507450	19786926	27	10	1082	5.5062	1.8331e-08	SLC24A2	0.000153925
ENSG00000163697	4	40812044	41218731	44	11	1082	5.5062	1.8338e-08	APBB2	0.000153984
ENSG00000154928	3	134316643	134979309	70	12	1082	5.5044	1.8522e-08	EPHB1	0.000155529
ENSG00000150722	2	182818968	182996125	6	4	1082	5.5017	1.8804e-08	PPP1R1C	0.000157897
ENSG00000131558	7	132937829	133751342	12	6	1082	5.5004	1.8942e-08	EXOC4	0.000159056
ENSG00000214944	5	72921983	73237818	76	14	1082	5.4993	1.9062e-08	ARHGEF28	0.000160064
ENSG00000065413	2	197831741	198175897	9	5	1082	5.4921	1.9857e-08	ANKRD44	0.000166739
ENSG00000011105	12	3186521	3395730	42	11	1082	5.4892	2.0187e-08	TSPAN9	0.00016951
ENSG00000135218	7	79998891	80308593	10	5	1082	5.4882	2.0301e-08	CD36	0.000170467
ENSG00000135365	11	45950871	46142985	7	4	1082	5.4868	2.0465e-08	PHF21A	0.000171845
ENSG00000171724	16	77822427	78014004	12	6	1082	5.4865	2.0496e-08	VAT1L	0.000172105
ENSG00000158258	3	139654027	140296239	34	10	1082	5.4784	2.1465e-08	CLSTN2	0.000180242
ENSG00000169375	15	75661720	75748183	3	2	1082	5.4775	2.1563e-08	SIN3A	0.000181065
ENSG00000146555	7	3341080	4308632	209	20	1082	5.4754	2.1829e-08	SDK1	0.000183298
ENSG00000176788	5	17065707	17276943	18	7	1082	5.4701	2.2492e-08	BASP1	0.000188865
ENSG00000186431	19	55385704	55401838	20	7	1082	5.4665	2.2956e-08	FCAR	0.000192762
ENSG00000183023	2	40324410	40838193	112	17	1082	5.4654	2.3099e-08	SLC8A1	0.000193962
ENSG00000120549	10	23983675	24836772	63	13	1082	5.4629	2.3426e-08	KIAA1217	0.000196708
ENSG00000128739	15	25068794	25223870	12	6	1082	5.462	2.354e-08	SNRPN	0.000197665
ENSG00000079691	6	25279306	25620758	19	8	1082	5.4596	2.3855e-08	LRRC16A	0.00020031
ENSG00000145536	5	5140443	5320417	15	7	1082	5.4522	2.487e-08	ADAMTS16	0.000208833
ENSG00000150275	10	55562531	57387702	83	14	1082	5.4496	2.5239e-08	PCDH15	0.000211932
ENSG00000153944	17	55333212	55762046	11	6	1082	5.437	2.7092e-08	MSI2	0.000227492
ENSG00000150625	4	176554085	176923815	14	7	1082	5.4368	2.7122e-08	GPM6A	0.000227743
ENSG00000139044	12	569530	672675	7	4	1082	5.4363	2.7201e-08	B4GALNT3	0.000228407
ENSG00000261833	16	76587314	76669520	7	4	1082	5.4328	2.774e-08	RP11-58C22.1	0.000232933
ENSG00000111249	12	111471828	111788358	17	8	1082	5.4302	2.8138e-08	CUX2	0.000236275
ENSG00000155052	2	124782864	125672864	22	8	1082	5.4234	2.9245e-08	CNTNAP5	0.00024557
ENSG00000154162	5	21750782	22853731	84	15	1082	5.4215	2.9543e-08	CDH12	0.000248073
ENSG00000153956	7	81575760	82073114	30	9	1082	5.4192	2.9939e-08	CACNA2D1	0.000251398
ENSG00000184005	1	76540404	77100286	33	10	1082	5.418	3.0143e-08	ST6GALNAC3	0.000253111
ENSG00000174473	4	172733405	173962710	40	12	1082	5.4176	3.0208e-08	GALNTL6	0.000253657
ENSG00000133019	1	239549865	240078750	12	6	1082	5.4088	3.1727e-08	CHRM3	0.000266412
ENSG00000163694	4	40425272	40632892	31	8	1082	5.3956	3.4139e-08	RBM47	0.000286665
ENSG00000243444	9	112403068	112713755	38	10	1082	5.3933	3.4592e-08	PALM2	0.000290469
ENSG00000102452	13	101706130	102068843	29	9	1082	5.3926	3.4726e-08	NALCN	0.000291594
ENSG00000152689	2	33661391	33789817	9	5	1082	5.3899	3.5242e-08	RASGRP3	0.000295927
ENSG00000169372	12	94071151	94288616	27	7	1082	5.3887	3.5484e-08	CRADD	0.000297959
ENSG00000151388	5	33523640	33892297	26	9	1082	5.3879	3.5645e-08	ADAMTS12	0.000299311
ENSG00000189067	16	11641853	11730237	9	6	1082	5.3871	3.5802e-08	LITAF	0.000300629
ENSG00000089169	12	113008184	113336686	19	8	1082	5.3781	3.764e-08	RPH3A	0.000316063
ENSG00000144681	3	36421836	36589499	8	5	1082	5.377	3.7879e-08	STAC	0.00031807
ENSG00000154310	3	170779128	171178197	84	14	1082	5.3758	3.8115e-08	TNIK	0.000320052
ENSG00000215018	7	7395834	7575484	19	7	1082	5.3738	3.8552e-08	COL28A1	0.000323721
ENSG00000034053	15	29129629	29410518	10	5	1082	5.3734	3.8638e-08	APBA2	0.000324443
ENSG00000150760	10	128593978	129250781	26	8	1082	5.3719	3.8966e-08	DOCK1	0.000327198
ENSG00000100385	22	37521878	37571094	6	4	1082	5.3698	3.9421e-08	IL2RB	0.000331018
ENSG00000171189	21	30909254	31312351	45	12	1082	5.3691	3.9561e-08	GRIK1	0.000332194
ENSG00000179399	13	92050929	93519490	47	11	1082	5.3676	3.9895e-08	GPC5	0.000334998
ENSG00000273079	12	13693165	14133053	103	16	1082	5.3662	4.0216e-08	GRIN2B	0.000337694
ENSG00000171408	6	136172834	136516712	15	7	1082	5.3638	4.0743e-08	PDE7B	0.000342119
ENSG00000103148	16	134273	188859	7	4	1082	5.3606	4.1479e-08	NPRL3	0.000348299
ENSG00000080503	9	2015342	2193624	19	6	1082	5.3595	4.1725e-08	SMARCA2	0.000350365
ENSG00000164619	7	33944523	34195484	43	7	1082	5.3561	4.2512e-08	BMPER	0.000356973
ENSG00000104043	15	50150435	50475014	14	6	1082	5.3505	4.3858e-08	ATP8B4	0.000368276
ENSG00000135540	6	138743180	139013708	16	6	1082	5.3505	4.3859e-08	NHSL1	0.000368284
ENSG00000115155	2	26680071	26781566	16	6	1082	5.3445	4.5328e-08	OTOF	0.000380619
ENSG00000163995	4	7967039	8160559	22	8	1082	5.336	4.7513e-08	ABLIM2	0.000398967
ENSG00000006740	17	12692856	12894960	14	6	1082	5.333	4.8309e-08	ARHGAP44	0.000405651
ENSG00000137672	11	101322295	101743293	29	10	1082	5.3305	4.8976e-08	TRPC6	0.000411251
ENSG00000121895	4	38968365	39034542	7	4	1082	5.329	4.9385e-08	TMEM156	0.000414686
ENSG00000129646	17	74270130	74303761	11	5	1082	5.327	4.9935e-08	QRICH2	0.000419304
ENSG00000166501	16	23847322	24231932	38	11	1082	5.3251	5.0438e-08	PRKCB	0.000423528
ENSG00000163947	3	56761446	57113357	14	6	1082	5.3228	5.1079e-08	ARHGEF3	0.00042891
ENSG00000141576	17	74138534	74236454	7	4	1082	5.3198	5.1949e-08	RNF157	0.000436216
ENSG00000198597	19	30719197	31204445	14	6	1082	5.3166	5.2852e-08	ZNF536	0.000443798
ENSG00000113448	5	58264865	59817947	51	10	1082	5.309	5.5128e-08	PDE4D	0.00046291
ENSG00000147862	9	14081842	14398982	12	6	1082	5.3084	5.5305e-08	NFIB	0.000464396
ENSG00000132205	18	2847028	2915991	13	6	1082	5.3043	5.6544e-08	EMILIN2	0.0004748
ENSG00000079841	6	72596406	73112845	12	5	1082	5.3037	5.6747e-08	RIMS1	0.000476505
ENSG00000144331	2	180306709	180726232	9	5	1082	5.3018	5.732e-08	ZNF385B	0.000481316
ENSG00000153064	4	102332443	102995969	111	16	1082	5.2983	5.8436e-08	BANK1	0.000490687
ENSG00000149972	11	98891683	100229616	87	15	1082	5.2976	5.8654e-08	CNTN5	0.000492518
ENSG00000127152	14	99635624	99737861	8	5	1082	5.2959	5.9223e-08	BCL11B	0.000497296
ENSG00000152104	1	214522039	214725792	18	7	1082	5.2938	5.9908e-08	PTPN14	0.000503047
ENSG00000121898	10	125465723	125699783	18	7	1082	5.2904	6.1038e-08	CPXM2	0.000512536
ENSG00000132915	5	149237519	149324356	20	7	1082	5.2854	6.2727e-08	PDE6A	0.000526719
ENSG00000111859	6	11183531	11382581	43	9	1082	5.2837	6.3307e-08	NEDD9	0.000531589
ENSG00000183230	10	67672276	69455927	129	17	1082	5.2827	6.3632e-08	CTNNA3	0.000534318
ENSG00000105976	7	116312444	116438440	14	5	1082	5.2776	6.5445e-08	MET	0.000549542
ENSG00000182732	14	72399156	73030654	16	6	1082	5.2773	6.5544e-08	RGS6	0.000550373
ENSG00000167930	16	284545	319942	12	6	1082	5.2714	6.7706e-08	ITFG3	0.000568527
ENSG00000203666	1	245133007	245290466	20	8	1082	5.2701	6.818e-08	EFCAB2	0.000572507
ENSG00000070729	16	57917503	58005020	6	4	1082	5.27	6.823e-08	CNGB1	0.000572927
ENSG00000048052	7	18126572	19042039	87	13	1082	5.2698	6.8291e-08	HDAC9	0.00057344
ENSG00000058335	15	79252289	79383115	7	4	1082	5.2693	6.8458e-08	RASGRF1	0.000574842
ENSG00000197702	11	12398732	12552348	8	4	1082	5.2672	6.9258e-08	PARVA	0.000581559
ENSG00000169758	15	76352178	76521462	17	7	1082	5.2626	7.1034e-08	C15orf27	0.000596472
ENSG00000145555	5	16665395	16936372	29	9	1082	5.2611	7.158e-08	MYO10	0.000601057
ENSG00000225885	8	119294378	119412844	30	6	1082	5.2594	7.2268e-08	AC023590.1	0.000606834
ENSG00000147459	8	25042238	25275598	19	7	1082	5.2572	7.3115e-08	DOCK5	0.000613947
ENSG00000115221	2	160956177	161128399	6	3	1082	5.2517	7.5335e-08	ITGB6	0.000632588
ENSG00000107201	9	32455300	32526322	15	6	1082	5.2513	7.55e-08	DDX58	0.000633973
ENSG00000167977	16	2732476	2759031	31	7	1082	5.2433	7.8879e-08	KCTD5	0.000662347
ENSG00000156011	8	18384811	18942240	37	11	1082	5.2402	8.0187e-08	PSD3	0.00067333
ENSG00000251606	5	96424779	96519354	10	5	1082	5.2398	8.0389e-08	CTD-2215E18.1	0.000675026
ENSG00000165124	9	113127531	113342160	11	5	1082	5.2385	8.0933e-08	SVEP1	0.000679594
ENSG00000102547	13	49882786	50018262	10	5	1082	5.2375	8.1403e-08	CAB39L	0.000683541
ENSG00000113719	5	172261278	172379688	26	7	1082	5.2309	8.4331e-08	ERGIC1	0.000708127
ENSG00000152402	11	106544738	106889250	38	9	1082	5.2309	8.4365e-08	GUCY1A2	0.000708413
ENSG00000157703	7	138279030	138386097	29	8	1082	5.2306	8.4476e-08	SVOPL	0.000709345
ENSG00000120159	9	26840683	26892802	8	4	1082	5.2289	8.5269e-08	CAAP1	0.000716004
ENSG00000187239	9	132649466	132805473	13	6	1082	5.2247	8.7222e-08	FNBP1	0.000732403
ENSG00000138944	22	44639547	44708731	11	5	1082	5.2221	8.8471e-08	KIAA1644	0.000742891
ENSG00000077420	10	26727132	26856732	20	7	1082	5.2204	8.9249e-08	APBB1IP	0.000749424
ENSG00000134871	13	110958159	111165374	9	5	1082	5.2179	9.0481e-08	COL4A2	0.000759769
ENSG00000145283	4	87744621	87770416	6	4	1082	5.217	9.0933e-08	SLC10A6	0.000763564
ENSG00000154027	1	77747736	78025651	59	12	1082	5.2164	9.1215e-08	AK5	0.000765932
ENSG00000141837	19	13317256	13734804	8	5	1082	5.2153	9.1759e-08	CACNA1A	0.0007705
ENSG00000185261	5	93488671	93954309	18	7	1082	5.2122	9.3325e-08	KIAA0825	0.00078365
ENSG00000169181	16	27798850	28074830	18	6	1082	5.211	9.3938e-08	GSG1L	0.000788797
ENSG00000115363	2	75696428	75796848	11	5	1082	5.2103	9.4287e-08	EVA1A	0.000791728
ENSG00000072121	14	68194091	68283307	6	4	1082	5.2103	9.429e-08	ZFYVE26	0.000791753
ENSG00000138696	4	95679119	96079599	28	8	1082	5.2101	9.4349e-08	BMPR1B	0.000792249
ENSG00000145685	5	77781038	78065844	20	7	1082	5.208	9.5465e-08	LHFPL2	0.00080162
ENSG00000144749	3	66429221	66551687	21	6	1082	5.2079	9.5475e-08	LRIG1	0.000801704
ENSG00000184305	4	91048686	92523064	45	10	1082	5.2079	9.5475e-08	CCSER1	0.000801704
ENSG00000156395	10	106400859	107024993	38	10	1082	5.2074	9.5763e-08	SORCS3	0.000804122
ENSG00000116539	1	155305059	155532598	5	3	1082	5.2071	9.5913e-08	ASH1L	0.000805381
ENSG00000269468	1	17655507	17676070	6	3	1082	5.2063	9.6318e-08	AC004824.2	0.000808782
ENSG00000198795	18	22641890	22932154	10	5	1082	5.2049	9.703e-08	ZNF521	0.000814761
ENSG00000147316	8	6264113	6501144	20	7	1082	5.2049	9.706e-08	MCPH1	0.000815013
ENSG00000145416	4	164445450	165305202	38	10	1082	5.202	9.8589e-08	MARCH1	0.000827852
ENSG00000171843	9	20341663	20622542	29	9	1082	5.1962	1.0171e-07	MLLT3	0.000854059
ENSG00000128655	2	178487980	178973066	54	12	1082	5.1916	1.0425e-07	PDE11A	0.000875387
ENSG00000117069	1	77333126	77531396	16	5	1082	5.1899	1.0519e-07	ST6GALNAC5	0.00088328
ENSG00000137809	15	68594050	68724501	7	4	1082	5.1868	1.0698e-07	ITGA11	0.000898311
ENSG00000187323	18	49866542	51057784	52	12	1082	5.1834	1.0893e-07	DCC	0.000914685
ENSG00000165661	9	139098179	139137687	13	5	1082	5.183	1.0918e-07	QSOX2	0.000916784
ENSG00000125046	3	8661086	8786726	7	4	1082	5.183	1.092e-07	SSUH2	0.000916952
ENSG00000126524	7	66452664	66460588	12	4	1082	5.1795	1.1121e-07	SBDS	0.00093383
ENSG00000187240	11	102980160	103350591	8	5	1082	5.1792	1.114e-07	DYNC2H1	0.000935426
ENSG00000072786	5	171469077	171615390	24	7	1082	5.1768	1.1283e-07	STK10	0.000947434
ENSG00000105426	19	5158506	5340814	22	7	1082	5.1684	1.1806e-07	PTPRS	0.00099135
ENSG00000114279	3	191857184	192485553	15	6	1082	5.1677	1.1849e-07	FGF12	0.000994961
ENSG00000146122	6	39760142	39872648	13	6	1082	5.1668	1.1906e-07	DAAM2	0.000999747
ENSG00000184349	5	106712590	107006596	10	5	1082	5.1661	1.1949e-07	EFNA5	0.00100336
ENSG00000165837	13	46108657	46189874	13	5	1082	5.1655	1.1988e-07	FAM194B	0.00100663
ENSG00000214595	2	54950636	55199157	16	6	1082	5.1635	1.2121e-07	EML6	0.0010178
ENSG00000113494	5	35048861	35230794	6	3	1082	5.1609	1.2286e-07	PRLR	0.00103166
ENSG00000137960	1	78445226	78604133	57	12	1082	5.1579	1.2486e-07	GIPC2	0.00104845
ENSG00000144451	2	214149113	215275225	24	8	1082	5.1576	1.2507e-07	SPAG16	0.00105021
ENSG00000106078	7	51083909	51384515	45	11	1082	5.1549	1.2686e-07	COBL	0.00106524
ENSG00000156113	10	78629359	79398353	64	12	1082	5.1546	1.2707e-07	KCNMA1	0.00106701
ENSG00000154274	4	37455563	37625117	8	3	1082	5.1545	1.2713e-07	C4orf19	0.00106751
ENSG00000112685	6	485133	693117	12	4	1082	5.1535	1.2783e-07	EXOC2	0.00107339
ENSG00000135333	6	93949738	94129265	21	7	1082	5.1526	1.2846e-07	EPHA7	0.00107868
ENSG00000139144	12	18400548	18801348	15	6	1082	5.1513	1.2936e-07	PIK3C2G	0.00108624
ENSG00000151812	14	58030640	58448912	105	14	1082	5.1467	1.3256e-07	SLC35F4	0.00111311
ENSG00000171150	2	46926091	46990268	4	2	1082	5.1444	1.3416e-07	SOCS5	0.00112654
ENSG00000069020	5	65892176	66465423	117	14	1082	5.1432	1.3506e-07	MAST4	0.0011341
ENSG00000183853	1	157963063	158070052	15	5	1082	5.143	1.3516e-07	KIRREL	0.00113494
ENSG00000137090	9	841690	969090	6	4	1082	5.1429	1.353e-07	DMRT1	0.00113611
ENSG00000206579	8	56014949	56454613	11	5	1082	5.142	1.3589e-07	XKR4	0.00114107
ENSG00000166342	18	70409549	70535381	24	7	1082	5.1417	1.3614e-07	NETO1	0.00114317
ENSG00000171587	21	41382926	42219065	76	14	1082	5.1403	1.3717e-07	DSCAM	0.00115182
ENSG00000048471	16	12070594	12668146	36	10	1082	5.14	1.3734e-07	SNX29	0.00115324
ENSG00000135905	2	225629807	225907162	19	5	1082	5.1399	1.3742e-07	DOCK10	0.00115392
ENSG00000135373	11	34642640	34682604	7	4	1082	5.1379	1.389e-07	EHF	0.00116634
ENSG00000103091	16	74907468	75034071	7	4	1082	5.1353	1.4083e-07	WDR59	0.00118255
ENSG00000166833	11	19372271	20143144	10	5	1082	5.1331	1.425e-07	NAV2	0.00119657
ENSG00000186350	9	137208944	137332431	11	5	1082	5.1307	1.4434e-07	RXRA	0.00121202
ENSG00000169302	5	146614526	146767415	18	6	1082	5.1276	1.4676e-07	STK32A	0.00123234
ENSG00000152767	13	98794816	99102027	22	7	1082	5.127	1.4716e-07	FARP1	0.0012357
ENSG00000160145	3	123798870	124445172	13	6	1082	5.1245	1.4914e-07	KALRN	0.00125233
ENSG00000117114	1	81771845	82458120	80	14	1082	5.1215	1.5158e-07	LPHN2	0.00127282
ENSG00000069188	17	71330523	71640228	20	7	1082	5.1163	1.5583e-07	SDK2	0.0013085
ENSG00000134115	3	1134260	1445901	11	6	1082	5.1093	1.6166e-07	CNTN6	0.00135746
ENSG00000226524	6	88032323	88109459	61	9	1082	5.1078	1.6296e-07	RP1-102H19.8	0.00136838
ENSG00000152315	14	90528109	90652201	7	3	1082	5.1044	1.6592e-07	KCNK13	0.00139323
ENSG00000116954	1	39303870	39325495	7	4	1082	5.104	1.6623e-07	RRAGC	0.00139583
ENSG00000189056	7	103112231	103629963	21	8	1082	5.1026	1.675e-07	RELN	0.0014065
ENSG00000180287	1	242246288	242687998	16	7	1082	5.1023	1.6779e-07	PLD5	0.00140893
ENSG00000154153	5	16473147	16617167	7	4	1082	5.1023	1.6779e-07	FAM134B	0.00140893
ENSG00000175894	21	45917775	46131495	45	10	1082	5.1005	1.6938e-07	TSPEAR	0.00142228
ENSG00000162949	2	30945637	31043408	11	5	1082	5.1004	1.6946e-07	CAPN13	0.00142296
ENSG00000157423	16	70841281	71264625	11	5	1082	5.0994	1.7041e-07	HYDIN	0.00143093
ENSG00000174776	3	167196472	167371771	13	5	1082	5.0956	1.7385e-07	WDR49	0.00145982
ENSG00000213204	6	88117730	88221352	41	8	1082	5.0945	1.7487e-07	C6orf165	0.00146838
ENSG00000107077	9	6720863	7175648	194	19	1082	5.0931	1.7617e-07	KDM4C	0.0014793
ENSG00000007237	17	9813926	10101868	25	8	1082	5.093	1.7623e-07	GAS7	0.0014798
ENSG00000176463	15	92396925	92715665	33	10	1082	5.0922	1.7692e-07	SLCO3A1	0.0014856
ENSG00000136068	3	57994127	58157982	14	6	1082	5.0888	1.8017e-07	FLNB	0.00151289
ENSG00000112282	6	131895106	131949369	5	3	1082	5.0875	1.8143e-07	MED23	0.00152347
ENSG00000151948	12	129337972	129469509	28	7	1082	5.0871	1.8178e-07	GLT1D1	0.00152641
ENSG00000101096	20	50003494	50179370	9	5	1082	5.0866	1.8229e-07	NFATC2	0.00153069
ENSG00000112541	6	165740776	166400091	23	7	1082	5.0854	1.8343e-07	PDE10A	0.00154026
ENSG00000206190	15	25922420	26110317	16	7	1082	5.0829	1.8587e-07	ATP10A	0.00156075
ENSG00000085276	3	168801287	169381406	36	8	1082	5.0796	1.8908e-07	MECOM	0.0015877
ENSG00000138162	10	123748689	124014060	8	4	1082	5.0768	1.9191e-07	TACC2	0.00161147
ENSG00000112367	6	110012499	110146631	4	2	1082	5.0758	1.9298e-07	FIG4	0.00162045
ENSG00000184178	4	53739149	54232242	15	5	1082	5.0736	1.9516e-07	SCFD2	0.00163876
ENSG00000132938	13	29598748	30077892	16	6	1082	5.0736	1.9519e-07	MTUS2	0.00163901
ENSG00000131018	6	152442819	152958936	33	8	1082	5.0726	1.9619e-07	SYNE1	0.00164741
ENSG00000166206	15	26788693	27184686	8	4	1082	5.0658	2.034e-07	GABRB3	0.00170795
ENSG00000157554	21	39751949	40033704	24	8	1082	5.0654	2.0382e-07	ERG	0.00171148
ENSG00000156299	21	32490734	32932290	23	7	1082	5.0653	2.0391e-07	TIAM1	0.00171223
ENSG00000175497	2	115199876	116603328	98	15	1082	5.0585	2.1129e-07	DPP10	0.0017742
ENSG00000204442	13	107820883	108519083	40	10	1082	5.057	2.1297e-07	FAM155A	0.00178831
ENSG00000162761	1	165171104	165325952	7	4	1082	5.0569	2.1305e-07	LMX1A	0.00178898
ENSG00000163964	3	196366646	196462878	6	3	1082	5.0565	2.1348e-07	PIGX	0.00179259
ENSG00000110900	12	31079362	31149534	7	4	1082	5.0557	2.1437e-07	TSPAN11	0.00180006
ENSG00000128789	18	12658737	12725739	17	4	1082	5.0544	2.1585e-07	PSMG2	0.00181249
ENSG00000183826	6	38136227	38607924	13	6	1082	5.0541	2.1622e-07	BTBD9	0.0018156
ENSG00000171310	12	104849073	105155792	28	8	1082	5.0532	2.1726e-07	CHST11	0.00182433
ENSG00000074527	12	96051583	96184930	14	6	1082	5.0524	2.1809e-07	NTN4	0.0018313
ENSG00000129521	14	34393437	34931980	39	9	1082	5.0517	2.1894e-07	EGLN3	0.00183844
ENSG00000198542	13	102104966	102375456	8	5	1082	5.0511	2.196e-07	ITGBL1	0.00184398
ENSG00000049449	11	31833939	32127301	30	9	1082	5.0478	2.2349e-07	RCN1	0.00187665
ENSG00000143850	1	204187979	204346793	10	5	1082	5.0471	2.2424e-07	PLEKHA6	0.00188294
ENSG00000127948	7	75528518	75616173	11	5	1082	5.045	2.268e-07	POR	0.00190444
ENSG00000113805	3	74311719	74570291	30	8	1082	5.0439	2.2808e-07	CNTN3	0.00191519
ENSG00000184792	22	31089769	31303811	26	6	1082	5.0424	2.2981e-07	OSBP2	0.00192971
ENSG00000109762	4	186125391	186291339	19	7	1082	5.0422	2.3016e-07	SNX25	0.00193265
ENSG00000125089	4	8183799	8243530	15	6	1082	5.0346	2.3943e-07	SH3TC1	0.00201049
ENSG00000167693	17	702553	883010	14	6	1082	5.0326	2.4189e-07	NXN	0.00203115
ENSG00000160191	21	44073746	44195619	7	4	1082	5.0305	2.4459e-07	PDE9A	0.00205382
ENSG00000153093	2	111490150	111875799	29	9	1082	5.0282	2.4751e-07	ACOXL	0.00207834
ENSG00000197410	4	155153399	155412930	34	8	1082	5.0279	2.4792e-07	DCHS2	0.00208178
ENSG00000110435	11	34937376	35042138	9	4	1082	5.0278	2.4803e-07	PDHX	0.00208271
ENSG00000151422	5	108083523	108532542	35	9	1082	5.0251	2.5163e-07	FER	0.00211294
ENSG00000186732	22	43807202	43903728	6	4	1082	5.0239	2.5318e-07	MPPED1	0.00212595
ENSG00000115524	2	198254508	198299815	3	2	1082	5.0214	2.5654e-07	SF3B1	0.00215417
ENSG00000137766	15	54305101	54920806	22	8	1082	5.0199	2.5851e-07	UNC13C	0.00217071
ENSG00000074964	1	17866330	18024369	12	6	1082	5.0196	2.5885e-07	ARHGEF10L	0.00217356
ENSG00000143473	1	210856555	211307457	64	12	1082	5.0159	2.6397e-07	KCNH1	0.00221656
ENSG00000151746	12	32259769	32536567	26	7	1082	5.0154	2.6468e-07	BICD1	0.00222252
ENSG00000122420	1	78769568	79005434	16	7	1082	5.009	2.7362e-07	PTGFR	0.00229759
ENSG00000151914	6	56322785	56819426	13	6	1082	5.0067	2.7689e-07	DST	0.00232505
ENSG00000065809	10	14560556	14816896	12	6	1082	5.0058	2.7815e-07	FAM107B	0.00233563
ENSG00000151468	10	12938627	13141652	15	6	1082	5.0057	2.7832e-07	CCDC3	0.00233705
ENSG00000133106	13	43460524	43566407	15	6	1082	5.0053	2.789e-07	EPSTI1	0.00234192
ENSG00000162510	1	31184124	31196434	31	5	1082	5.0047	2.7968e-07	MATN1	0.00234847
ENSG00000178882	12	124457788	124800570	35	8	1082	5.0038	2.8101e-07	FAM101A	0.00235964
ENSG00000172901	5	115298151	115363316	9	4	1082	5.0036	2.8128e-07	AQPEP	0.00236191
ENSG00000179397	1	244617679	244804479	24	6	1082	5	2.8659e-07	C1orf101	0.0024065
ENSG00000071909	2	171034655	171511681	15	6	1082	4.9985	2.8882e-07	MYO3B	0.00242522
ENSG00000149084	11	43577986	43878167	17	6	1082	4.9973	2.907e-07	HSD17B12	0.00244101
ENSG00000115239	2	53759810	54087170	17	7	1082	4.9966	2.9176e-07	GPR75-ASB3	0.00244991
ENSG00000140945	16	82660408	83830204	46	10	1082	4.9959	2.9279e-07	CDH13	0.00245856
ENSG00000182132	5	169780491	170163636	14	6	1082	4.9944	2.9515e-07	KCNIP1	0.00247837
ENSG00000122012	5	75378997	75649764	32	7	1082	4.9934	2.9665e-07	SV2C	0.00249097
ENSG00000111961	6	148593440	148873186	23	7	1082	4.991	3.0038e-07	SASH1	0.00252229
ENSG00000078053	7	38423305	38671167	7	4	1082	4.9906	3.0094e-07	AMPH	0.00252699
ENSG00000049618	6	157099063	157531913	63	9	1082	4.9886	3.0408e-07	ARID1B	0.00255336
ENSG00000026508	11	35160417	35253949	12	5	1082	4.9879	3.0516e-07	CD44	0.00256243
ENSG00000154493	10	128113566	128359079	21	7	1082	4.9862	3.0788e-07	C10orf90	0.00258527
ENSG00000070950	3	8817088	9005457	77	11	1082	4.986	3.0821e-07	RAD18	0.00258804
ENSG00000173821	17	78234665	78372586	31	8	1082	4.9853	3.0929e-07	RNF213	0.00259711
ENSG00000144642	3	29322473	30051886	21	7	1082	4.9853	3.0936e-07	RBMS3	0.0025977
ENSG00000143842	1	204042243	204096863	9	4	1082	4.9852	3.0944e-07	SOX13	0.00259837
ENSG00000154646	21	19641433	19858197	8	4	1082	4.9852	3.095e-07	TMPRSS15	0.00259887
ENSG00000171385	1	112313284	112531777	6	3	1082	4.9826	3.1367e-07	KCND3	0.00263389
ENSG00000141376	17	58754814	59470199	22	7	1082	4.9822	3.1432e-07	BCAS3	0.00263935
ENSG00000164796	8	113235157	114449328	80	10	1082	4.9811	3.1615e-07	CSMD3	0.00265471
ENSG00000070601	9	37650997	37746901	5	3	1082	4.9751	3.261e-07	FRMPD1	0.00273826
ENSG00000167766	19	53097313	53193749	8	4	1082	4.9703	3.3423e-07	ZNF83	0.00280653
ENSG00000159111	17	45900638	45908900	4	2	1082	4.9681	3.38e-07	MRPL10	0.00283819
ENSG00000145321	4	72607410	72669758	9	4	1082	4.9662	3.4144e-07	GC	0.00286707
ENSG00000006607	2	242295658	242434256	87	8	1082	4.966	3.4179e-07	FARP2	0.00287001
ENSG00000182902	22	18043139	18073760	4	2	1082	4.965	3.4348e-07	SLC25A18	0.0028842
ENSG00000254349	8	75512010	75735548	20	7	1082	4.9644	3.4449e-07	RP11-758M4.1	0.00289268
ENSG00000171105	19	7112266	7294045	6	4	1082	4.9631	3.4683e-07	INSR	0.00291233
ENSG00000177103	11	117298489	117688240	12	5	1082	4.9614	3.5e-07	DSCAML1	0.00293895
ENSG00000170525	10	6186881	6277495	17	6	1082	4.9609	3.5084e-07	PFKFB3	0.002946
ENSG00000033122	1	70034081	70617628	198	18	1082	4.9606	3.5133e-07	LRRC7	0.00295012
ENSG00000079156	2	179059208	179264160	29	7	1082	4.9591	3.5416e-07	OSBPL6	0.00297388
ENSG00000144711	3	12938719	13114617	18	6	1082	4.9561	3.5956e-07	IQSEC1	0.00301923
ENSG00000164494	6	107473761	107780768	12	5	1082	4.9558	3.601e-07	PDSS2	0.00302376
ENSG00000092068	14	23594504	23652883	6	4	1082	4.9541	3.6334e-07	SLC7A8	0.00305097
ENSG00000013297	3	170136653	170578169	39	7	1082	4.95	3.7102e-07	CLDN11	0.00311545
ENSG00000091831	6	151977826	152450754	43	8	1082	4.944	3.8264e-07	ESR1	0.00321303
ENSG00000178150	19	48675575	48790865	19	6	1082	4.9436	3.8352e-07	ZNF114	0.00322042
ENSG00000129993	16	88941266	89043612	19	7	1082	4.9383	3.9394e-07	CBFA2T3	0.00330791
ENSG00000154556	4	186506598	186877806	9	5	1082	4.935	4.0078e-07	SORBS2	0.00336535
ENSG00000100599	14	92980118	93155339	20	6	1082	4.9344	4.0204e-07	RIN3	0.00337593
ENSG00000140968	16	85932409	85956215	8	4	1082	4.9326	4.0561e-07	IRF8	0.00340591
ENSG00000144468	2	227700297	227863931	16	6	1082	4.9278	4.1589e-07	RHBDD1	0.00349223
ENSG00000041515	13	109248500	109860355	33	8	1082	4.925	4.2171e-07	MYO16	0.0035411
ENSG00000140443	15	99192200	99507759	8	5	1082	4.9245	4.2282e-07	IGF1R	0.00355042
ENSG00000248405	22	45098113	45258586	26	7	1082	4.9234	4.2525e-07	PRR5-ARHGAP8	0.00357082
ENSG00000241484	22	45098355	45258665	26	7	1082	4.9234	4.2525e-07	ARHGAP8	0.00357082
ENSG00000152894	6	128289924	128841870	29	8	1082	4.9222	4.2789e-07	PTPRK	0.00359299
ENSG00000164414	6	88180341	88222054	13	6	1082	4.921	4.3041e-07	SLC35A1	0.00361415
ENSG00000172731	10	72058729	72142382	26	8	1082	4.9199	4.3292e-07	LRRC20	0.00363523
ENSG00000138411	2	197059094	197458416	25	7	1082	4.9192	4.3449e-07	HECW2	0.00364841
ENSG00000214050	8	28205804	28347835	8	4	1082	4.9177	4.3783e-07	FBXO16	0.00367646
ENSG00000043039	11	129245835	129322171	5	3	1082	4.9172	4.389e-07	BARX2	0.00368544
ENSG00000007062	4	15964699	16086001	5	3	1082	4.917	4.3938e-07	PROM1	0.00368947
ENSG00000124493	6	33989628	34123399	22	6	1082	4.9166	4.4025e-07	GRM4	0.00369678
ENSG00000089177	20	16252749	16554078	30	8	1082	4.9156	4.4252e-07	KIF16B	0.00371584
ENSG00000176438	14	95883831	95942173	13	5	1082	4.9145	4.4514e-07	SYNE3	0.00373784
ENSG00000152284	2	85360533	85537511	7	4	1082	4.9132	4.4793e-07	TCF7L1	0.00376127
ENSG00000103534	16	19421818	19510435	5	3	1082	4.9108	4.5356e-07	TMC5	0.00380854
ENSG00000170745	2	18059114	18542882	17	6	1082	4.9106	4.5404e-07	KCNS3	0.00381257
ENSG00000118515	6	134490384	134639250	14	5	1082	4.9069	4.6255e-07	SGK1	0.00388403
ENSG00000272297	4	187347700	187476464	7	4	1082	4.906	4.6475e-07	RP11-215A19.2	0.00390251
ENSG00000131848	19	56732681	56879752	68	10	1082	4.9047	4.679e-07	ZSCAN5A	0.00392896
ENSG00000176571	8	87878670	88627447	44	9	1082	4.9032	4.7139e-07	CNBD1	0.00395826
ENSG00000078725	9	121915736	122131745	11	4	1082	4.9029	4.7216e-07	BRINP1	0.00396473
ENSG00000179520	12	100750857	100815837	15	6	1082	4.8973	4.859e-07	SLC17A8	0.0040801
ENSG00000134954	11	128328656	128457453	10	5	1082	4.8968	4.87e-07	ETS1	0.00408934
ENSG00000145391	4	140417095	140527853	20	5	1082	4.8927	4.9724e-07	SETD7	0.00417532
ENSG00000267216	19	58790332	58826563	8	4	1082	4.892	4.9908e-07	AC010642.1	0.00419077
ENSG00000164830	8	107282473	107764922	71	11	1082	4.8868	5.1256e-07	OXR1	0.00430397
ENSG00000271092	1	95583479	95712781	11	4	1082	4.8866	5.1292e-07	TMEM56-RWDD3	0.00430699
ENSG00000167634	19	55434877	55477680	7	3	1082	4.8854	5.1608e-07	NLRP7	0.00433352
ENSG00000157657	9	116638562	116818871	20	6	1082	4.8845	5.1834e-07	ZNF618	0.0043525
ENSG00000111218	12	3490515	3703139	9	4	1082	4.8805	5.2909e-07	PRMT8	0.00444277
ENSG00000197321	10	29746267	30025710	18	6	1082	4.8795	5.3185e-07	SVIL	0.00446594
ENSG00000060718	1	103342023	103574052	30	8	1082	4.8763	5.4057e-07	COL11A1	0.00453917
ENSG00000240230	7	938415	1015235	32	8	1082	4.8754	5.4286e-07	COX19	0.0045584
ENSG00000154975	17	49707674	50237377	32	6	1082	4.8731	5.4925e-07	CA10	0.00461205
ENSG00000109794	4	187025573	187093821	18	6	1082	4.8713	5.5439e-07	FAM149A	0.00465521
ENSG00000111404	12	18233803	18473041	32	7	1082	4.8703	5.5725e-07	RERGL	0.00467923
ENSG00000197959	1	171810621	172387606	18	6	1082	4.8701	5.5782e-07	DNM3	0.00468401
ENSG00000185305	5	53179775	53606412	8	4	1082	4.8688	5.6125e-07	ARL15	0.00471282
ENSG00000185666	22	32908539	33454358	8	4	1082	4.866	5.6946e-07	SYN3	0.00478176
ENSG00000186439	6	123537483	123958238	35	7	1082	4.8653	5.7149e-07	TRDN	0.0047988
ENSG00000144824	3	111451344	111695364	15	6	1082	4.8649	5.7257e-07	PHLDB2	0.00480787
ENSG00000081479	2	169983619	170219195	9	4	1082	4.8633	5.7709e-07	LRP2	0.00484582
ENSG00000188641	1	97543299	98386605	36	8	1082	4.8623	5.8029e-07	DPYD	0.0048727
ENSG00000112186	6	17393447	17558023	9	4	1082	4.8615	5.8264e-07	CAP2	0.00489243
ENSG00000154217	17	65373575	65693372	6	4	1082	4.8599	5.8731e-07	PITPNC1	0.00493164
ENSG00000143786	1	224622362	224928251	21	6	1082	4.8595	5.8847e-07	CNIH3	0.00494138
ENSG00000175356	11	9041071	9159661	6	3	1082	4.8586	5.9119e-07	SCUBE2	0.00496422
ENSG00000134215	1	108113782	108507766	18	6	1082	4.8572	5.9531e-07	VAV3	0.00499882
ENSG00000185274	7	70597155	71178585	15	6	1082	4.8568	5.9646e-07	WBSCR17	0.00500847
ENSG00000103184	16	5008318	5069159	10	5	1082	4.8567	5.9689e-07	SEC14L5	0.00501209
ENSG00000104415	8	134203282	134242587	8	4	1082	4.8554	6.0068e-07	WISP1	0.00504391
ENSG00000058866	3	185823457	186080026	11	5	1082	4.8549	6.021e-07	DGKG	0.00505583
ENSG00000197971	18	74690783	74845639	7	4	1082	4.8519	6.1128e-07	MBP	0.00513292
ENSG00000169604	2	69240310	69476459	12	5	1082	4.8511	6.1388e-07	ANTXR1	0.00515475
ENSG00000141485	17	6588032	6616886	13	5	1082	4.8468	6.274e-07	SLC13A5	0.00526828
ENSG00000171045	8	143293441	143484601	34	6	1082	4.844	6.3611e-07	TSNARE1	0.00534142
ENSG00000169744	4	16503164	16900432	19	6	1082	4.8429	6.3963e-07	LDB2	0.00537097
ENSG00000107937	10	1034338	1065876	13	5	1082	4.8426	6.4082e-07	GTPBP4	0.00538097
ENSG00000173950	3	194789008	194991896	16	5	1082	4.8423	6.4169e-07	XXYLT1	0.00538827
ENSG00000065717	19	2997636	3047633	7	4	1082	4.8422	6.4194e-07	TLE2	0.00539037
ENSG00000140262	15	57210821	57591479	20	5	1082	4.8421	6.4239e-07	TCF12	0.00539415
ENSG00000188191	7	588834	767287	19	5	1082	4.8414	6.4448e-07	PRKAR1B	0.0054117
ENSG00000113657	5	146770374	146889619	32	5	1082	4.8388	6.5307e-07	DPYSL3	0.00548383
ENSG00000137266	6	3269196	3457256	11	4	1082	4.8375	6.5744e-07	SLC22A23	0.00552052
ENSG00000153233	12	71031853	71314623	30	8	1082	4.8359	6.6269e-07	PTPRR	0.00556461
ENSG00000151715	11	129685714	129729898	13	5	1082	4.8333	6.7158e-07	TMEM45B	0.00563926
ENSG00000105483	19	48684027	48759203	18	6	1082	4.8326	6.7392e-07	CARD8	0.00565891
ENSG00000179912	12	57643392	57824788	12	5	1082	4.8322	6.7514e-07	R3HDM2	0.00566915
ENSG00000169224	1	247670360	247740992	24	5	1082	4.8315	6.777e-07	GCSAML	0.00569065
ENSG00000118492	6	146920101	147136598	12	5	1082	4.8305	6.808e-07	ADGB	0.00571668
ENSG00000173320	4	184774584	184944679	8	5	1082	4.8303	6.8164e-07	STOX2	0.00572373
ENSG00000196565	11	5274420	5667019	22	6	1082	4.83	6.8254e-07	HBG2	0.00573129
ENSG00000198732	14	70320848	70499083	29	7	1082	4.83	6.826e-07	SMOC1	0.00573179
ENSG00000243566	7	76139745	76648340	50	10	1082	4.8295	6.8423e-07	UPK3B	0.00574548
ENSG00000188385	10	133918175	133998313	12	5	1082	4.8294	6.846e-07	JAKMIP3	0.00574859
ENSG00000152953	4	5053169	5502725	32	7	1082	4.8274	6.9181e-07	STK32B	0.00580913
ENSG00000179603	7	126078652	126893348	97	13	1082	4.8256	6.9774e-07	GRM8	0.00585892
ENSG00000153207	1	247002400	247095280	16	4	1082	4.8248	7.0085e-07	AHCTF1	0.00588504
ENSG00000091262	16	16242785	16317379	15	3	1082	4.8219	7.1093e-07	ABCC6	0.00596968
ENSG00000185567	14	105403581	105444694	32	6	1082	4.8202	7.1694e-07	AHNAK2	0.00602015
ENSG00000116991	1	232533711	232697304	7	4	1082	4.8202	7.1701e-07	SIPA1L2	0.00602073
ENSG00000065320	17	8924859	9147317	8	4	1082	4.8199	7.1801e-07	NTN1	0.00602913
ENSG00000196353	3	131252399	132004254	60	10	1082	4.8176	7.2656e-07	CPNE4	0.00610092
ENSG00000077585	1	236305832	236385165	11	4	1082	4.8169	7.2897e-07	GPR137B	0.00612116
ENSG00000047932	6	117639374	117923691	6	4	1082	4.8161	7.3204e-07	GOPC	0.00614694
ENSG00000138814	4	101944566	102269435	40	8	1082	4.8144	7.3833e-07	PPP3CA	0.00619976
ENSG00000157388	3	53528683	53847760	13	5	1082	4.8127	7.4461e-07	CACNA1D	0.00625249
ENSG00000133065	1	205758221	205782876	6	3	1082	4.8106	7.523e-07	SLC41A1	0.00631706
ENSG00000158560	7	95401866	95739634	16	5	1082	4.8093	7.5727e-07	DYNC1I1	0.0063588
ENSG00000182871	21	46825052	46933634	8	4	1082	4.8082	7.6144e-07	COL18A1	0.00639381
ENSG00000204624	1	11539223	11597641	8	4	1082	4.8081	7.6197e-07	PTCHD2	0.00639826
ENSG00000163513	3	30647994	30735634	11	4	1082	4.8043	7.765e-07	TGFBR2	0.00652027
ENSG00000182752	9	118916083	119164601	17	6	1082	4.8029	7.8195e-07	PAPPA	0.00656603
ENSG00000171502	1	86194916	86622626	15	6	1082	4.8026	7.8329e-07	COL24A1	0.00657729
ENSG00000071242	6	166822852	167319939	6	3	1082	4.8017	7.8657e-07	RPS6KA2	0.00660483
ENSG00000197077	22	25348697	25593415	19	6	1082	4.8012	7.8869e-07	KIAA1671	0.00662263
ENSG00000120262	6	151815165	151942328	24	6	1082	4.8002	7.9269e-07	CCDC170	0.00665622
ENSG00000154760	17	33762115	33775856	8	4	1082	4.7971	8.0482e-07	SLFN13	0.00675807
ENSG00000134020	8	22570769	22857513	11	5	1082	4.7946	8.1496e-07	PEBP4	0.00684322
ENSG00000140836	16	72816784	73093597	13	5	1082	4.7927	8.2267e-07	ZFHX3	0.00690796
ENSG00000047056	10	1095478	1178237	7	4	1082	4.7925	8.2378e-07	WDR37	0.00691728
ENSG00000164300	5	79407050	79551898	13	5	1082	4.7879	8.4252e-07	SERINC5	0.00707464
ENSG00000038427	5	82767284	82878122	9	4	1082	4.7873	8.454e-07	VCAN	0.00709882
ENSG00000066735	14	104605060	104647231	9	4	1082	4.7838	8.5999e-07	KIF26A	0.00722134
ENSG00000196083	3	190231840	190375843	5	3	1082	4.7826	8.6532e-07	IL1RAP	0.00726609
ENSG00000198286	7	2945775	3083579	14	5	1082	4.782	8.6767e-07	CARD11	0.00728582
ENSG00000133121	13	33677272	33924767	10	5	1082	4.7815	8.6996e-07	STARD13	0.00730505
ENSG00000137871	15	56922379	57210769	33	7	1082	4.7813	8.7069e-07	ZNF280D	0.00731118
ENSG00000164309	5	78985700	79096063	20	7	1082	4.7793	8.794e-07	CMYA5	0.00738432
ENSG00000140743	16	22357257	22448486	11	4	1082	4.7788	8.817e-07	CDR2	0.00740363
ENSG00000084710	2	25264999	25378243	6	3	1082	4.7776	8.8689e-07	EFR3B	0.00744722
ENSG00000033800	15	68346517	68483096	38	7	1082	4.7758	8.9517e-07	PIAS1	0.00751674
ENSG00000137642	11	121322912	121504402	11	5	1082	4.7744	9.0119e-07	SORL1	0.00756729
ENSG00000134278	18	12446511	12658133	47	6	1082	4.7739	9.0351e-07	SPIRE1	0.00758677
ENSG00000154438	7	117003276	117068177	3	2	1082	4.7705	9.1894e-07	ASZ1	0.00771634
ENSG00000134516	5	169064251	169510386	11	4	1082	4.769	9.2571e-07	DOCK2	0.00777319
ENSG00000144810	3	99357319	99518070	22	6	1082	4.7677	9.3185e-07	COL8A1	0.00782474
ENSG00000105889	7	22459063	22672544	14	4	1082	4.7671	9.3431e-07	STEAP1B	0.0078454
ENSG00000167346	11	4726157	5013659	15	6	1082	4.7666	9.3698e-07	MMP26	0.00786782
ENSG00000109819	4	23756664	23905712	4	2	1082	4.7661	9.3935e-07	PPARGC1A	0.00788772
ENSG00000170500	2	100889753	100939195	9	3	1082	4.764	9.4886e-07	LONRF2	0.00796758
ENSG00000116833	1	199996730	200146552	24	6	1082	4.7639	9.4938e-07	NR5A2	0.00797194
ENSG00000237515	16	12995477	13334272	27	7	1082	4.7634	9.519e-07	SHISA9	0.0079931
ENSG00000029534	8	41510739	41754280	9	4	1082	4.7631	9.5343e-07	ANK1	0.00800595
ENSG00000165091	9	75136717	75451267	16	6	1082	4.7623	9.5696e-07	TMC1	0.00803559
ENSG00000102858	16	4666494	4740975	9	4	1082	4.7612	9.6245e-07	MGRN1	0.00808169
ENSG00000196782	4	140637907	141075338	11	4	1082	4.7579	9.7805e-07	MAML3	0.00821269
ENSG00000099954	22	17840837	18037850	9	4	1082	4.7575	9.8009e-07	CECR2	0.00822982
ENSG00000167703	17	1472561	1532180	25	5	1082	4.7573	9.8103e-07	SLC43A2	0.00823771
ENSG00000205549	9	16203933	16276311	12	5	1082	4.7545	9.9492e-07	C9orf92	0.00835434
ENSG00000206535	3	100120037	100175163	7	4	1082	4.754	9.9707e-07	LNP1	0.0083724
ENSG00000152495	5	110559351	110830584	12	5	1082	4.7533	1.0004e-06	CAMK4	0.00840036
ENSG00000010818	6	143072604	143266338	8	3	1082	4.7517	1.0085e-06	HIVEP2	0.00846837
ENSG00000249209	21	34956993	35284635	3	2	1082	4.7501	1.0165e-06	AP000304.12	0.00853555
ENSG00000171051	19	52248425	52307363	10	4	1082	4.7499	1.0177e-06	FPR1	0.00854563
ENSG00000116183	1	176432307	176814735	22	6	1082	4.7493	1.0205e-06	PAPPA2	0.00856914
ENSG00000185924	17	1837971	1928639	14	5	1082	4.7493	1.0205e-06	RTN4RL1	0.00856914
ENSG00000133835	5	118788138	118972894	19	6	1082	4.7479	1.0275e-06	HSD17B4	0.00862792
ENSG00000169436	8	139600478	139926249	9	4	1082	4.7454	1.0404e-06	COL22A1	0.00873624
ENSG00000172292	2	169312372	169631644	8	4	1082	4.7441	1.0471e-06	CERS6	0.0087925
ENSG00000125730	19	6677715	6730573	14	5	1082	4.7439	1.048e-06	C3	0.00880006
ENSG00000187147	1	44870866	45117396	9	4	1082	4.743	1.0531e-06	RNF220	0.00884288
ENSG00000185052	20	19193290	19703581	34	8	1082	4.7426	1.055e-06	SLC24A3	0.00885884
ENSG00000175161	3	85008132	86123579	27	7	1082	4.7418	1.0593e-06	CADM2	0.00889494
ENSG00000240891	3	111393523	111565294	12	5	1082	4.7384	1.0772e-06	PLCXD2	0.00904525
ENSG00000257335	7	141607613	141806547	46	7	1082	4.7373	1.0831e-06	MGAM	0.00909479
ENSG00000205221	2	36923833	37041935	11	5	1082	4.7366	1.0869e-06	VIT	0.0091267
ENSG00000145147	4	20254883	20622184	75	10	1082	4.7354	1.0931e-06	SLIT2	0.00917876
ENSG00000151208	10	79550549	79686378	43	8	1082	4.7334	1.1038e-06	DLG5	0.00926861
ENSG00000204262	2	189896622	190044605	9	4	1082	4.7315	1.1145e-06	COL5A2	0.00935846
ENSG00000185518	15	91643180	91844539	29	6	1082	4.7293	1.1266e-06	SV2B	0.00946006
ENSG00000133816	11	12115543	12285334	10	5	1082	4.7278	1.1346e-06	MICAL2	0.00952724
ENSG00000146147	6	53794780	54131078	29	6	1082	4.7265	1.1424e-06	MLIP	0.00959273
ENSG00000070748	10	50817141	50901925	8	4	1082	4.7264	1.1428e-06	CHAT	0.00959609
ENSG00000183044	16	8768422	8878432	7	4	1082	4.7241	1.1556e-06	ABAT	0.00970357
ENSG00000152078	1	95582894	95663163	10	3	1082	4.7236	1.1588e-06	TMEM56	0.00973044
ENSG00000182985	11	115039938	115375675	10	4	1082	4.7232	1.1611e-06	CADM1	0.00974976
ENSG00000203734	6	139117063	139225207	22	6	1082	4.7229	1.1624e-06	ECT2L	0.00976067
ENSG00000130508	2	1635659	1748624	8	4	1082	4.7215	1.1708e-06	PXDN	0.00983121
ENSG00000146540	7	1036622	1177896	10	4	1082	4.7192	1.1836e-06	C7orf50	0.00993869
ENSG00000106070	7	50657760	50861159	9	4	1082	4.717	1.1966e-06	GRB10	0.0100479
ENSG00000153904	1	85784164	86043933	34	8	1082	4.7162	1.2017e-06	DDAH1	0.0100907
ENSG00000102780	13	42614176	42830714	9	4	1082	4.7139	1.215e-06	DGKH	0.0102024
ENSG00000156140	4	73146686	73434516	10	4	1082	4.7138	1.2155e-06	ADAMTS3	0.0102066
ENSG00000053747	18	21269407	21535030	4	2	1082	4.7134	1.2179e-06	LAMA3	0.0102267
ENSG00000081052	2	227867427	228028829	11	4	1082	4.7125	1.2238e-06	COL4A4	0.0102762
ENSG00000029725	17	5185558	5289129	43	9	1082	4.7082	1.2495e-06	RABEP1	0.0104921
ENSG00000153815	16	81478775	81745367	19	6	1082	4.7079	1.2515e-06	CMIP	0.0105088
ENSG00000203727	6	147830063	148058683	12	4	1082	4.7066	1.2597e-06	SAMD5	0.0105777
ENSG00000085377	6	105725440	105850959	8	4	1082	4.7065	1.26e-06	PREP	0.0105802
ENSG00000260300	16	83941738	83985058	8	4	1082	4.7061	1.2625e-06	RP11-505K9.4	0.0106012
ENSG00000144560	3	11597544	11762220	6	4	1082	4.7058	1.2644e-06	VGLL4	0.0106172
ENSG00000134490	18	20777108	21017925	8	4	1082	4.7052	1.2681e-06	TMEM241	0.0106482
ENSG00000120162	9	27325207	27529779	7	3	1082	4.7043	1.2736e-06	MOB3B	0.0106944
ENSG00000088387	13	99445741	99738879	25	7	1082	4.7003	1.2992e-06	DOCK9	0.0109094
ENSG00000101493	18	74069644	74207146	29	7	1082	4.6992	1.3059e-06	ZNF516	0.0109656
ENSG00000224153	3	184119325	184157436	7	4	1082	4.6962	1.3251e-06	RP11-433C9.2	0.0111269
ENSG00000198673	12	62102040	62672931	206	13	1082	4.6961	1.3258e-06	FAM19A2	0.0111327
ENSG00000127863	13	24144509	24250232	8	4	1082	4.6956	1.329e-06	TNFRSF19	0.0111596
ENSG00000133962	14	92047040	92247051	22	5	1082	4.6955	1.3297e-06	CATSPERB	0.0111655
ENSG00000133083	13	36345478	36705443	5	3	1082	4.6942	1.338e-06	DCLK1	0.0112352
ENSG00000157303	9	95820989	95847420	16	5	1082	4.6932	1.3451e-06	SUSD3	0.0112948
ENSG00000107736	10	73156691	73575702	15	5	1082	4.6925	1.3496e-06	CDH23	0.0113326
ENSG00000198399	2	24425733	24583583	1	1	1082	4.6922	1.3514e-06	ITSN2	0.0113477
ENSG00000112242	6	20402398	20493941	15	4	1082	4.6917	1.3547e-06	E2F3	0.0113754
ENSG00000175764	9	124584207	124855885	7	3	1082	4.6914	1.3564e-06	TTLL11	0.0113897
ENSG00000132792	20	36322408	36500531	44	7	1082	4.6911	1.3589e-06	CTNNBL1	0.0114107
ENSG00000171530	5	76986991	77164604	9	4	1082	4.6911	1.359e-06	TBCA	0.0114115
ENSG00000186487	2	1792885	2335032	32	8	1082	4.6909	1.36e-06	MYT1L	0.0114199
ENSG00000171621	1	9352939	9429591	4	2	1082	4.6905	1.3624e-06	SPSB1	0.0114401
ENSG00000118777	4	89011416	89152474	10	4	1082	4.6901	1.3653e-06	ABCG2	0.0114644
ENSG00000107611	10	16865963	17171830	18	6	1082	4.6898	1.3671e-06	CUBN	0.0114795
ENSG00000101109	20	43595115	43708600	5	2	1082	4.6886	1.3757e-06	STK4	0.0115518
ENSG00000137393	6	18368779	18469105	23	6	1082	4.688	1.3794e-06	RNF144B	0.0115828
ENSG00000132334	10	129705325	129884119	10	4	1082	4.6876	1.3825e-06	PTPRE	0.0116089
ENSG00000101542	18	59000815	59223006	7	4	1082	4.686	1.3932e-06	CDH20	0.0116987
ENSG00000182197	8	118806729	119124092	3	2	1082	4.6851	1.3993e-06	EXT1	0.0117499
ENSG00000108175	10	80828792	81076276	33	7	1082	4.6851	1.3994e-06	ZMIZ1	0.0117508
ENSG00000262304	17	3468738	3539543	3	2	1082	4.6838	1.408e-06	SHPK	0.011823
ENSG00000155011	4	107842959	108204963	8	4	1082	4.6834	1.4105e-06	DKK2	0.011844
ENSG00000183840	2	133174147	133404132	17	6	1082	4.6778	1.4496e-06	GPR39	0.0121723
ENSG00000173575	15	93426526	93571237	22	6	1082	4.6764	1.46e-06	CHD2	0.0122596
ENSG00000128849	15	57668165	57842925	9	4	1082	4.6754	1.4668e-06	CGNL1	0.0123167
ENSG00000171914	15	62682725	63136830	11	5	1082	4.6721	1.4904e-06	TLN2	0.0125149
ENSG00000128973	15	68499330	68549549	4	2	1082	4.6715	1.4949e-06	CLN6	0.0125527
ENSG00000197106	1	110693108	110744824	5	3	1082	4.6692	1.5122e-06	SLC6A17	0.0126979
ENSG00000165325	11	93063137	93171653	2	1	1082	4.6688	1.5149e-06	CCDC67	0.0127206
ENSG00000132561	8	98881068	99048944	6	4	1082	4.6651	1.5422e-06	MATN2	0.0129499
ENSG00000153071	5	39371780	39462402	4	2	1082	4.6646	1.5461e-06	DAB2	0.0129826
ENSG00000079805	19	10828755	10944164	27	5	1082	4.6645	1.547e-06	DNM2	0.0129902
ENSG00000162631	1	107682629	108026080	18	6	1082	4.6637	1.5528e-06	NTNG1	0.0130389
ENSG00000175806	8	9911778	10286401	32	7	1082	4.6631	1.5577e-06	MSRA	0.01308
ENSG00000164756	8	117962512	118188953	67	8	1082	4.663	1.5582e-06	SLC30A8	0.0130842
ENSG00000080224	3	96533425	97471304	69	9	1082	4.6628	1.5599e-06	EPHA6	0.0130985
ENSG00000064999	6	34857042	35059179	41	8	1082	4.6625	1.5616e-06	ANKS1A	0.0131128
ENSG00000198373	16	69796209	69975644	16	5	1082	4.661	1.5735e-06	WWP2	0.0132127
ENSG00000107099	9	214854	465259	19	6	1082	4.6595	1.5851e-06	DOCK8	0.0133101
ENSG00000152672	2	71035775	71047732	5	2	1082	4.657	1.6045e-06	CLEC4F	0.013473
ENSG00000170011	3	39850405	40301812	60	9	1082	4.6564	1.6089e-06	MYRIP	0.0135099
ENSG00000164764	8	73976775	74036323	8	3	1082	4.6557	1.6145e-06	SBSPON	0.013557
ENSG00000154864	18	10666480	11148587	26	7	1082	4.6555	1.6161e-06	PIEZO2	0.0135704
ENSG00000187775	17	76419778	76573476	49	8	1082	4.6552	1.6181e-06	DNAH17	0.0135872
ENSG00000183780	1	234040679	234460262	9	4	1082	4.6538	1.6291e-06	SLC35F3	0.0136796
ENSG00000083307	8	102504660	102681954	23	6	1082	4.6537	1.6301e-06	GRHL2	0.0136879
ENSG00000110328	11	11292423	11643552	9	3	1082	4.6517	1.6463e-06	GALNT18	0.013824
ENSG00000196781	9	84198598	84304220	4	2	1082	4.651	1.6519e-06	TLE1	0.013871
ENSG00000101624	18	12661832	12702776	10	3	1082	4.6504	1.6562e-06	CEP76	0.0139071
ENSG00000197646	9	5510545	5571282	8	4	1082	4.6497	1.662e-06	PDCD1LG2	0.0139558
ENSG00000134986	5	110998318	111333161	5	3	1082	4.6489	1.6689e-06	NREP	0.0140138
ENSG00000101194	20	61584052	61599949	14	4	1082	4.6477	1.6786e-06	SLC17A9	0.0140952
ENSG00000136250	7	36552456	36764154	4	2	1082	4.6456	1.6958e-06	AOAH	0.0142396
ENSG00000184640	17	75276651	75496678	6	3	1082	4.6436	1.7121e-06	SEPT9	0.0143765
ENSG00000132874	18	42792960	43263072	29	6	1082	4.6408	1.7353e-06	SLC14A2	0.0145713
ENSG00000065060	6	34759857	34850915	6	4	1082	4.6406	1.7372e-06	UHRF1BP1	0.0145873
ENSG00000076067	12	56915713	56984745	6	3	1082	4.6387	1.7532e-06	RBMS2	0.0147216
ENSG00000138821	4	103172198	103352415	8	4	1082	4.6386	1.7539e-06	SLC39A8	0.0147275
ENSG00000082397	18	5392383	5630699	15	5	1082	4.6367	1.77e-06	EPB41L3	0.0148627
ENSG00000167971	16	2227184	2246526	2	1	1082	4.6337	1.7961e-06	CASKIN1	0.0150819
ENSG00000172456	1	59762310	60233347	11	4	1082	4.633	1.8016e-06	FGGY	0.015128
ENSG00000112699	6	1624041	2245926	13	5	1082	4.6316	1.814e-06	GMDS	0.0152322
ENSG00000170624	5	155297354	156194799	34	7	1082	4.6305	1.8236e-06	SGCD	0.0153128
ENSG00000185737	10	83635070	84746935	121	12	1082	4.6304	1.8251e-06	NRG3	0.0153254
ENSG00000134121	3	238279	451090	33	7	1082	4.6294	1.8333e-06	CHL1	0.0153942
ENSG00000074276	5	175969512	176022975	17	5	1082	4.6294	1.8337e-06	CDHR2	0.0153976
ENSG00000169570	5	118173017	118324240	18	5	1082	4.6251	1.8718e-06	DTWD2	0.0157175
ENSG00000185989	13	114747194	114898086	13	4	1082	4.6224	1.8968e-06	RASA3	0.0159274
ENSG00000152127	2	134877554	135212192	16	5	1082	4.6217	1.9033e-06	MGAT5	0.015982
ENSG00000132854	1	62702651	62785085	5	3	1082	4.6215	1.9051e-06	KANK4	0.0159971
ENSG00000082438	2	165510134	165700189	15	5	1082	4.6206	1.9133e-06	COBLL1	0.016066
ENSG00000159618	16	57576333	57625593	13	4	1082	4.6203	1.9155e-06	GPR114	0.0160845
ENSG00000047617	12	5641035	6055398	13	5	1082	4.6195	1.9234e-06	ANO2	0.0161508
ENSG00000257743	7	141811549	141922124	12	4	1082	4.6188	1.9297e-06	RP11-1220K2.2	0.0162037
ENSG00000157542	21	38979678	39288749	31	6	1082	4.6181	1.9362e-06	KCNJ6	0.0162583
ENSG00000248905	15	33057747	33486897	73	11	1082	4.6139	1.9758e-06	FMN1	0.0165908
ENSG00000163630	3	63213991	63602597	40	8	1082	4.6137	1.9776e-06	SYNPR	0.0166059
ENSG00000147488	8	53023399	53373519	6	3	1082	4.612	1.9941e-06	ST18	0.0167445
ENSG00000221866	7	131808091	132333447	50	9	1082	4.6107	2.0065e-06	PLXNA4	0.0168486
ENSG00000175471	5	94039446	94620279	22	6	1082	4.6103	2.01e-06	MCTP1	0.016878
ENSG00000111452	12	131438452	131626014	6	3	1082	4.6053	2.0589e-06	GPR133	0.0172886
ENSG00000169783	15	77905369	78113242	5	3	1082	4.6053	2.059e-06	LINGO1	0.0172894
ENSG00000165475	13	20977806	21099996	13	5	1082	4.6044	2.0687e-06	CRYL1	0.0173709
ENSG00000143199	1	167778625	167883453	4	2	1082	4.6043	2.0695e-06	ADCY10	0.0173776
ENSG00000104361	8	99202061	99306621	14	5	1082	4.6037	2.0756e-06	NIPAL2	0.0174288
ENSG00000214128	7	138482695	138522846	9	3	1082	4.6022	2.0904e-06	TMEM213	0.0175531
ENSG00000170310	17	9153788	9479908	9	4	1082	4.599	2.1228e-06	STX8	0.0178252
ENSG00000005884	17	48133332	48167845	6	3	1082	4.5988	2.1248e-06	ITGA3	0.0178419
ENSG00000156273	21	30566392	31003071	31	7	1082	4.5951	2.1623e-06	BACH1	0.0181568
ENSG00000007392	16	238968	279462	8	3	1082	4.5944	2.1704e-06	LUC7L	0.0182248
ENSG00000171044	8	10753555	11058875	60	9	1082	4.5928	2.1868e-06	XKR6	0.0183626
ENSG00000170153	4	141780961	142134031	11	4	1082	4.5925	2.1899e-06	RNF150	0.0183886
ENSG00000116473	1	112084840	112259313	15	5	1082	4.5902	2.214e-06	RAP1A	0.018591
ENSG00000131016	6	151561134	151679692	10	4	1082	4.5898	2.2181e-06	AKAP12	0.0186254
ENSG00000142453	19	10982189	11033453	6	3	1082	4.589	2.2274e-06	CARM1	0.0187035
ENSG00000268714	5	115358088	115394625	17	5	1082	4.5887	2.2305e-06	CTD-2287O16.3	0.0187295
ENSG00000103222	16	16043434	16236931	14	5	1082	4.5883	2.2339e-06	ABCC1	0.0187581
ENSG00000172497	5	80625824	80689998	20	5	1082	4.5873	2.2455e-06	ACOT12	0.0188555
ENSG00000169031	2	228029281	228179508	9	3	1082	4.5861	2.2583e-06	COL4A3	0.0189629
ENSG00000009765	6	150690028	150727105	37	5	1082	4.5859	2.2606e-06	IYD	0.0189823
ENSG00000141391	18	12407895	12432237	8	3	1082	4.5855	2.2646e-06	SLMO1	0.0190158
ENSG00000166402	11	8040791	8127659	23	5	1082	4.5847	2.2732e-06	TUB	0.0190881
ENSG00000177076	9	19408925	19452018	8	3	1082	4.5845	2.2756e-06	ACER2	0.0191082
ENSG00000084674	2	21224301	21266945	16	5	1082	4.5835	2.2867e-06	APOB	0.0192014
ENSG00000132837	5	78293438	78531861	15	5	1082	4.5809	2.3153e-06	DMGDH	0.0194416
ENSG00000140650	16	8882680	8943188	31	7	1082	4.5805	2.3192e-06	PMM2	0.0194743
ENSG00000174332	1	53971910	54199877	14	5	1082	4.5775	2.3528e-06	GLIS1	0.0197565
ENSG00000109452	4	142944313	143768585	23	6	1082	4.5762	2.368e-06	INPP4B	0.0198841
ENSG00000188730	7	49813257	49961546	8	4	1082	4.5749	2.3821e-06	VWC2	0.0200025
ENSG00000085978	2	234118697	234204320	13	5	1082	4.5746	2.3862e-06	ATG16L1	0.0200369
ENSG00000101596	18	2655737	2805015	4	2	1082	4.5741	2.391e-06	SMCHD1	0.0200772
ENSG00000128512	7	111366166	111846466	15	5	1082	4.5733	2.4001e-06	DOCK4	0.0201536
ENSG00000035681	8	59496063	59572403	48	7	1082	4.5722	2.4131e-06	NSMAF	0.0202628
ENSG00000222031	2	151857734	151905288	8	3	1082	4.5715	2.4208e-06	AC023469.1	0.0203275
ENSG00000101188	20	61340189	61394123	16	3	1082	4.5686	2.4554e-06	NTSR1	0.020618
ENSG00000136750	10	26505236	26593487	40	7	1082	4.568	2.4623e-06	GAD2	0.0206759
ENSG00000116044	2	178092323	178257425	5	3	1082	4.5678	2.4639e-06	NFE2L2	0.0206894
ENSG00000075275	22	46756731	46933067	4	2	1082	4.5664	2.4811e-06	CELSR1	0.0208338
ENSG00000145012	3	187871072	188608460	27	7	1082	4.5662	2.4832e-06	LPP	0.0208514
ENSG00000179088	12	103631369	103889749	45	8	1082	4.5658	2.488e-06	C12orf42	0.0208917
ENSG00000213923	22	38686697	38794527	5	3	1082	4.5655	2.4916e-06	CSNK1E	0.020922
ENSG00000196628	18	52889562	53332018	21	6	1082	4.5652	2.4947e-06	TCF4	0.020948
ENSG00000170293	3	32280171	32411817	5	3	1082	4.5644	2.5052e-06	CMTM8	0.0210362
ENSG00000197360	19	22573821	22715287	39	7	1082	4.5635	2.515e-06	ZNF98	0.0211185
ENSG00000184454	1	24882602	24935819	9	4	1082	4.5635	2.5154e-06	NCMAP	0.0211218
ENSG00000164951	8	94870035	94938294	11	3	1082	4.5605	2.5517e-06	PDP1	0.0214266
ENSG00000135747	1	247108849	247242113	8	4	1082	4.5603	2.5541e-06	ZNF670	0.0214468
ENSG00000187474	19	52298416	52329442	15	4	1082	4.5596	2.5621e-06	FPR3	0.021514
ENSG00000197892	8	28924796	29120641	12	4	1082	4.5593	2.5662e-06	KIF13B	0.0215484
ENSG00000181090	9	140513444	140764468	18	6	1082	4.5585	2.5757e-06	EHMT1	0.0216282
ENSG00000101230	20	13202418	13281298	13	3	1082	4.5582	2.5797e-06	ISM1	0.0216617
ENSG00000080293	2	120197419	120282070	7	4	1082	4.5555	2.6132e-06	SCTR	0.021943
ENSG00000076356	1	208195587	208417665	6	3	1082	4.5552	2.6163e-06	PLXNA2	0.0219691
ENSG00000111728	12	22216707	22589975	21	6	1082	4.5525	2.6508e-06	ST8SIA1	0.0222588
ENSG00000080709	5	113696642	113832337	10	3	1082	4.5523	2.6537e-06	KCNN2	0.0222831
ENSG00000127603	1	39546988	39952849	4	2	1082	4.5519	2.6576e-06	MACF1	0.0223159
ENSG00000198400	1	156785432	156851642	10	3	1082	4.5482	2.7058e-06	NTRK1	0.0227206
ENSG00000135968	2	109065017	109125871	5	3	1082	4.5479	2.7087e-06	GCC2	0.022745
ENSG00000091844	6	153325594	153452384	7	4	1082	4.5472	2.7188e-06	RGS17	0.0228298
ENSG00000156162	8	95731931	95806064	3	2	1082	4.547	2.7213e-06	DPY19L4	0.0228508
ENSG00000163110	4	95373037	95589377	22	6	1082	4.546	2.7334e-06	PDLIM5	0.0229524
ENSG00000140950	16	84511681	84587639	5	3	1082	4.5447	2.7502e-06	TLDC1	0.0230934
ENSG00000157680	7	137065783	137531838	28	6	1082	4.5439	2.7616e-06	DGKI	0.0231892
ENSG00000204767	5	169291268	169407744	10	4	1082	4.5427	2.7769e-06	FAM196B	0.0233176
ENSG00000137936	1	94027347	94312706	18	5	1082	4.5391	2.8242e-06	BCAR3	0.0237148
ENSG00000167618	19	55009100	55021897	4	2	1082	4.5372	2.8501e-06	LAIR2	0.0239323
ENSG00000129965	11	2153768	2182439	6	4	1082	4.5371	2.8521e-06	INS-IGF2	0.0239491
ENSG00000040341	8	74332604	74659943	10	4	1082	4.5359	2.8683e-06	STAU2	0.0240851
ENSG00000258472	17	26782770	26941215	6	3	1082	4.5356	2.8724e-06	RP11-192H23.4	0.0241195
ENSG00000184611	2	163227917	163695240	12	4	1082	4.5333	2.9032e-06	KCNH7	0.0243782
ENSG00000198216	1	181382238	181777219	19	5	1082	4.5326	2.9135e-06	CACNA1E	0.0244647
ENSG00000100095	22	26565440	26779562	6	3	1082	4.5316	2.9272e-06	SEZ6L	0.0245797
ENSG00000156110	10	75910960	76469061	38	8	1082	4.5311	2.9336e-06	ADK	0.0246334
ENSG00000137171	6	43008515	43042837	3	1	1082	4.5309	2.9369e-06	KLC4	0.0246611
ENSG00000089101	20	20033158	20341346	7	3	1082	4.5275	2.9845e-06	C20orf26	0.0250608
ENSG00000170927	6	51480098	51952423	33	6	1082	4.525	3.0201e-06	PKHD1	0.0253598
ENSG00000135272	7	114562209	114659256	4	2	1082	4.5248	3.023e-06	MDFIC	0.0253841
ENSG00000156515	10	71029740	71161638	8	3	1082	4.5231	3.0475e-06	HK1	0.0255899
ENSG00000179253	20	60292562	60294804	3	2	1082	4.5217	3.0674e-06	RP11-429E11.3	0.025757
ENSG00000170382	1	204586298	204654861	14	4	1082	4.5208	3.0803e-06	LRRN2	0.0258653
ENSG00000172260	1	71861623	72748417	18	5	1082	4.5203	3.0871e-06	NEGR1	0.0259224
ENSG00000072858	3	113251143	113348425	4	2	1082	4.5194	3.1015e-06	SIDT1	0.0260433
ENSG00000254521	19	51994611	52005043	8	2	1082	4.5193	3.1022e-06	SIGLEC12	0.0260492
ENSG00000127804	17	2308856	2415185	9	3	1082	4.5176	3.1278e-06	METTL16	0.0262641
ENSG00000087495	20	58152564	58422766	8	4	1082	4.5168	3.1393e-06	PHACTR3	0.0263607
ENSG00000105963	7	937540	995043	24	5	1082	4.5157	3.1558e-06	ADAP1	0.0264993
ENSG00000172878	2	172864490	172947158	6	3	1082	4.5153	3.1616e-06	METAP1D	0.026548
ENSG00000114861	3	71003844	71633140	8	4	1082	4.5134	3.1896e-06	FOXP1	0.0267831
ENSG00000152404	11	107197071	107328572	78	10	1082	4.5133	3.1913e-06	CWF19L2	0.0267973
ENSG00000155974	12	66741211	67197966	14	5	1082	4.5123	3.2061e-06	GRIP1	0.0269216
ENSG00000083807	19	58990879	59023780	5	3	1082	4.5105	3.2334e-06	SLC27A5	0.0271509
ENSG00000095713	10	99624757	99790585	5	3	1082	4.5084	3.2654e-06	CRTAC1	0.0274196
ENSG00000116141	1	220701568	220837803	7	3	1082	4.5074	3.2819e-06	MARK1	0.0275581
ENSG00000042781	1	215796236	216596738	36	8	1082	4.5063	3.2978e-06	USH2A	0.0276916
ENSG00000093072	22	17660194	17702879	12	4	1082	4.5059	3.3049e-06	CECR1	0.0277512
ENSG00000135835	1	180882290	180920750	5	2	1082	4.5044	3.3273e-06	KIAA1614	0.0279393
ENSG00000044090	6	43005355	43021683	3	1	1082	4.5044	3.3282e-06	CUL7	0.0279469
ENSG00000148848	10	127700950	128077024	11	5	1082	4.5042	3.3307e-06	ADAM12	0.0279679
ENSG00000151834	4	46250444	46477247	50	8	1082	4.501	3.3823e-06	GABRA2	0.0284012
ENSG00000064933	2	190649107	190742355	12	4	1082	4.4998	3.4012e-06	PMS1	0.0285599
ENSG00000188064	22	46316242	46373009	3	2	1082	4.495	3.4783e-06	WNT7B	0.0292073
ENSG00000185942	8	63161150	63912211	28	6	1082	4.4932	3.5077e-06	NKAIN3	0.0294542
ENSG00000147614	8	86999552	87166457	17	5	1082	4.492	3.5283e-06	ATP6V0D2	0.0296271
ENSG00000135083	5	159678659	159772403	11	4	1082	4.4919	3.5289e-06	CCNJL	0.0296322
ENSG00000196498	12	124808961	125052135	11	4	1082	4.49	3.5618e-06	NCOR2	0.0299084
ENSG00000095464	10	95372345	95425767	4	2	1082	4.4866	3.6186e-06	PDE6C	0.0303854
ENSG00000182674	8	73449626	73850584	15	5	1082	4.4861	3.6264e-06	KCNB2	0.0304509
ENSG00000215529	20	31446729	31549006	25	5	1082	4.4852	3.643e-06	EFCAB8	0.0305903
ENSG00000039068	16	68771128	68869451	8	4	1082	4.4848	3.6493e-06	CDH1	0.0306432
ENSG00000105982	7	156432975	156469824	10	3	1082	4.4835	3.6713e-06	RNF32	0.0308279
ENSG00000143603	1	154669931	154842756	4	2	1082	4.4822	3.693e-06	KCNN3	0.0310101
ENSG00000169410	15	75759462	75871630	10	2	1082	4.4819	3.6997e-06	PTPN9	0.0310664
ENSG00000182158	7	137559725	137686813	16	5	1082	4.4803	3.7269e-06	CREB3L2	0.0312948
ENSG00000150938	2	36583069	36778278	34	7	1082	4.478	3.7666e-06	CRIM1	0.0316281
ENSG00000112319	6	133561736	133853258	20	5	1082	4.4772	3.7821e-06	EYA4	0.0317583
ENSG00000069849	3	141594966	141645356	27	6	1082	4.4761	3.8008e-06	ATP1B3	0.0319153
ENSG00000156475	5	145967936	146464347	27	6	1082	4.4746	3.8279e-06	PPP2R2B	0.0321429
ENSG00000099810	9	21802542	21931646	65	9	1082	4.4717	3.88e-06	MTAP	0.0325804
ENSG00000264545	9	21802635	22032985	65	9	1082	4.4717	3.88e-06	RP11-145E5.5	0.0325804
ENSG00000123607	2	166713985	166810353	32	7	1082	4.4708	3.8955e-06	TTC21B	0.0327105
ENSG00000103326	16	577717	604636	7	3	1082	4.4707	3.8982e-06	CAPN15	0.0327332
ENSG00000116128	1	147013182	147098017	18	5	1082	4.4698	3.9143e-06	BCL9	0.0328684
ENSG00000116396	1	110753965	110825722	16	5	1082	4.4684	3.9404e-06	KCNC4	0.0330875
ENSG00000123983	2	223725652	223809357	12	3	1082	4.4679	3.95e-06	ACSL3	0.0331682
ENSG00000145721	5	96427574	96478576	4	2	1082	4.4677	3.954e-06	LIX1	0.0332017
ENSG00000144791	3	45596886	45727830	8	4	1082	4.4661	3.9826e-06	LIMD1	0.0334419
ENSG00000178445	9	6532464	6645650	9	4	1082	4.4656	3.9925e-06	GLDC	0.033525
ENSG00000027075	14	61654277	62017694	7	3	1082	4.4654	3.9961e-06	PRKCH	0.0335553
ENSG00000131149	16	85645015	85709810	9	3	1082	4.4646	4.011e-06	GSE1	0.0336804
ENSG00000101605	18	3066805	3220106	53	8	1082	4.4645	4.0131e-06	MYOM1	0.033698
ENSG00000173517	15	77400471	77712486	7	3	1082	4.4624	4.0516e-06	PEAK1	0.0340213
ENSG00000041982	9	117782806	117880536	16	5	1082	4.4619	4.0617e-06	TNC	0.0341061
ENSG00000140386	15	76640526	77197785	7	3	1082	4.4616	4.0683e-06	SCAPER	0.0341615
ENSG00000140015	14	63173287	63568755	20	4	1082	4.461	4.0783e-06	KCNH5	0.0342455
ENSG00000161542	17	74305567	74380602	7	3	1082	4.4606	4.0865e-06	PRPSAP1	0.0343143
ENSG00000154889	18	11882621	11909222	6	3	1082	4.4604	4.0897e-06	MPPE1	0.0343412
ENSG00000153283	3	111011566	111384597	8	4	1082	4.4602	4.0934e-06	CD96	0.0343723
ENSG00000180269	16	20042807	20085239	3	1	1082	4.4591	4.115e-06	GPR139	0.0345537
ENSG00000146918	7	158424003	158497520	7	3	1082	4.4555	4.185e-06	NCAPG2	0.0351414
ENSG00000196660	1	219858769	220131989	37	6	1082	4.454	4.2145e-06	SLC30A10	0.0353892
ENSG00000160179	21	43619799	43717354	5	3	1082	4.4526	4.2419e-06	ABCG1	0.0356192
ENSG00000172340	3	67410884	67705038	13	5	1082	4.4525	4.2445e-06	SUCLG2	0.0356411
ENSG00000168243	1	235710987	235814054	4	2	1082	4.451	4.273e-06	GNG4	0.0358804
ENSG00000144218	2	100162323	100759201	22	6	1082	4.4499	4.2954e-06	AFF3	0.0360685
ENSG00000106034	7	120628731	120937498	13	5	1082	4.4492	4.3105e-06	CPED1	0.0361953
ENSG00000155511	5	152869175	153193429	17	5	1082	4.4484	4.3256e-06	GRIA1	0.0363221
ENSG00000136895	9	129986544	130155939	31	5	1082	4.4468	4.3583e-06	GARNL3	0.0365966
ENSG00000152214	18	40323192	40695657	5	3	1082	4.4463	4.368e-06	RIT2	0.0366781
ENSG00000185313	3	38738293	38835501	41	6	1082	4.4463	4.3691e-06	SCN10A	0.0366873
ENSG00000204513	1	12884468	12891264	3	2	1082	4.4459	4.3759e-06	PRAMEF11	0.0367444
ENSG00000168959	11	88237744	88799113	8	3	1082	4.4455	4.3848e-06	GRM5	0.0368192
ENSG00000151702	11	128556430	128683162	8	4	1082	4.4452	4.3913e-06	FLI1	0.0368737
ENSG00000196208	2	11674242	11782914	14	5	1082	4.4445	4.4041e-06	GREB1	0.0369812
ENSG00000198846	8	59717977	60031767	7	3	1082	4.4444	4.4064e-06	TOX	0.0370005
ENSG00000178878	12	12878851	12982909	5	3	1082	4.4425	4.4461e-06	APOLD1	0.0373339
ENSG00000032389	2	3192696	3381653	16	5	1082	4.4417	4.4633e-06	TSSC1	0.0374783
ENSG00000248672	2	160628362	160761221	14	5	1082	4.4409	4.4796e-06	LY75-CD302	0.0376152
ENSG00000054219	2	160628362	160761260	14	5	1082	4.4409	4.4796e-06	LY75	0.0376152
ENSG00000156931	3	184529931	184770402	3	2	1082	4.4404	4.4887e-06	VPS8	0.0376916
ENSG00000181982	4	24807739	24981826	5	3	1082	4.4393	4.5132e-06	CCDC149	0.0378973
ENSG00000175198	13	100741269	101182686	37	7	1082	4.4392	4.5156e-06	PCCA	0.0379175
ENSG00000188511	22	49808176	50051190	14	5	1082	4.4388	4.5229e-06	C22orf34	0.0379788
ENSG00000116016	2	46520806	46613836	9	4	1082	4.4386	4.5277e-06	EPAS1	0.0380191
ENSG00000149218	11	94822974	94865809	8	3	1082	4.4358	4.5855e-06	ENDOD1	0.0385044
ENSG00000203772	10	135234170	135382916	10	4	1082	4.4352	4.5992e-06	SPRN	0.0386195
ENSG00000148513	10	37414785	37673039	17	4	1082	4.4331	4.6437e-06	ANKRD30A	0.0389931
ENSG00000103194	16	84733584	84813528	5	3	1082	4.433	4.6472e-06	USP10	0.0390225
ENSG00000120784	19	38104650	38183238	4	2	1082	4.4294	4.7251e-06	ZFP30	0.0396767
ENSG00000154240	17	63631656	64188202	50	7	1082	4.4279	4.7579e-06	CEP112	0.0399521
ENSG00000186472	7	82383329	82792246	8	4	1082	4.4269	4.7799e-06	PCLO	0.0401368
ENSG00000131773	8	136469700	136668965	77	9	1082	4.4251	4.8188e-06	KHDRBS3	0.0404635
ENSG00000145390	4	120133742	120216672	8	4	1082	4.4234	4.8585e-06	USP53	0.0407968
ENSG00000085491	1	108676658	108743471	8	3	1082	4.4232	4.8619e-06	SLC25A24	0.0408254
ENSG00000129353	19	10713133	10755235	10	4	1082	4.4203	4.9278e-06	SLC44A2	0.0413787
ENSG00000135298	6	69345259	70099403	5	3	1082	4.4196	4.9439e-06	BAI3	0.0415139
ENSG00000142619	1	17575593	17610728	19	5	1082	4.4182	4.9764e-06	PADI3	0.0417868
ENSG00000174343	4	40337346	40357234	3	2	1082	4.4176	4.9901e-06	CHRNA9	0.0419019
ENSG00000006071	11	17414432	17498449	9	3	1082	4.4169	5.0075e-06	ABCC8	0.042048
ENSG00000170266	3	33038100	33138722	20	5	1082	4.4135	5.085e-06	GLB1	0.0426987
ENSG00000087116	5	178537852	178772431	19	5	1082	4.4112	5.1391e-06	ADAMTS2	0.043153
ENSG00000168546	8	21547915	21669869	10	3	1082	4.4112	5.14e-06	GFRA2	0.0431606
ENSG00000163359	2	238232646	238323018	11	3	1082	4.4098	5.1735e-06	COL6A3	0.0434419
ENSG00000187416	7	103969104	104549001	8	3	1082	4.4094	5.1825e-06	LHFPL3	0.0435175
ENSG00000111145	12	96588160	96663613	16	5	1082	4.4069	5.2423e-06	ELK3	0.0440196
ENSG00000150556	2	149894621	150071776	9	2	1082	4.4061	5.2626e-06	LYPD6B	0.0441901
ENSG00000132297	8	133073733	133123406	20	3	1082	4.4056	5.274e-06	HHLA1	0.0442858
ENSG00000145526	5	19473060	20575982	25	6	1082	4.4022	5.357e-06	CDH18	0.0449827
ENSG00000166446	16	80631803	80838226	18	4	1082	4.4001	5.411e-06	CDYL2	0.0454362
ENSG00000212719	17	21428051	21477722	5	3	1082	4.3991	5.4338e-06	C17orf51	0.0456276
ENSG00000186073	15	36871812	37102449	7	3	1082	4.3968	5.4932e-06	C15orf41	0.0461264
ENSG00000153827	2	230628554	230787955	2	1	1082	4.3965	5.5008e-06	TRIP12	0.0461902
ENSG00000101181	20	60758085	60778624	16	3	1082	4.3959	5.5168e-06	MTG2	0.0463246
ENSG00000186094	1	48998527	50489585	16	5	1082	4.3955	5.526e-06	AGBL4	0.0464018
ENSG00000196104	4	167654535	168155947	12	4	1082	4.3952	5.5344e-06	SPOCK3	0.0464724
ENSG00000170558	18	25530930	25757410	12	4	1082	4.3947	5.5462e-06	CDH2	0.0465714
ENSG00000130414	2	240831867	240964819	64	8	1082	4.3934	5.5805e-06	NDUFA10	0.0468595
ENSG00000103197	16	2097466	2138716	12	3	1082	4.3927	5.597e-06	TSC2	0.046998
ENSG00000162643	1	85464830	85598821	56	8	1082	4.3913	5.6337e-06	WDR63	0.0473062
ENSG00000164116	4	156587863	156653501	10	4	1082	4.3912	5.6371e-06	GUCY1A3	0.0473347
ENSG00000166676	16	10854776	10912651	6	2	1082	4.3895	5.68e-06	TVP23A	0.047695
ENSG00000103257	16	87863629	87903094	15	4	1082	4.3885	5.7073e-06	SLC7A5	0.0479242
ENSG00000042813	7	49890017	50160925	6	2	1082	4.3879	5.7221e-06	ZPBP	0.0480485
ENSG00000258847	14	66424015	66471241	7	3	1082	4.3879	5.7228e-06	CTD-2014B16.3	0.0480544
ENSG00000042286	10	71857979	71892690	5	3	1082	4.3878	5.7247e-06	AIFM2	0.0480703
ENSG00000115705	2	1377995	1547483	4	2	1082	4.3874	5.7368e-06	TPO	0.0481719
ENSG00000166922	15	32933877	32989299	7	3	1082	4.3869	5.7495e-06	SCG5	0.0482786
ENSG00000214866	2	3751453	3836122	3	2	1082	4.386	5.7719e-06	DCDC2C	0.0484666
ENSG00000118733	1	102268130	102462586	21	4	1082	4.385	5.7983e-06	OLFM3	0.0486883
ENSG00000169946	8	106330920	106816760	20	6	1082	4.3848	5.8043e-06	ZFPM2	0.0487387
ENSG00000121904	1	33979609	34631443	21	5	1082	4.3845	5.8118e-06	CSMD2	0.0488017
ENSG00000187105	14	73945189	74025651	7	3	1082	4.3834	5.8417e-06	HEATR4	0.0490528
ENSG00000149527	1	2357419	2436969	8	3	1082	4.3805	5.9198e-06	PLCH2	0.0497086
ENSG00000198873	10	120967101	121215131	4	2	1082	4.3795	5.9468e-06	GRK5	0.0499353

## Sheet: MAGMA GENE SET DBP AA
VARIABLE	TYPE	NGENES	BETA	BETA_STD	SE	P	FULL_NAME	Padj
GO_bp:go_regulation_of_integ...2	SET	6	0.94698	0.025306	0.13483	1.1759e-12	GO_bp:go_regulation_of_integrin_mediated_signaling_pathway	1.74739e-08
GO_bp:go_galactose_metabolic...	SET	2	1.1311	0.017455	0.17955	1.5742e-10	GO_bp:go_galactose_metabolic_process	2.33926e-06
GO_bp:go_optic_cup_morphogen...	SET	4	0.93907	0.020492	0.15072	2.4482e-10	GO_bp:go_optic_cup_morphogenesis_involved_in_camera_type_eye_development	3.63803e-06
GO_bp:go_enteric_nervous_sys...	SET	6	0.67213	0.017961	0.12879	9.2407e-08	GO_bp:go_enteric_nervous_system_development	0.00137317
GO_bp:go_growth_plate_cartil...2	SET	19	0.44553	0.02117	0.085425	9.409e-08	GO_bp:go_growth_plate_cartilage_development	0.00139818
Curated_gene_sets:kegg_terpe...	SET	5	0.65159	0.015896	0.12979	2.6365e-07	Curated_gene_sets:kegg_terpenoid_backbone_biosynthesis	0.00391784
GO_mf:go_racemase_and_epimer...	SET	2	0.85286	0.013161	0.17974	1.0608e-06	GO_mf:go_racemase_and_epimerase_activity	0.0157635
GO_bp:go_embryonic_camera_ty...2	SET	6	0.62209	0.016624	0.13176	1.193e-06	GO_bp:go_embryonic_camera_type_eye_formation	0.017728
Curated_gene_sets:reactome_a...79	SET	12	0.48405	0.018286	0.10385	1.6e-06	Curated_gene_sets:reactome_anchoring_fibril_formation	0.023776
GO_bp:go_cartilage_developme...2	SET	24	0.32857	0.017542	0.070513	1.6098e-06	GO_bp:go_cartilage_development_involved_in_endochondral_bone_morphogenesis	0.0239216
GO_bp:go_embryonic_camera_ty...1	SET	20	0.3186	0.015531	0.069547	2.3501e-06	GO_bp:go_embryonic_camera_type_eye_development	0.0349225
Curated_gene_sets:kegg_ecm_r...	SET	59	0.24028	0.020072	0.053149	3.1248e-06	Curated_gene_sets:kegg_ecm_receptor_interaction	0.0464345

## Sheet: MAGMA GENE DBP EA
GENE	CHR	START	STOP	NSNPS	NPARAM	N	ZSTAT	P	SYMBOL	Padj
ENSG00000183117	8	2792875	4852494	303	51	1020	8.4567	1.375e-17	CSMD1	8.95675e-14
ENSG00000186153	16	78133310	79246564	59	30	1009	8.2232	9.9034e-17	WWOX	6.45107e-13
ENSG00000151322	14	33404139	34273382	55	26	981	7.6519	9.8986e-15	NPAS3	6.44795e-11
ENSG00000166748	15	86685227	87572283	175	43	1031	7.6046	1.4286e-14	AGBL1	9.3059e-11
ENSG00000172264	20	13976015	16033842	63	23	1023	7.0937	6.5297e-13	MACROD2	4.25345e-09
ENSG00000174469	7	145813453	148118090	178	38	1012	7.0635	8.1188e-13	CNTNAP2	5.28859e-09
ENSG00000183715	11	132284871	133402414	68	23	963	7.0069	1.218e-12	OPCML	7.93405e-09
ENSG00000054392	1	210501596	210849638	59	20	1036	6.968	1.6071e-12	HHAT	1.04686e-08
ENSG00000189283	3	59735036	61237133	48	18	1013	6.9561	1.7496e-12	FHIT	1.13969e-08
ENSG00000149256	11	78363876	79151992	34	15	991	6.94	1.9606e-12	TENM4	1.27713e-08
ENSG00000130226	7	153584182	154685995	43	18	926	6.933	2.0595e-12	DPP6	1.34156e-08
ENSG00000184985	4	7194265	7744554	40	17	1007	6.9073	2.4703e-12	SORCS2	1.60915e-08
ENSG00000078328	16	6069095	7763340	195	37	916	6.8838	2.9148e-12	RBFOX1	1.8987e-08
ENSG00000171435	12	117890817	118406788	33	15	978	6.8365	4.0573e-12	KSR2	2.64293e-08
ENSG00000188580	6	124125286	125146803	47	18	958	6.6579	1.3887e-11	NKAIN2	9.04599e-08
ENSG00000153707	9	8314246	10612723	77	22	951	6.6553	1.4135e-11	PTPRD	9.20754e-08
ENSG00000159216	21	36160098	37376965	123	27	1004	6.5842	2.2871e-11	RUNX1	1.48982e-07
ENSG00000185565	3	115521235	117716095	197	32	1001	6.5814	2.33e-11	LSAMP	1.51776e-07
ENSG00000151532	10	114206756	114578503	40	14	1039	6.5695	2.5241e-11	VTI1A	1.6442e-07
ENSG00000136267	7	14184674	15014402	44	15	997	6.5411	3.0535e-11	DGKB	1.98905e-07
ENSG00000116117	2	205410516	206484886	181	29	1013	6.519	3.5381e-11	PARD3B	2.30472e-07
ENSG00000144619	3	2140497	3099645	84	21	922	6.5053	3.878e-11	CNTN4	2.52613e-07
ENSG00000170873	8	125563031	125740730	19	11	1026	6.4671	4.9962e-11	MTSS1	3.25452e-07
ENSG00000174482	9	27948076	28670283	20	10	1001	6.4427	5.8695e-11	LINGO2	3.82339e-07
ENSG00000154229	17	64298754	64806861	14	9	920	6.414	7.0875e-11	PRKCA	4.6168e-07
ENSG00000099139	9	78505560	78977255	23	11	989	6.4115	7.205e-11	PCSK5	4.69334e-07
ENSG00000124831	2	238536219	238722325	7	5	934	6.3953	8.0135e-11	LRRFIP1	5.21999e-07
ENSG00000176204	2	76974845	77820445	42	14	969	6.3906	8.2621e-11	LRRTM4	5.38193e-07
ENSG00000171735	1	6845384	7829766	30	11	964	6.3751	9.1431e-11	CAMTA1	5.95582e-07
ENSG00000144455	3	3742498	4508965	32	13	1044	6.3636	9.8531e-11	SUMF1	6.41831e-07
ENSG00000162946	1	231762561	232177018	25	11	965	6.3007	1.4814e-10	DISC1	9.64984e-07
ENSG00000181031	17	62293	236045	17	9	872	6.2953	1.5345e-10	RPH3AL	9.99573e-07
ENSG00000187391	7	77646393	79082890	86	19	997	6.282	1.6716e-10	MAGI2	1.08888e-06
ENSG00000023171	11	123396344	123498482	16	6	989	6.2671	1.8392e-10	GRAMD1B	1.19805e-06
ENSG00000185053	8	13947373	15095848	83	20	1019	6.2527	2.0168e-10	SGCZ	1.31374e-06
ENSG00000165973	11	20691117	21597227	33	13	962	6.2383	2.2112e-10	NELL1	1.44038e-06
ENSG00000100503	14	51186481	51297839	15	6	915	6.2004	2.8151e-10	NIN	1.83376e-06
ENSG00000187720	15	71389291	72075722	19	10	1033	6.1836	3.1335e-10	THSD4	2.04116e-06
ENSG00000188107	6	64429876	66417118	24	11	993	6.1348	4.2631e-10	EYS	2.77698e-06
ENSG00000136205	7	47314752	47622156	32	10	1013	6.1281	4.4465e-10	TNS3	2.89645e-06
ENSG00000185420	1	245912642	246670614	48	15	942	6.1228	4.598e-10	SMYD3	2.99514e-06
ENSG00000131018	6	152442819	152958936	14	7	990	6.1175	4.7528e-10	SYNE1	3.09597e-06
ENSG00000050767	5	177664619	178017556	59	16	910	6.1128	4.8954e-10	COL23A1	3.18886e-06
ENSG00000221866	7	131808091	132333447	19	10	1010	6.1108	4.9556e-10	PLXNA4	3.22808e-06
ENSG00000162599	1	61330931	61928465	17	9	996	6.1041	5.1695e-10	NFIA	3.36741e-06
ENSG00000198838	15	33603163	34158303	52	15	999	6.094	5.5066e-10	RYR3	3.587e-06
ENSG00000182621	20	8112824	8949003	18	10	993	6.0796	6.0256e-10	PLCB1	3.92508e-06
ENSG00000155816	1	240177648	240638489	42	13	996	6.0716	6.3332e-10	FMN2	4.12545e-06
ENSG00000185736	10	1228073	1779670	49	15	970	6.0638	6.6477e-10	ADARB2	4.33031e-06
ENSG00000182667	11	131240373	132206716	65	17	993	6.0581	6.8852e-10	NTM	4.48502e-06
ENSG00000171094	2	29415640	30144432	64	16	988	6.0176	8.8511e-10	ALK	5.76561e-06
ENSG00000145934	5	166711804	167691162	28	11	963	6.0062	9.4954e-10	TENM2	6.1853e-06
ENSG00000107249	9	3824127	4348392	23	11	1006	5.9709	1.1794e-09	GLIS3	7.68261e-06
ENSG00000112137	6	12717893	13288645	18	9	992	5.9687	1.1959e-09	PHACTR1	7.79009e-06
ENSG00000155093	7	157331750	158380480	38	12	935	5.9673	1.2059e-09	PTPRN2	7.85523e-06
ENSG00000181381	4	169277886	169458937	9	6	1040	5.9575	1.2804e-09	DDX60L	8.34053e-06
ENSG00000011105	12	3186521	3395730	19	9	959	5.9541	1.3079e-09	TSPAN9	8.51966e-06
ENSG00000185345	6	161768452	163148803	35	13	1007	5.9522	1.323e-09	PARK2	8.61802e-06
ENSG00000182185	14	68286496	69196935	26	9	991	5.9446	1.3855e-09	RAD51B	9.02515e-06
ENSG00000168702	2	140988992	142889270	28	12	1014	5.9442	1.3893e-09	LRP1B	9.0499e-06
ENSG00000141376	17	58754814	59470199	9	6	947	5.9422	1.4063e-09	BCAS3	9.16064e-06
ENSG00000070950	3	8817088	9005457	17	8	979	5.9296	1.5185e-09	RAD18	9.89151e-06
ENSG00000153814	7	27870192	28220362	10	5	935	5.919	1.6198e-09	JAZF1	1.05514e-05
ENSG00000151474	10	13685706	14504141	14	7	992	5.9147	1.6623e-09	FRMD4A	1.08282e-05
ENSG00000135636	2	71680852	71913898	29	9	933	5.9101	1.7096e-09	DYSF	1.11363e-05
ENSG00000184304	14	30045687	30661104	13	7	969	5.8915	1.9133e-09	PRKD1	1.24632e-05
ENSG00000146648	7	55086714	55324313	16	8	983	5.8765	2.0951e-09	EGFR	1.36475e-05
ENSG00000185774	4	20730239	21950422	86	17	963	5.8757	2.1057e-09	KCNIP4	1.37165e-05
ENSG00000048740	10	11047259	11378674	10	6	903	5.8749	2.115e-09	CELF2	1.37771e-05
ENSG00000163697	4	40812044	41218731	31	11	1023	5.8725	2.1464e-09	APBB2	1.39816e-05
ENSG00000038945	8	15965387	16424999	52	14	1015	5.8711	2.1652e-09	MSR1	1.41041e-05
ENSG00000113319	5	80256491	80525975	9	6	990	5.8624	2.2811e-09	RASGRF2	1.48591e-05
ENSG00000146592	7	28338940	28865511	9	6	865	5.8499	2.4594e-09	CREB5	1.60205e-05
ENSG00000182901	1	240931554	241520530	57	15	941	5.8458	2.5204e-09	RGS7	1.64179e-05
ENSG00000116147	1	175284330	175712906	14	7	1000	5.8219	2.9099e-09	TNR	1.89551e-05
ENSG00000198771	1	167599330	167675486	24	9	959	5.8012	3.292e-09	RCSD1	2.14441e-05
ENSG00000186714	11	32623792	32816204	9	6	1047	5.8001	3.3135e-09	CCDC73	2.15841e-05
ENSG00000168038	3	41288090	42003922	10	6	1003	5.7957	3.4028e-09	ULK4	2.21658e-05
ENSG00000183098	13	93879095	95059655	43	10	939	5.7939	3.4382e-09	GPC6	2.23964e-05
ENSG00000181722	3	114056941	114866118	21	9	967	5.7853	3.6195e-09	ZBTB20	2.35774e-05
ENSG00000154654	21	22370633	22915650	38	11	1005	5.7824	3.6817e-09	NCAM2	2.39826e-05
ENSG00000091428	2	173600002	173917621	25	9	1021	5.7793	3.7505e-09	RAPGEF4	2.44308e-05
ENSG00000075884	2	143848931	144525921	46	13	962	5.7784	3.7712e-09	ARHGAP15	2.45656e-05
ENSG00000196565	11	5274420	5667019	8	5	962	5.7641	4.104e-09	HBG2	2.67335e-05
ENSG00000149972	11	98891683	100229616	43	12	1024	5.7476	4.5264e-09	CNTN5	2.9485e-05
ENSG00000103489	16	17195626	17564738	27	10	937	5.7449	4.6001e-09	XYLT1	2.99651e-05
ENSG00000089169	12	113008184	113336686	14	7	977	5.7389	4.7633e-09	RPH3A	3.10281e-05
ENSG00000145555	5	16665395	16936372	15	8	936	5.7267	5.1211e-09	MYO10	3.33588e-05
ENSG00000154645	21	19273580	19639690	19	8	920	5.722	5.2638e-09	CHODL	3.42884e-05
ENSG00000108684	17	31340105	32501983	63	13	999	5.7201	5.3231e-09	ASIC2	3.46747e-05
ENSG00000106069	7	29161890	29553944	30	8	1036	5.6992	6.019e-09	CHN2	3.92078e-05
ENSG00000158321	7	69063905	70258054	24	9	1030	5.6897	6.363e-09	AUTS2	4.14486e-05
ENSG00000146776	7	105245514	105517050	12	7	1012	5.6806	6.7115e-09	ATXN7L1	4.37187e-05
ENSG00000066032	2	79412357	80875905	48	12	1007	5.6779	6.8185e-09	CTNNA2	4.44157e-05
ENSG00000218336	4	183065140	183724177	24	9	885	5.6769	6.8594e-09	TENM3	4.46821e-05
ENSG00000198874	7	66460160	66704501	13	7	1036	5.6756	6.9103e-09	TYW1	4.50137e-05
ENSG00000075420	3	171757418	172119455	10	5	914	5.6742	6.9659e-09	FNDC3B	4.53759e-05
ENSG00000160293	9	136627016	136857726	33	11	992	5.6649	7.3553e-09	VAV2	4.79124e-05
ENSG00000151320	14	32798479	33300567	30	10	977	5.6478	8.1257e-09	AKAP6	5.29308e-05
ENSG00000175029	10	126676421	126849739	9	4	1018	5.6458	8.2185e-09	CTBP2	5.35353e-05
ENSG00000164756	8	117962512	118188953	6	4	1027	5.6365	8.6751e-09	SLC30A8	5.65096e-05
ENSG00000182256	15	27216429	27778373	26	9	964	5.6332	8.8447e-09	GABRG3	5.76144e-05
ENSG00000105877	7	21582833	21941457	75	15	1028	5.6271	9.162e-09	DNAH11	5.96813e-05
ENSG00000144959	3	172348039	172429008	19	7	908	5.6262	9.213e-09	NCEH1	6.00135e-05
ENSG00000145191	3	183852826	184402546	16	8	988	5.6064	1.0329e-08	EIF2B5	6.72831e-05
ENSG00000118922	13	74260226	74708394	31	8	913	5.5989	1.0786e-08	KLF12	7.026e-05
ENSG00000185567	14	105403581	105444694	9	5	1036	5.5963	1.0948e-08	AHNAK2	7.13153e-05
ENSG00000157890	15	66187417	66546085	20	8	992	5.5939	1.11e-08	MEGF11	7.23054e-05
ENSG00000124491	6	6144318	6321246	21	8	918	5.5889	1.1423e-08	F13A1	7.44094e-05
ENSG00000136928	9	101050391	101471479	10	5	957	5.5855	1.1654e-08	GABBR2	7.59142e-05
ENSG00000113448	5	58264865	59817947	22	8	1012	5.5782	1.215e-08	PDE4D	7.91451e-05
ENSG00000153823	2	229715242	230136001	12	6	953	5.5696	1.2763e-08	PID1	8.31382e-05
ENSG00000151952	12	129556270	130388211	26	10	1028	5.5608	1.3424e-08	TMEM132D	8.74439e-05
ENSG00000079691	6	25279306	25620758	19	8	1009	5.546	1.4617e-08	LRRC16A	9.52151e-05
ENSG00000183873	3	38589548	38691164	18	7	1024	5.5378	1.5316e-08	SCN5A	9.97684e-05
ENSG00000165995	10	18429606	18830798	30	8	1045	5.5314	1.5881e-08	CACNB2	0.000103449
ENSG00000177694	3	174156363	175523428	123	18	921	5.5258	1.6398e-08	NAALADL2	0.000106817
ENSG00000125257	13	95672083	95953687	10	5	1001	5.5141	1.7525e-08	ABCC4	0.000114158
ENSG00000197943	16	81772702	81991899	17	7	930	5.5137	1.7573e-08	PLCG2	0.000114471
ENSG00000159339	1	17634690	17690499	12	6	989	5.512	1.7742e-08	PADI4	0.000115571
ENSG00000150995	3	4535032	4889524	56	12	1004	5.5091	1.8034e-08	ITPR1	0.000117473
ENSG00000133401	5	31639517	32111037	55	13	851	5.5065	1.8305e-08	PDZD2	0.000119239
ENSG00000074211	4	6322305	6565327	20	8	851	5.5029	1.8684e-08	PPP2R2C	0.000121708
ENSG00000184792	22	31089769	31303811	17	7	1049	5.5	1.8987e-08	OSBP2	0.000123681
ENSG00000133835	5	118788138	118972894	10	5	1030	5.5	1.8991e-08	HSD17B4	0.000123707
ENSG00000143842	1	204042243	204096863	9	5	905	5.4987	1.913e-08	SOX13	0.000124613
ENSG00000153944	17	55333212	55762046	9	6	959	5.4977	1.9243e-08	MSI2	0.000125349
ENSG00000060709	12	130880682	131200826	15	7	939	5.4964	1.9378e-08	RIMBP2	0.000126228
ENSG00000140853	16	57023397	57117443	14	6	937	5.4946	1.9575e-08	NLRC5	0.000127512
ENSG00000167306	18	47349183	47721463	120	16	1048	5.4843	2.0754e-08	MYO5B	0.000135192
ENSG00000130635	9	137533620	137736686	16	7	905	5.4834	2.0861e-08	COL5A1	0.000135889
ENSG00000122584	7	8473585	8792593	48	11	983	5.4788	2.1412e-08	NXPH1	0.000139478
ENSG00000167703	17	1472561	1532180	15	6	846	5.4763	2.1716e-08	SLC43A2	0.000141458
ENSG00000162849	1	245318287	245872733	35	10	898	5.4668	2.291e-08	KIF26B	0.000149236
ENSG00000184347	5	168088745	168728133	26	9	996	5.4625	2.348e-08	SLIT3	0.000152949
ENSG00000163694	4	40425272	40632892	27	8	990	5.4552	2.4452e-08	RBM47	0.00015928
ENSG00000075213	7	83585093	84122040	7	4	953	5.4505	2.5108e-08	SEMA3A	0.000163554
ENSG00000102974	16	67596310	67673086	3	2	1063	5.4479	2.549e-08	CTCF	0.000166042
ENSG00000133019	1	239549865	240078750	8	5	814	5.4421	2.6328e-08	CHRM3	0.000171501
ENSG00000196511	7	144149034	144533488	14	6	904	5.4402	2.6609e-08	TPK1	0.000173331
ENSG00000111962	6	149068464	149398126	14	6	944	5.4356	2.7304e-08	UST	0.000177858
ENSG00000167632	8	140742586	141468678	61	11	958	5.4315	2.7948e-08	TRAPPC9	0.000182053
ENSG00000137266	6	3269196	3457256	10	5	937	5.4278	2.852e-08	SLC22A23	0.000185779
ENSG00000144645	3	31699382	32119072	7	5	1031	5.4251	2.8959e-08	OSBPL10	0.000188639
ENSG00000135540	6	138743180	139013708	7	5	956	5.4131	3.0978e-08	NHSL1	0.000201791
ENSG00000166689	11	16799842	17035990	28	9	980	5.4121	3.1137e-08	PLEKHA7	0.000202826
ENSG00000150275	10	55562531	57387702	41	10	997	5.4068	3.2076e-08	PCDH15	0.000208943
ENSG00000169760	3	173114074	174004434	17	7	1001	5.3875	3.5727e-08	NLGN1	0.000232726
ENSG00000179242	20	59827482	60515673	92	16	962	5.3752	3.8257e-08	CDH4	0.000249206
ENSG00000213931	11	5289582	5526847	7	5	960	5.3747	3.8345e-08	HBE1	0.000249779
ENSG00000171587	21	41382926	42219065	65	14	1039	5.3736	3.8588e-08	DSCAM	0.000251362
ENSG00000138639	4	86396267	86923823	13	6	941	5.3734	3.8634e-08	ARHGAP24	0.000251662
ENSG00000171310	12	104849073	105155792	12	6	1044	5.3726	3.8799e-08	CHST11	0.000252737
ENSG00000196353	3	131252399	132004254	12	6	1011	5.3708	3.9184e-08	CPNE4	0.000255245
ENSG00000198626	1	237205505	237997288	11	5	950	5.3648	4.0523e-08	RYR2	0.000263967
ENSG00000120159	9	26840683	26892802	5	3	1054	5.3631	4.0901e-08	CAAP1	0.000266429
ENSG00000182771	10	87359312	88126250	18	7	1041	5.3608	4.1418e-08	GRID1	0.000269797
ENSG00000169071	9	94325373	94712444	11	6	1034	5.3539	4.3037e-08	ROR2	0.000280343
ENSG00000156049	9	80037995	80263223	19	7	1044	5.3534	4.3164e-08	GNA14	0.00028117
ENSG00000021645	14	78708734	80330762	22	8	1026	5.3507	4.3808e-08	NRXN3	0.000285365
ENSG00000053254	14	89591215	90085493	14	6	840	5.3458	4.5007e-08	FOXN3	0.000293176
ENSG00000169282	3	155755490	156256545	26	9	1011	5.3432	4.5668e-08	KCNAB1	0.000297481
ENSG00000171840	12	673462	772945	18	5	999	5.3424	4.5866e-08	NINJ2	0.000298771
ENSG00000187699	2	190744335	191068210	7	4	792	5.3351	4.7751e-08	C2orf88	0.00031105
ENSG00000065413	2	197831741	198175897	7	4	911	5.3348	4.7837e-08	ANKRD44	0.00031161
ENSG00000179104	12	83080659	83528649	16	7	968	5.3317	4.8647e-08	TMTC2	0.000316887
ENSG00000196498	12	124808961	125052135	6	4	940	5.3261	5.0185e-08	NCOR2	0.000326905
ENSG00000157168	8	31496902	32622548	26	9	1037	5.3234	5.0911e-08	NRG1	0.000331634
ENSG00000170579	18	3496030	4455335	46	10	947	5.3139	5.3648e-08	DLGAP1	0.000349463
ENSG00000170624	5	155297354	156194799	16	7	905	5.3097	5.4908e-08	SGCD	0.000357671
ENSG00000167930	16	284545	319942	9	5	961	5.3079	5.5455e-08	ITFG3	0.000361234
ENSG00000119771	2	23608088	23931481	41	10	990	5.3021	5.7235e-08	KLHL29	0.000372829
ENSG00000173406	1	57460451	59012406	27	9	1018	5.3008	5.7646e-08	DAB1	0.000375506
ENSG00000185630	1	164524821	164868533	19	8	912	5.3002	5.7847e-08	PBX1	0.000376815
ENSG00000128655	2	178487980	178973066	30	9	1020	5.2953	5.9409e-08	PDE11A	0.00038699
ENSG00000169862	5	10971952	11904155	29	9	1029	5.2925	6.0313e-08	CTNND2	0.000392879
ENSG00000121895	4	38968365	39034542	7	4	593	5.2894	6.1356e-08	TMEM156	0.000399673
ENSG00000182168	4	96083655	96470357	7	4	995	5.2884	6.1709e-08	UNC5C	0.000401972
ENSG00000136040	12	94542499	94701451	11	5	1004	5.2877	6.1922e-08	PLXNC1	0.00040336
ENSG00000146426	6	155153831	155578857	12	6	974	5.2798	6.4668e-08	TIAM2	0.000421247
ENSG00000181804	3	142984064	143567373	8	5	962	5.2742	6.6665e-08	SLC9A9	0.000434256
ENSG00000163995	4	7967039	8160559	9	5	941	5.2741	6.6697e-08	ABLIM2	0.000434464
ENSG00000166446	16	80631803	80838226	9	4	1026	5.2691	6.8543e-08	CDYL2	0.000446489
ENSG00000122012	5	75378997	75649764	18	5	1038	5.2687	6.8697e-08	SV2C	0.000447492
ENSG00000198597	19	30719197	31204445	7	4	961	5.2624	7.1101e-08	ZNF536	0.000463152
ENSG00000115896	2	198669426	199437305	14	5	1002	5.2509	7.5675e-08	PLCL1	0.000492947
ENSG00000144451	2	214149113	215275225	12	6	960	5.2464	7.7566e-08	SPAG16	0.000505265
ENSG00000157445	3	54156574	55108584	37	9	1034	5.2433	7.8846e-08	CACNA2D3	0.000513603
ENSG00000255872	9	37588410	38068684	36	9	1009	5.2428	7.9066e-08	RP11-613M10.9	0.000515036
ENSG00000181234	12	128751948	129192460	27	9	868	5.2413	7.9703e-08	TMEM132C	0.000519185
ENSG00000186487	2	1792885	2335032	15	6	1007	5.2402	8.0183e-08	MYT1L	0.000522312
ENSG00000124493	6	33989628	34123399	20	7	1034	5.2391	8.0676e-08	GRM4	0.000525523
ENSG00000125046	3	8661086	8786726	7	5	721	5.2382	8.108e-08	SSUH2	0.000528155
ENSG00000049323	2	33172039	33624576	27	8	979	5.2335	8.3184e-08	LTBP1	0.000541861
ENSG00000105963	7	937540	995043	13	6	957	5.2325	8.3611e-08	ADAP1	0.000544642
ENSG00000145982	6	5261277	5771813	32	9	1035	5.2318	8.3918e-08	FARS2	0.000546642
ENSG00000132205	18	2847028	2915991	12	6	783	5.231	8.4307e-08	EMILIN2	0.000549176
ENSG00000150672	11	83166055	85338966	35	9	1028	5.2289	8.5263e-08	DLG2	0.000555403
ENSG00000124788	6	16299343	16761722	12	6	1012	5.2277	8.583e-08	ATXN1	0.000559097
ENSG00000155849	7	36893961	37488852	20	8	994	5.2257	8.6756e-08	ELMO1	0.000565129
ENSG00000145743	5	107194736	107717799	6	4	945	5.223	8.8046e-08	FBXL17	0.000573532
ENSG00000167553	12	49582519	49667114	9	5	970	5.2221	8.8464e-08	TUBA1C	0.000576254
ENSG00000183049	10	12391481	12877545	20	7	998	5.2153	9.1742e-08	CAMK1D	0.000597607
ENSG00000135365	11	45950871	46142985	6	4	788	5.2133	9.2751e-08	PHF21A	0.00060418
ENSG00000145362	4	113739265	114304896	13	6	927	5.2123	9.3264e-08	ANK2	0.000607522
ENSG00000083067	9	73143979	74061820	63	13	1028	5.2019	9.8635e-08	TRPM3	0.000642508
ENSG00000142611	1	2985732	3355185	27	8	1009	5.201	9.9114e-08	PRDM16	0.000645629
ENSG00000140836	16	72816784	73093597	9	5	1018	5.1993	9.9996e-08	ZFHX3	0.000651374
ENSG00000186409	1	42929001	43120335	7	4	982	5.1952	1.0225e-07	CCDC30	0.000666057
ENSG00000151276	3	65339200	66024509	53	11	944	5.1944	1.0269e-07	MAGI1	0.000668923
ENSG00000163803	2	28680012	28866654	31	8	1035	5.1922	1.0392e-07	PLB1	0.000676935
ENSG00000108018	10	108333421	108924292	27	9	1030	5.1906	1.0482e-07	SORCS1	0.000682797
ENSG00000176769	10	132890654	133109984	23	8	1021	5.1868	1.0698e-07	TCERG1L	0.000696868
ENSG00000145996	6	20534688	21232635	20	7	971	5.1849	1.0808e-07	CDKAL1	0.000704033
ENSG00000133678	10	81838402	81852313	5	3	1067	5.1842	1.0849e-07	TMEM254	0.000706704
ENSG00000100385	22	37521878	37571094	5	3	877	5.1797	1.1113e-07	IL2RB	0.000723901
ENSG00000154928	3	134316643	134979309	51	10	990	5.1723	1.1559e-07	EPHB1	0.000752953
ENSG00000139144	12	18400548	18801348	8	4	993	5.1703	1.1687e-07	PIK3C2G	0.000761291
ENSG00000112282	6	131895106	131949369	5	3	882	5.1702	1.1693e-07	MED23	0.000761682
ENSG00000149571	11	126293254	126873355	8	4	782	5.1619	1.2221e-07	KIRREL3	0.000796076
ENSG00000176438	14	95883831	95942173	10	5	895	5.1556	1.2644e-07	SYNE3	0.00082363
ENSG00000137090	9	841690	969090	6	4	913	5.1497	1.3047e-07	DMRT1	0.000849882
ENSG00000151150	10	61786056	62493248	12	6	1014	5.1462	1.3291e-07	ANK3	0.000865776
ENSG00000169181	16	27798850	28074830	18	6	1020	5.1436	1.3473e-07	GSG1L	0.000877631
ENSG00000140945	16	82660408	83830204	13	6	1015	5.1415	1.3629e-07	CDH13	0.000887793
ENSG00000181355	6	9596343	10211841	8	5	1001	5.1399	1.3741e-07	OFCC1	0.000895089
ENSG00000185518	15	91643180	91844539	13	5	877	5.1399	1.3743e-07	SV2B	0.000895219
ENSG00000215018	7	7395834	7575484	6	4	854	5.137	1.3956e-07	COL28A1	0.000909094
ENSG00000197415	3	156977531	157251408	38	8	1034	5.1339	1.4193e-07	VEPH1	0.000924532
ENSG00000167633	19	55235969	55378448	7	4	765	5.1329	1.4265e-07	KIR3DL1	0.000929222
ENSG00000131374	3	17198654	18486309	10	5	1008	5.1311	1.44e-07	TBC1D5	0.000938016
ENSG00000156299	21	32490734	32932290	12	5	950	5.1301	1.4482e-07	TIAM1	0.000943357
ENSG00000179241	11	35965531	36253686	16	6	1019	5.1287	1.4584e-07	LDLRAD3	0.000950002
ENSG00000189350	2	29179477	29284239	9	5	1045	5.1283	1.4615e-07	FAM179A	0.000952021
ENSG00000182601	16	25703347	26149009	33	9	991	5.128	1.4645e-07	HS3ST4	0.000953975
ENSG00000102547	13	49882786	50018262	8	4	1005	5.1233	1.501e-07	CAB39L	0.000977751
ENSG00000130703	20	60813580	60871268	4	2	1048	5.1231	1.5029e-07	OSBPL2	0.000978989
ENSG00000143473	1	210856555	211307457	31	9	1057	5.1182	1.542e-07	KCNH1	0.00100446
ENSG00000153721	6	154708638	154831793	12	5	965	5.1155	1.5643e-07	CNKSR3	0.00101899
ENSG00000069667	15	60780483	61521518	25	8	977	5.1131	1.5846e-07	RORA	0.00103221
ENSG00000112367	6	110012499	110146631	4	2	833	5.1096	1.6139e-07	FIG4	0.00105129
ENSG00000128573	7	113726382	114333827	25	8	1045	5.1062	1.6432e-07	FOXP2	0.00107038
ENSG00000167210	18	44056935	44236996	8	5	1011	5.0972	1.7234e-07	LOXHD1	0.00112262
ENSG00000134775	18	33877677	34360018	21	7	932	5.0906	1.7847e-07	FHOD3	0.00116255
ENSG00000253350	8	105602961	106431488	7	4	955	5.0862	1.8266e-07	RP11-127H5.1	0.00118985
ENSG00000022556	19	55464498	55512510	17	6	837	5.0836	1.8514e-07	NLRP2	0.001206
ENSG00000156113	10	78629359	79398353	40	9	1039	5.0807	1.8807e-07	KCNMA1	0.00122509
ENSG00000176788	5	17065707	17276943	18	6	990	5.0804	1.8836e-07	BASP1	0.00122698
ENSG00000214595	2	54950636	55199157	14	5	1024	5.0803	1.8837e-07	EML6	0.00122704
ENSG00000177398	21	43483068	43563563	8	5	978	5.0799	1.8884e-07	UMODL1	0.0012301
ENSG00000020577	14	55033815	55260033	8	4	1014	5.076	1.927e-07	SAMD4A	0.00125525
ENSG00000111859	6	11183531	11382581	35	7	1039	5.0712	1.9764e-07	NEDD9	0.00128743
ENSG00000273079	12	13693165	14133053	62	10	1035	5.0653	2.0385e-07	GRIN2B	0.00132788
ENSG00000101489	18	34823010	35146000	16	6	973	5.0647	2.0454e-07	CELF4	0.00133237
ENSG00000070882	7	24836158	25021253	9	5	1023	5.0644	2.0487e-07	OSBPL3	0.00133452
ENSG00000125089	4	8183799	8243530	7	4	785	5.0609	2.0864e-07	SH3TC1	0.00135908
ENSG00000132849	1	62208149	62629592	13	5	964	5.0608	2.0878e-07	INADL	0.00135999
ENSG00000240891	3	111393523	111565294	8	4	982	5.0587	2.1103e-07	PLCXD2	0.00137465
ENSG00000154162	5	21750782	22853731	41	9	818	5.0585	2.113e-07	CDH12	0.00137641
ENSG00000185760	6	73331520	73908574	15	5	897	5.0548	2.1544e-07	KCNQ5	0.00140338
ENSG00000182732	14	72399156	73030654	16	6	1017	5.0542	2.161e-07	RGS6	0.00140768
ENSG00000058335	15	79252289	79383115	7	4	1011	5.0528	2.1766e-07	RASGRF1	0.00141784
ENSG00000070729	16	57917503	58005020	5	3	789	5.0502	2.2067e-07	CNGB1	0.00143744
ENSG00000166669	16	10420291	10577495	6	4	925	5.0478	2.2345e-07	ATF7IP2	0.00145555
ENSG00000168918	2	233924677	234116549	18	6	1029	5.0475	2.2379e-07	INPP5D	0.00145777
ENSG00000120051	10	106113522	106214848	6	4	1064	5.0461	2.2548e-07	CCDC147	0.00146878
ENSG00000173068	9	16409501	16870841	29	8	1016	5.046	2.2554e-07	BNC2	0.00146917
ENSG00000132932	13	25946209	26599989	10	4	956	5.0445	2.2735e-07	ATP8A2	0.00148096
ENSG00000109265	4	57036361	57194791	10	5	994	5.041	2.3161e-07	KIAA1211	0.00150871
ENSG00000186350	9	137208944	137332431	11	5	859	5.0393	2.336e-07	RXRA	0.00152167
ENSG00000151746	12	32259769	32536567	24	7	1022	5.0333	2.411e-07	BICD1	0.00157053
ENSG00000132874	18	42792960	43263072	9	5	1038	5.0304	2.4478e-07	SLC14A2	0.0015945
ENSG00000240230	7	938415	1015235	19	7	987	5.0303	2.4485e-07	COX19	0.00159495
ENSG00000115363	2	75696428	75796848	11	5	900	5.0277	2.4822e-07	EVA1A	0.00161691
ENSG00000077420	10	26727132	26856732	18	6	771	5.025	2.5175e-07	APBB1IP	0.0016399
ENSG00000107104	9	470291	746105	36	8	1031	5.0237	2.5348e-07	KANK1	0.00165117
ENSG00000179915	2	50145643	51259674	78	13	1031	5.0207	2.5742e-07	NRXN1	0.00167683
ENSG00000196476	20	251504	271390	2	1	1071	5.0198	2.5862e-07	C20orf96	0.00168465
ENSG00000180875	1	240652873	240775449	9	4	891	5.0185	2.6032e-07	GREM2	0.00169572
ENSG00000250588	3	158680024	159615155	7	4	906	5.0171	2.6229e-07	IQCJ-SCHIP1	0.00170856
ENSG00000151067	12	2079952	2802108	19	7	936	5.0163	2.6337e-07	CACNA1C	0.00171559
ENSG00000107937	10	1034338	1065876	5	3	917	5.0154	2.6457e-07	GTPBP4	0.00172341
ENSG00000155052	2	124782864	125672864	20	6	994	5.0111	2.7065e-07	CNTNAP5	0.00176301
ENSG00000171724	16	77822427	78014004	9	4	1051	5.0103	2.7179e-07	VAT1L	0.00177044
ENSG00000135218	7	79998891	80308593	5	3	1042	5.0038	2.8101e-07	CD36	0.0018305
ENSG00000240403	19	55361898	55378662	6	3	849	5.0026	2.8287e-07	KIR3DL2	0.00184262
ENSG00000163297	4	80822303	81046608	29	7	960	5.0023	2.8328e-07	ANTXR2	0.00184529
ENSG00000143919	2	44589089	44999731	8	4	1038	4.9974	2.9054e-07	CAMKMT	0.00189258
ENSG00000137872	15	47476298	48066420	34	6	1027	4.9959	2.9281e-07	SEMA6D	0.00190736
ENSG00000153233	12	71031853	71314623	15	5	961	4.9936	2.9631e-07	PTPRR	0.00193016
ENSG00000203666	1	245133007	245290466	17	6	972	4.9896	3.0247e-07	EFCAB2	0.00197029
ENSG00000104043	15	50150435	50475014	9	5	1014	4.9891	3.0333e-07	ATP8B4	0.00197589
ENSG00000166833	11	19372271	20143144	10	5	903	4.9851	3.096e-07	NAV2	0.00201673
ENSG00000184999	11	62905339	63137190	6	3	987	4.9851	3.0969e-07	SLC22A10	0.00201732
ENSG00000064655	20	45523263	45817492	29	8	976	4.9841	3.113e-07	EYA2	0.00202781
ENSG00000144824	3	111451344	111695364	11	5	1037	4.9818	3.15e-07	PHLDB2	0.00205191
ENSG00000185046	12	99120235	100378432	18	6	1045	4.9791	3.1944e-07	ANKS1B	0.00208083
ENSG00000171444	5	112357796	112824527	10	4	1059	4.9731	3.2939e-07	MCC	0.00214565
ENSG00000148468	10	15253642	15413061	6	3	907	4.9704	3.3407e-07	FAM171A1	0.00217613
ENSG00000138411	2	197059094	197458416	7	4	1056	4.9628	3.4744e-07	HECW2	0.00226322
ENSG00000169372	12	94071151	94288616	11	4	986	4.9614	3.5002e-07	CRADD	0.00228003
ENSG00000112902	5	9035138	9546187	23	7	1006	4.9604	3.5168e-07	SEMA5A	0.00229084
ENSG00000107201	9	32455300	32526322	14	5	1025	4.9595	3.5338e-07	DDX58	0.00230192
ENSG00000138162	10	123748689	124014060	7	4	1027	4.9549	3.6177e-07	TACC2	0.00235657
ENSG00000168675	18	13217497	13652754	17	6	884	4.9501	3.7089e-07	LDLRAD4	0.00241598
ENSG00000135373	11	34642640	34682604	6	3	1018	4.9497	3.7156e-07	EHF	0.00242034
ENSG00000144407	2	209224438	209719227	4	2	1065	4.9485	3.7384e-07	PTH2R	0.00243519
ENSG00000182871	21	46825052	46933634	8	4	977	4.9431	3.8441e-07	COL18A1	0.00250405
ENSG00000105855	7	20370325	20455377	4	2	1065	4.9421	3.8636e-07	ITGB8	0.00251675
ENSG00000138944	22	44639547	44708731	9	4	831	4.9373	3.9602e-07	KIAA1644	0.00257967
ENSG00000160191	21	44073746	44195619	4	2	777	4.9337	4.0342e-07	PDE9A	0.00262788
ENSG00000188803	17	11144580	11467380	20	6	974	4.9322	4.0662e-07	SHISA6	0.00264872
ENSG00000171105	19	7112266	7294045	6	4	701	4.9271	4.1738e-07	INSR	0.00271881
ENSG00000185008	3	75955846	77699115	26	8	972	4.926	4.1957e-07	ROBO2	0.00273308
ENSG00000169064	3	166958075	167099134	5	3	985	4.9247	4.224e-07	ZBBX	0.00275151
ENSG00000072121	14	68194091	68283307	5	3	844	4.9247	4.2248e-07	ZFYVE26	0.00275203
ENSG00000165568	10	4828821	4890254	17	5	955	4.9228	4.2664e-07	AKR1E2	0.00277913
ENSG00000167634	19	55434877	55477680	6	3	721	4.9206	4.3135e-07	NLRP7	0.00280981
ENSG00000007062	4	15964699	16086001	5	3	849	4.9166	4.4029e-07	PROM1	0.00286805
ENSG00000111490	12	65174589	65274812	8	4	936	4.9156	4.4245e-07	TBC1D30	0.00288212
ENSG00000139154	12	19556979	19873735	5	3	1011	4.9126	4.4935e-07	AEBP2	0.00292707
ENSG00000072736	16	68118654	68263162	14	5	1069	4.9121	4.5043e-07	NFATC3	0.0029341
ENSG00000270106	1	231664399	231954990	13	5	942	4.9111	4.5289e-07	TSNAX-DISC1	0.00295013
ENSG00000187122	10	98757795	98945677	19	6	1017	4.9025	4.7304e-07	SLIT1	0.00308138
ENSG00000269891	10	98757795	99052413	19	6	1017	4.9025	4.7304e-07	ARHGAP19-SLIT1	0.00308138
ENSG00000157680	7	137065783	137531838	7	4	991	4.9008	4.7718e-07	DGKI	0.00310835
ENSG00000187672	3	55542336	56502391	43	10	965	4.8977	4.8489e-07	ERC2	0.00315857
ENSG00000132405	4	6910969	7034845	12	5	1010	4.8965	4.8776e-07	TBC1D14	0.00317727
ENSG00000197360	19	22573821	22715287	24	6	929	4.8877	5.1019e-07	ZNF98	0.00332338
ENSG00000183780	1	234040679	234460262	6	4	890	4.8859	5.1483e-07	SLC35F3	0.0033536
ENSG00000150722	2	182818968	182996125	4	2	963	4.8822	5.2461e-07	PPP1R1C	0.00341731
ENSG00000116675	1	65713902	65881552	7	4	1019	4.8805	5.2918e-07	DNAJC6	0.00344708
ENSG00000198879	10	7200586	7453450	14	4	934	4.8797	5.3137e-07	SFMBT2	0.00346134
ENSG00000163947	3	56761446	57113357	11	5	818	4.8795	5.3187e-07	ARHGEF3	0.0034646
ENSG00000185313	3	38738293	38835501	40	7	1049	4.8791	5.329e-07	SCN10A	0.00347131
ENSG00000187600	2	46656329	46711564	5	2	1063	4.8762	5.4079e-07	TMEM247	0.00352271
ENSG00000163380	3	69156023	69172183	10	4	1017	4.8728	5.5015e-07	LMOD3	0.00358368
ENSG00000006607	2	242295658	242434256	84	7	1037	4.8711	5.5487e-07	FARP2	0.00361442
ENSG00000074416	3	127407909	127542051	8	3	966	4.8669	5.6674e-07	MGLL	0.00369174
ENSG00000271723	1	55107459	55207981	7	3	823	4.8613	5.8313e-07	MROH7-TTC4	0.00379851
ENSG00000184313	1	55107463	55175939	7	3	823	4.8613	5.8313e-07	MROH7	0.00379851
ENSG00000153815	16	81478775	81745367	8	4	1048	4.8559	5.9913e-07	CMIP	0.00390273
ENSG00000184178	4	53739149	54232242	14	4	1040	4.8521	6.1075e-07	SCFD2	0.00397843
ENSG00000139044	12	569530	672675	6	3	946	4.8488	6.2103e-07	B4GALNT3	0.00404539
ENSG00000103047	16	68877507	69119083	6	4	1016	4.8487	6.2134e-07	TANGO6	0.00404741
ENSG00000111249	12	111471828	111788358	8	4	993	4.8463	6.2887e-07	CUX2	0.00409646
ENSG00000103534	16	19421818	19510435	5	3	955	4.8345	6.6752e-07	TMC5	0.00434823
ENSG00000110435	11	34937376	35042138	9	3	995	4.8326	6.7387e-07	PDHX	0.00438959
ENSG00000183662	3	68053359	68594776	14	6	987	4.8317	6.7703e-07	FAM19A1	0.00441017
ENSG00000171045	8	143293441	143484601	33	6	1052	4.8262	6.9587e-07	TSNARE1	0.0045329
ENSG00000111110	12	63037762	63328817	17	6	1023	4.8261	6.9612e-07	PPM1H	0.00453453
ENSG00000104728	8	1772142	1906807	6	4	835	4.8257	6.9755e-07	ARHGEF10	0.00454384
ENSG00000152413	5	78668459	78810040	25	6	985	4.824	7.0338e-07	HOMER1	0.00458182
ENSG00000206535	3	100120037	100175163	5	3	763	4.8224	7.0905e-07	LNP1	0.00461875
ENSG00000049449	11	31833939	32127301	28	8	1021	4.8203	7.1679e-07	RCN1	0.00466917
ENSG00000176771	2	133429374	134326034	65	10	1014	4.8191	7.2086e-07	NCKAP5	0.00469568
ENSG00000184005	1	76540404	77100286	30	7	1009	4.8191	7.209e-07	ST6GALNAC3	0.00469594
ENSG00000135905	2	225629807	225907162	15	4	1009	4.813	7.4346e-07	DOCK10	0.0048429
ENSG00000178150	19	48675575	48790865	17	6	902	4.8124	7.4557e-07	ZNF114	0.00485664
ENSG00000188191	7	588834	767287	18	5	961	4.811	7.5083e-07	PRKAR1B	0.00489091
ENSG00000126524	7	66452664	66460588	6	3	1026	4.8106	7.5239e-07	SBDS	0.00490107
ENSG00000175806	8	9911778	10286401	12	5	1025	4.8087	7.5939e-07	MSRA	0.00494667
ENSG00000148655	10	77360998	78319925	12	5	978	4.8077	7.6352e-07	C10orf11	0.00497357
ENSG00000204442	13	107820883	108519083	6	4	924	4.8067	7.671e-07	FAM155A	0.00499689
ENSG00000132561	8	98881068	99048944	6	4	1011	4.806	7.6998e-07	MATN2	0.00501565
ENSG00000187239	9	132649466	132805473	13	5	1005	4.8058	7.7083e-07	FNBP1	0.00502119
ENSG00000198010	8	1449532	1656642	23	6	999	4.8008	7.9026e-07	DLGAP2	0.00514775
ENSG00000184349	5	106712590	107006596	9	4	909	4.7973	8.0412e-07	EFNA5	0.00523804
ENSG00000007392	16	238968	279462	4	2	989	4.7947	8.1442e-07	LUC7L	0.00530513
ENSG00000109819	4	23756664	23905712	4	2	890	4.7921	8.2512e-07	PPARGC1A	0.00537483
ENSG00000106772	9	79226292	79521003	9	4	997	4.7867	8.4775e-07	PRUNE2	0.00552224
ENSG00000167281	17	77085427	77613550	23	6	945	4.7858	8.5167e-07	RBFOX3	0.00554778
ENSG00000205683	14	73086004	73360809	25	7	1042	4.7849	8.5554e-07	DPF3	0.00557299
ENSG00000157388	3	53528683	53847760	5	3	987	4.7816	8.6967e-07	CACNA1D	0.00566503
ENSG00000134516	5	169064251	169510386	11	4	969	4.7793	8.7951e-07	DOCK2	0.00572913
ENSG00000132297	8	133073733	133123406	19	4	1003	4.7778	8.86e-07	HHLA1	0.0057714
ENSG00000158089	2	31133333	31378068	16	6	1028	4.7772	8.8871e-07	GALNT14	0.00578906
ENSG00000132938	13	29598748	30077892	11	5	964	4.7736	9.05e-07	MTUS2	0.00589517
ENSG00000032389	2	3192696	3381653	16	5	979	4.7719	9.1228e-07	TSSC1	0.00594259
ENSG00000172292	2	169312372	169631644	8	4	1009	4.7717	9.1321e-07	CERS6	0.00594865
ENSG00000095777	10	26223196	26501456	23	6	982	4.7716	9.1365e-07	MYO3A	0.00595152
ENSG00000163818	3	45864808	45957534	6	3	934	4.7695	9.2356e-07	LZTFL1	0.00601607
ENSG00000152689	2	33661391	33789817	7	4	1020	4.7678	9.3137e-07	RASGRP3	0.00606694
ENSG00000042062	20	49202645	49308065	5	3	942	4.7671	9.3433e-07	FAM65C	0.00608623
ENSG00000151789	3	21459915	22414812	46	9	1026	4.767	9.349e-07	ZNF385D	0.00608994
ENSG00000141485	17	6588032	6616886	13	5	907	4.7628	9.5475e-07	SLC13A5	0.00621924
ENSG00000106066	7	29034847	29235067	31	6	1054	4.755	9.9247e-07	CPVL	0.00646495
ENSG00000122877	10	64571756	64679660	4	2	1065	4.7548	9.9318e-07	EGR2	0.00646957
ENSG00000141837	19	13317256	13734804	5	3	865	4.7534	9.9988e-07	CACNA1A	0.00651322
ENSG00000175198	13	100741269	101182686	37	8	931	4.7492	1.021e-06	PCCA	0.00665079
ENSG00000151702	11	128556430	128683162	7	4	840	4.7483	1.0258e-06	FLI1	0.00668206
ENSG00000177570	8	119201698	119634234	32	5	1012	4.7482	1.0261e-06	SAMD12	0.00668402
ENSG00000185532	10	52750945	54058110	35	8	1044	4.7474	1.0305e-06	PRKG1	0.00671268
ENSG00000135074	5	156822542	157002783	55	6	1057	4.742	1.0582e-06	ADAM19	0.00689311
ENSG00000165084	8	69242957	69731257	23	7	1011	4.7371	1.0838e-06	C8orf34	0.00705987
ENSG00000171843	9	20341663	20622542	28	7	962	4.7284	1.1312e-06	MLLT3	0.00736864
ENSG00000144331	2	180306709	180726232	8	4	1002	4.7276	1.136e-06	ZNF385B	0.0073999
ENSG00000105426	19	5158506	5340814	18	5	910	4.7253	1.1488e-06	PTPRS	0.00748328
ENSG00000177752	4	44624086	44680573	8	3	972	4.7156	1.2051e-06	YIPF7	0.00785002
ENSG00000167693	17	702553	883010	11	4	890	4.7102	1.2372e-06	NXN	0.00805912
ENSG00000155886	9	19507450	19786926	15	5	1019	4.7081	1.2503e-06	SLC24A2	0.00814445
ENSG00000147408	8	19261672	19615540	31	8	998	4.7075	1.2539e-06	CSGALNACT1	0.0081679
ENSG00000182752	9	118916083	119164601	7	4	906	4.7026	1.2841e-06	PAPPA	0.00836463
ENSG00000171051	19	52248425	52307363	9	4	934	4.7004	1.298e-06	FPR1	0.00845517
ENSG00000099810	9	21802542	21931646	34	7	1008	4.6993	1.3055e-06	MTAP	0.00850403
ENSG00000264545	9	21802635	22032985	34	7	1008	4.6993	1.3055e-06	RP11-145E5.5	0.00850403
ENSG00000131943	19	30191721	30206364	4	2	1011	4.6923	1.3508e-06	C19orf12	0.00879911
ENSG00000198399	2	24425733	24583583	1	1	1081	4.6922	1.3514e-06	ITSN2	0.00880302
ENSG00000235531	8	72740402	73030628	8	3	1002	4.6912	1.3577e-06	RP11-383H13.1	0.00884406
ENSG00000072786	5	171469077	171615390	19	5	971	4.687	1.3862e-06	STK10	0.00902971
ENSG00000162949	2	30945637	31043408	6	3	1007	4.6862	1.3915e-06	CAPN13	0.00906423
ENSG00000186439	6	123537483	123958238	16	5	983	4.6856	1.3956e-06	TRDN	0.00909094
ENSG00000114126	3	141663277	141868386	44	6	1010	4.6819	1.4213e-06	TFDP2	0.00925835
ENSG00000068781	2	48757064	49003654	15	5	1046	4.6815	1.424e-06	STON1-GTF2A1L	0.00927594
ENSG00000112685	6	485133	693117	12	4	913	4.6787	1.4433e-06	EXOC2	0.00940166
ENSG00000171608	1	9711790	9789172	5	3	1019	4.6778	1.45e-06	PIK3CD	0.0094453
ENSG00000065060	6	34759857	34850915	6	4	1032	4.6775	1.4516e-06	UHRF1BP1	0.00945572
ENSG00000173482	18	7566780	8406859	9	4	908	4.6743	1.4744e-06	PTPRM	0.00960424
ENSG00000136068	3	57994127	58157982	13	5	1014	4.6735	1.4806e-06	FLNB	0.00964463
ENSG00000105483	19	48684027	48759203	16	5	896	4.6727	1.4867e-06	CARD8	0.00968436
ENSG00000262304	17	3468738	3539543	3	2	987	4.6724	1.4889e-06	SHPK	0.00969869
ENSG00000133083	13	36345478	36705443	5	3	1046	4.6723	1.4894e-06	DCLK1	0.00970195
ENSG00000043039	11	129245835	129322171	4	2	934	4.6704	1.5029e-06	BARX2	0.00978989
ENSG00000170745	2	18059114	18542882	5	3	1001	4.6703	1.5038e-06	KCNS3	0.00979575
ENSG00000171044	8	10753555	11058875	18	5	969	4.6646	1.5458e-06	XKR6	0.0100693
ENSG00000184640	17	75276651	75496678	6	3	954	4.6597	1.5832e-06	SEPT9	0.010313
ENSG00000182132	5	169780491	170163636	13	5	887	4.6589	1.5894e-06	KCNIP1	0.0103534
ENSG00000136960	8	120569326	120685693	11	4	987	4.6583	1.5939e-06	ENPP2	0.0103827
ENSG00000140479	15	101840818	102065405	13	4	1002	4.6568	1.6061e-06	PCSK6	0.0104621
ENSG00000151025	10	25463991	25891155	26	7	1027	4.654	1.6279e-06	GPR158	0.0106041
ENSG00000079805	19	10828755	10944164	24	4	1065	4.6519	1.6443e-06	DNM2	0.010711
ENSG00000188641	1	97543299	98386605	35	7	1041	4.6462	1.6905e-06	DPYD	0.0110119
ENSG00000182533	3	8775486	8883492	16	5	972	4.6441	1.7077e-06	CAV3	0.011124
ENSG00000196781	9	84198598	84304220	4	2	876	4.6437	1.7111e-06	TLE1	0.0111461
ENSG00000129116	4	169418217	169849608	15	5	1022	4.6419	1.7264e-06	PALLD	0.0112458
ENSG00000206579	8	56014949	56454613	7	4	957	4.6405	1.7378e-06	XKR4	0.01132
ENSG00000018408	3	149235022	149454501	9	3	954	4.6396	1.7457e-06	WWTR1	0.0113715
ENSG00000197410	4	155153399	155412930	32	6	976	4.6364	1.7723e-06	DCHS2	0.0115448
ENSG00000152104	1	214522039	214725792	9	5	891	4.6342	1.7915e-06	PTPN14	0.0116698
ENSG00000071242	6	166822852	167319939	5	3	965	4.6306	1.8226e-06	RPS6KA2	0.0118724
ENSG00000206052	18	67068291	67516323	4	2	1054	4.627	1.8553e-06	DOK6	0.0120854
ENSG00000115239	2	53759810	54087170	9	4	945	4.6266	1.8583e-06	GPR75-ASB3	0.012105
ENSG00000114279	3	191857184	192485553	6	3	958	4.6259	1.8652e-06	FGF12	0.0121499
ENSG00000152127	2	134877554	135212192	15	5	1030	4.6252	1.8711e-06	MGAT5	0.0121883
ENSG00000132359	17	2680350	2941033	5	3	886	4.6244	1.8788e-06	RAP1GAP2	0.0122385
ENSG00000141576	17	74138534	74236454	4	2	980	4.6221	1.8994e-06	RNF157	0.0123727
ENSG00000156011	8	18384811	18942240	25	7	1045	4.6194	1.9239e-06	PSD3	0.0125323
ENSG00000078114	10	21068902	21463116	6	3	1003	4.619	1.9276e-06	NEBL	0.0125564
ENSG00000103148	16	134273	188859	4	2	1047	4.6178	1.9396e-06	NPRL3	0.0126346
ENSG00000053328	6	110567131	110679475	5	3	865	4.6175	1.9416e-06	METTL24	0.0126476
ENSG00000148411	9	138898383	138987131	16	5	835	4.617	1.9464e-06	NACC2	0.0126788
ENSG00000077522	1	236849754	236927931	7	4	946	4.6169	1.9473e-06	ACTN2	0.0126847
ENSG00000169122	8	58907068	59116838	4	2	815	4.615	1.9653e-06	FAM110B	0.012802
ENSG00000196277	3	6811688	7783215	15	5	966	4.6145	1.9704e-06	GRM7	0.0128352
ENSG00000175110	3	138724648	139076065	37	6	1033	4.6117	1.997e-06	MRPS22	0.0130085
ENSG00000140937	16	64977656	65160015	2	1	1031	4.6111	2.0031e-06	CDH11	0.0130482
ENSG00000109762	4	186125391	186291339	13	5	960	4.6109	2.0043e-06	SNX25	0.013056
ENSG00000162105	11	70313961	70963623	10	4	927	4.609	2.0232e-06	SHANK2	0.0131791
ENSG00000116954	1	39303870	39325495	6	3	930	4.6019	2.0934e-06	RRAGC	0.0136364
ENSG00000049618	6	157099063	157531913	18	5	1005	4.5964	2.1489e-06	ARID1B	0.0139979
ENSG00000183722	13	39917029	40177665	15	5	1047	4.5962	2.1514e-06	LHFP	0.0140142
ENSG00000145703	5	75699074	76003957	12	5	1050	4.5945	2.1695e-06	IQGAP2	0.0141321
ENSG00000148219	9	119187504	120177348	63	10	1060	4.5941	2.1735e-06	ASTN2	0.0141582
ENSG00000167977	16	2732476	2759031	28	5	840	4.592	2.1947e-06	KCTD5	0.0142963
ENSG00000179399	13	92050929	93519490	28	7	971	4.5902	2.2136e-06	GPC5	0.0144194
ENSG00000136152	13	46039060	46110765	5	3	932	4.59	2.2157e-06	COG3	0.0144331
ENSG00000106078	7	51083909	51384515	28	6	1031	4.5862	2.2565e-06	COBL	0.0146988
ENSG00000107771	10	86088342	86278273	4	2	969	4.5843	2.2777e-06	CCSER2	0.0148369
ENSG00000159842	17	906758	1132315	17	5	951	4.5833	2.2885e-06	ABR	0.0149073
ENSG00000155511	5	152869175	153193429	15	5	992	4.5823	2.2992e-06	GRIA1	0.014977
ENSG00000145536	5	5140443	5320417	9	4	999	4.5813	2.3106e-06	ADAMTS16	0.0150512
ENSG00000138696	4	95679119	96079599	22	5	1052	4.5796	2.3296e-06	BMPR1B	0.015175
ENSG00000133943	14	91526677	91691976	17	5	1007	4.5769	2.3593e-06	C14orf159	0.0153685
ENSG00000065717	19	2997636	3047633	6	4	669	4.5752	2.3787e-06	TLE2	0.0154949
ENSG00000146555	7	3341080	4308632	187	13	1041	4.572	2.4151e-06	SDK1	0.015732
ENSG00000048052	7	18126572	19042039	74	9	1012	4.5716	2.4205e-06	HDAC9	0.0157671
ENSG00000196730	9	90112143	90323548	29	6	1062	4.5708	2.4289e-06	DAPK1	0.0158219
ENSG00000151572	12	101111304	101522419	30	6	1037	4.5695	2.4444e-06	ANO4	0.0159228
ENSG00000165533	14	89290497	89344335	2	1	1078	4.5686	2.4554e-06	TTC8	0.0159945
ENSG00000154975	17	49707674	50237377	12	3	998	4.5684	2.4574e-06	CA10	0.0160075
ENSG00000225885	8	119294378	119412844	27	4	1022	4.5642	2.5068e-06	AC023590.1	0.0163293
ENSG00000159307	22	43593289	43739394	13	5	1034	4.5638	2.5116e-06	SCUBE1	0.0163606
ENSG00000178882	12	124457788	124800570	10	3	1036	4.561	2.5459e-06	FAM101A	0.016584
ENSG00000153162	6	7727030	7881655	5	3	1027	4.5585	2.5756e-06	BMP6	0.0167775
ENSG00000204624	1	11539223	11597641	6	3	846	4.5513	2.6662e-06	PTCHD2	0.0173676
ENSG00000204767	5	169291268	169407744	10	4	967	4.5503	2.6791e-06	FAM196B	0.0174517
ENSG00000156162	8	95731931	95806064	3	2	1001	4.5485	2.7011e-06	DPY19L4	0.017595
ENSG00000179912	12	57643392	57824788	10	4	978	4.545	2.7463e-06	R3HDM2	0.0178894
ENSG00000187240	11	102980160	103350591	6	3	803	4.5442	2.7569e-06	DYNC2H1	0.0179584
ENSG00000116711	1	186798085	186958113	9	4	1015	4.5426	2.7784e-06	PLA2G4A	0.0180985
ENSG00000041982	9	117782806	117880536	4	2	1008	4.5408	2.8021e-06	TNC	0.0182529
ENSG00000133962	14	92047040	92247051	6	2	895	4.5364	2.8617e-06	CATSPERB	0.0186411
ENSG00000047056	10	1095478	1178237	6	3	979	4.5336	2.8991e-06	WDR37	0.0188847
ENSG00000170153	4	141780961	142134031	6	3	824	4.5236	3.0398e-06	RNF150	0.0198013
ENSG00000002746	7	43152198	43605600	11	4	1005	4.5219	3.0648e-06	HECW1	0.0199641
ENSG00000184156	8	133133108	133493200	11	4	987	4.5205	3.0846e-06	KCNQ3	0.0200931
ENSG00000144711	3	12938719	13114617	12	4	984	4.5199	3.0934e-06	IQSEC1	0.0201504
ENSG00000091262	16	16242785	16317379	15	3	1048	4.5162	3.1486e-06	ABCC6	0.02051
ENSG00000165837	13	46108657	46189874	6	3	983	4.5143	3.1759e-06	FAM194B	0.0206878
ENSG00000164627	6	39297766	39693181	20	4	1044	4.5138	3.1845e-06	KIF6	0.0207438
ENSG00000185261	5	93488671	93954309	13	4	953	4.5135	3.1883e-06	KIAA0825	0.0207686
ENSG00000174776	3	167196472	167371771	12	4	1019	4.5127	3.1999e-06	WDR49	0.0208441
ENSG00000114541	3	69219141	69591734	6	3	912	4.5125	3.2029e-06	FRMD4B	0.0208637
ENSG00000143850	1	204187979	204346793	8	4	968	4.5104	3.2357e-06	PLEKHA6	0.0210773
ENSG00000170310	17	9153788	9479908	6	3	860	4.51	3.2408e-06	STX8	0.0211106
ENSG00000153820	2	228844666	229046361	3	2	1023	4.5071	3.2862e-06	SPHKAP	0.0214063
ENSG00000112541	6	165740776	166400091	18	5	945	4.5046	3.3242e-06	PDE10A	0.0216538
ENSG00000044090	6	43005355	43021683	3	1	1070	4.5023	3.3612e-06	CUL7	0.0218949
ENSG00000138942	22	31556168	31603005	6	3	1022	4.5012	3.3787e-06	RNF185	0.0220089
ENSG00000071909	2	171034655	171511681	13	5	1047	4.5011	3.3804e-06	MYO3B	0.0220199
ENSG00000153071	5	39371780	39462402	4	2	1034	4.4986	3.4207e-06	DAB2	0.0222824
ENSG00000107611	10	16865963	17171830	12	5	993	4.4978	3.4336e-06	CUBN	0.0223665
ENSG00000101096	20	50003494	50179370	6	3	908	4.4974	3.44e-06	NFATC2	0.0224082
ENSG00000042781	1	215796236	216596738	32	7	1029	4.4973	3.4403e-06	USH2A	0.0224101
ENSG00000184226	13	66876967	67804468	44	8	1018	4.4965	3.4538e-06	PCDH9	0.0224981
ENSG00000127152	14	99635624	99737861	7	4	996	4.4891	3.5759e-06	BCL11B	0.0232934
ENSG00000120262	6	151815165	151942328	24	5	1033	4.4885	3.5866e-06	CCDC170	0.0233631
ENSG00000183853	1	157963063	158070052	10	4	955	4.4846	3.6528e-06	KIRREL	0.0237943
ENSG00000141956	21	43218385	43299591	19	5	1024	4.4843	3.6573e-06	PRDM15	0.0238237
ENSG00000153064	4	102332443	102995969	83	10	1035	4.4835	3.6709e-06	BANK1	0.0239122
ENSG00000083307	8	102504660	102681954	18	5	936	4.4813	3.7089e-06	GRHL2	0.0241598
ENSG00000147862	9	14081842	14398982	9	4	938	4.4808	3.7179e-06	NFIB	0.0242184
ENSG00000118733	1	102268130	102462586	9	3	1014	4.48	3.7329e-06	OLFM3	0.0243161
ENSG00000183826	6	38136227	38607924	9	4	1054	4.4795	3.7415e-06	BTBD9	0.0243721
ENSG00000114062	15	25582381	25684128	2	1	1025	4.4791	3.7482e-06	UBE3A	0.0244158
ENSG00000213853	16	10622279	10674555	11	4	884	4.4785	3.7576e-06	EMP2	0.024477
ENSG00000039068	16	68771128	68869451	6	3	1006	4.4777	3.7732e-06	CDH1	0.0245786
ENSG00000136048	12	102271129	102405908	33	5	978	4.4768	3.788e-06	DRAM1	0.024675
ENSG00000146216	6	43211418	43255997	4	2	1048	4.4747	3.8259e-06	TTBK1	0.0249219
ENSG00000154118	16	87635441	87731762	4	2	972	4.4725	3.8663e-06	JPH3	0.0251851
ENSG00000196104	4	167654535	168155947	9	4	970	4.4713	3.8868e-06	SPOCK3	0.0253186
ENSG00000144724	3	61547243	62283288	22	5	1049	4.4709	3.8941e-06	PTPRG	0.0253662
ENSG00000005108	7	11409984	11871824	33	6	1047	4.4704	3.9041e-06	THSD7A	0.0254313
ENSG00000064999	6	34857042	35059179	38	7	1012	4.4701	3.9096e-06	ANKS1A	0.0254671
ENSG00000065882	4	37892708	38140796	6	3	1043	4.4675	3.9572e-06	TBC1D1	0.0257772
ENSG00000175093	3	140770244	140867453	5	3	841	4.4646	4.0112e-06	SPSB4	0.026129
ENSG00000126217	13	113548692	113754053	5	3	870	4.4605	4.0887e-06	MCF2L	0.0266338
ENSG00000128918	15	58245622	58790065	14	4	970	4.4596	4.1064e-06	ALDH1A2	0.0267491
ENSG00000101349	20	9518036	9819689	11	4	1016	4.4582	4.1323e-06	PAK7	0.0269178
ENSG00000213949	5	52083730	52255040	7	3	995	4.4571	4.1532e-06	ITGA1	0.0270539
ENSG00000144868	3	132757235	133116636	5	3	1019	4.4566	4.1638e-06	TMEM108	0.027123
ENSG00000134324	2	11817721	11967535	7	3	997	4.4559	4.1766e-06	LPIN1	0.0272064
ENSG00000109794	4	187025573	187093821	16	5	908	4.4555	4.1857e-06	FAM149A	0.0272656
ENSG00000137960	1	78445226	78604133	30	7	1058	4.4532	4.2308e-06	GIPC2	0.0275594
ENSG00000140600	15	84115980	84287495	9	3	1038	4.4521	4.252e-06	SH3GL3	0.0276975
ENSG00000077092	3	25215823	25639423	47	8	1038	4.4495	4.3037e-06	RARB	0.0280343
ENSG00000103184	16	5008318	5069159	9	4	996	4.4488	4.3175e-06	SEC14L5	0.0281242
ENSG00000147676	8	120177273	120257913	3	2	1067	4.4434	4.4282e-06	MAL2	0.0288453
ENSG00000163590	3	160473390	160796695	41	7	1060	4.4427	4.442e-06	PPM1L	0.0289352
ENSG00000106018	7	158820866	158937649	4	2	1043	4.4421	4.4548e-06	VIPR2	0.0290186
ENSG00000128833	15	52484519	52587995	3	2	1053	4.4415	4.4662e-06	MYO5C	0.0290928
ENSG00000186431	19	55385704	55401838	15	4	941	4.4377	4.5468e-06	FCAR	0.0296179
ENSG00000116183	1	176432307	176814735	15	5	1046	4.4368	4.5644e-06	PAPPA2	0.0297325
ENSG00000103091	16	74907468	75034071	5	3	976	4.4366	4.5694e-06	WDR59	0.0297651
ENSG00000080224	3	96533425	97471304	64	8	1010	4.4348	4.6075e-06	EPHA6	0.0300133
ENSG00000100599	14	92980118	93155339	20	5	986	4.4345	4.6135e-06	RIN3	0.0300523
ENSG00000082438	2	165510134	165700189	15	4	1020	4.4311	4.6866e-06	COBLL1	0.0305285
ENSG00000156787	8	124054208	124164393	7	3	1047	4.428	4.756e-06	TBC1D31	0.0309806
ENSG00000151422	5	108083523	108532542	32	7	1017	4.4276	4.7645e-06	FER	0.031036
ENSG00000169224	1	247670360	247740992	22	4	867	4.4273	4.7706e-06	GCSAML	0.0310757
ENSG00000131558	7	132937829	133751342	9	4	1023	4.4264	4.7903e-06	EXOC4	0.031204
ENSG00000076356	1	208195587	208417665	6	3	900	4.4257	4.8069e-06	PLXNA2	0.0313121
ENSG00000007237	17	9813926	10101868	18	5	1006	4.4232	4.8614e-06	GAS7	0.0316672
ENSG00000129521	14	34393437	34931980	35	7	938	4.4202	4.9313e-06	EGLN3	0.0321225
ENSG00000174343	4	40337346	40357234	3	2	991	4.4197	4.9419e-06	CHRNA9	0.0321915
ENSG00000166575	11	86748886	87034800	47	5	1061	4.4183	4.9746e-06	TMEM135	0.0324045
ENSG00000221818	8	25699246	25902913	6	3	1000	4.4142	5.0696e-06	EBF2	0.0330234
ENSG00000173638	21	46913486	46964325	6	3	1032	4.4104	5.1598e-06	SLC19A1	0.0336109
ENSG00000136895	9	129986544	130155939	2	1	879	4.4098	5.1733e-06	GARNL3	0.0336989
ENSG00000069188	17	71330523	71640228	17	5	953	4.4092	5.187e-06	SDK2	0.0337881
ENSG00000088386	13	99336055	99404908	4	2	999	4.407	5.2418e-06	SLC15A1	0.0341451
ENSG00000149084	11	43577986	43878167	13	4	988	4.4049	5.292e-06	HSD17B12	0.0344721
ENSG00000144681	3	36421836	36589499	5	3	1020	4.4041	5.3121e-06	STAC	0.034603
ENSG00000166922	15	32933877	32989299	6	3	1003	4.4019	5.3659e-06	SCG5	0.0349535
ENSG00000197540	19	544034	549919	1	1	1077	4.4016	5.3729e-06	GZMM	0.0349991
ENSG00000057704	12	94960900	95044338	6	3	998	4.4008	5.3915e-06	TMCC3	0.0351202
ENSG00000219438	22	48885272	49246724	36	7	885	4.3987	5.4445e-06	FAM19A5	0.0354655
ENSG00000177707	3	110788918	110994410	19	5	1011	4.3983	5.4545e-06	PVRL3	0.0355306
ENSG00000172915	13	35516424	36247159	17	5	1054	4.3978	5.4667e-06	NBEA	0.0356101
ENSG00000115221	2	160956177	161128399	4	2	1024	4.397	5.4883e-06	ITGB6	0.0357508
ENSG00000101542	18	59000815	59223006	7	3	1042	4.3936	5.5738e-06	CDH20	0.0363077
ENSG00000131773	8	136469700	136668965	73	9	1051	4.3934	5.5792e-06	KHDRBS3	0.0363429
ENSG00000157654	9	112542589	112934792	9	3	1003	4.3932	5.5854e-06	PALM2-AKAP2	0.0363833
ENSG00000241978	9	112542769	112934792	9	3	1003	4.3932	5.5854e-06	AKAP2	0.0363833
ENSG00000154646	21	19641433	19858197	6	3	973	4.392	5.6169e-06	TMPRSS15	0.0365885
ENSG00000139292	12	71833550	71980090	11	4	1011	4.3912	5.637e-06	LGR5	0.0367194
ENSG00000118492	6	146920101	147136598	11	4	886	4.3911	5.6396e-06	ADGB	0.0367364
ENSG00000164309	5	78985700	79096063	5	3	1043	4.3904	5.6573e-06	CMYA5	0.0368517
ENSG00000164796	8	113235157	114449328	54	6	984	4.3897	5.6763e-06	CSMD3	0.0369754
ENSG00000120645	12	175931	287626	4	2	1030	4.389	5.6943e-06	IQSEC3	0.0370927
ENSG00000183230	10	67672276	69455927	103	10	1044	4.3857	5.7812e-06	CTNNA3	0.0376587
ENSG00000184611	2	163227917	163695240	4	2	697	4.3841	5.8241e-06	KCNH7	0.0379382
ENSG00000182870	12	132680924	132905935	3	2	854	4.3834	5.842e-06	GALNT9	0.0380548
ENSG00000110693	11	15987995	16761138	56	8	960	4.3784	5.9768e-06	SOX6	0.0389329
ENSG00000101194	20	61584052	61599949	10	3	952	4.377	6.0159e-06	SLC17A9	0.0391876
ENSG00000268714	5	115358088	115394625	8	3	983	4.3768	6.0211e-06	CTD-2287O16.3	0.0392214
ENSG00000080503	9	2015342	2193624	16	4	973	4.3747	6.0808e-06	SMARCA2	0.0396103
ENSG00000165120	7	129847700	129856683	2	1	921	4.3702	6.2055e-06	SSMEM1	0.0404226
ENSG00000185737	10	83635070	84746935	113	11	989	4.3683	6.2601e-06	NRG3	0.0407783
ENSG00000123607	2	166713985	166810353	28	7	994	4.368	6.269e-06	TTC21B	0.0408363
ENSG00000146282	6	88224096	88299721	5	3	1075	4.3668	6.3046e-06	RARS2	0.0410682
ENSG00000188906	12	40590546	40763087	59	8	999	4.3653	6.3481e-06	LRRK2	0.0413515
ENSG00000177076	9	19408925	19452018	8	3	919	4.3615	6.4573e-06	ACER2	0.0420629
ENSG00000196569	6	129204342	129837714	3	2	925	4.3611	6.4717e-06	LAMA2	0.0421567
ENSG00000165124	9	113127531	113342160	8	3	1000	4.36	6.5026e-06	SVEP1	0.0423579
ENSG00000196090	20	40701392	41818610	34	7	1044	4.3599	6.5069e-06	PTPRT	0.0423859
ENSG00000154217	17	65373575	65693372	6	3	942	4.3562	6.6164e-06	PITPNC1	0.0430992
ENSG00000179314	17	5675554	6027747	17	5	974	4.3495	6.8211e-06	WSCD1	0.0444326
ENSG00000169410	15	75759462	75871630	2	1	974	4.3475	6.8857e-06	PTPN9	0.0448534
ENSG00000120162	9	27325207	27529779	3	2	569	4.3465	6.915e-06	MOB3B	0.0450443
ENSG00000197077	22	25348697	25593415	18	5	1011	4.3449	6.9673e-06	KIAA1671	0.045385
ENSG00000156931	3	184529931	184770402	3	2	984	4.3433	7.017e-06	VPS8	0.0457087
ENSG00000145283	4	87744621	87770416	5	3	1020	4.34	7.1245e-06	SLC10A6	0.046409
ENSG00000166387	11	7534529	7678358	12	4	1035	4.3397	7.1349e-06	PPFIBP2	0.0464767
ENSG00000112186	6	17393447	17558023	7	3	825	4.3396	7.1365e-06	CAP2	0.0464872
ENSG00000140386	15	76640526	77197785	7	3	972	4.3381	7.1864e-06	SCAPER	0.0468122
ENSG00000157703	7	138279030	138386097	15	4	924	4.3363	7.2458e-06	SVOPL	0.0471991
ENSG00000171530	5	76986991	77164604	8	3	927	4.3338	7.3294e-06	TBCA	0.0477437
ENSG00000198373	16	69796209	69975644	16	4	991	4.3324	7.3739e-06	WWP2	0.0480336
ENSG00000121904	1	33979609	34631443	9	4	1053	4.3303	7.4444e-06	CSMD2	0.0484928
ENSG00000100345	22	36677327	36784063	16	4	958	4.326	7.5909e-06	MYH9	0.0494471

## Sheet: MAGMA GENE SET DBP EA
VARIABLE	TYPE	NGENES	BETA	BETA_STD	SE	P	FULL_NAME	Padj
GO_cc:go_prc1_complex	SET	4	0.9056	0.022436	0.1464	3.2968e-10	GO_cc:go_prc1_complex	4.72366e-06
Curated_gene_sets:reactome_s...124	SET	12	0.59668	0.025588	0.10436	5.6704e-09	Curated_gene_sets:reactome_sumoylation_of_rna_binding_proteins	8.12455e-05
Curated_gene_sets:reactome_s...120	SET	7	0.66614	0.021827	0.12121	2.0233e-08	Curated_gene_sets:reactome_sumoylation_of_dna_methylation_proteins	0.000289898
Curated_gene_sets:reactome_s...118	SET	15	0.4936	0.023661	0.094668	9.5485e-08	Curated_gene_sets:reactome_sumoylation_of_chromatin_organization_proteins	0.00136811
GO_cc:go_nuclear_ubiquitin_l...	SET	14	0.43757	0.020265	0.085652	1.6719e-07	GO_cc:go_nuclear_ubiquitin_ligase_complex	0.0023955
GO_bp:go_maintenance_of_dna_...1	SET	3	1.1079	0.023773	0.21786	1.8898e-07	GO_bp:go_maintenance_of_dna_methylation	0.00270771
GO_bp:go_autonomic_nervous_s...	SET	18	0.42462	0.022292	0.083969	2.1948e-07	GO_bp:go_autonomic_nervous_system_development	0.00314471
GO_bp:go_cartilage_morphogen...	SET	10	0.51064	0.019994	0.10217	2.9813e-07	GO_bp:go_cartilage_morphogenesis	0.00427161
Curated_gene_sets:reactome_t...72	SET	8	0.58719	0.020567	0.11924	4.3428e-07	Curated_gene_sets:reactome_transcriptional_regulation_by_e2f6	0.00622236
GO_cc:go_pcg_protein_complex	SET	19	0.38025	0.020508	0.078942	7.4742e-07	GO_cc:go_pcg_protein_complex	0.010709
GO_mf:go_non_membrane_spanni...2	SET	4	0.86985	0.02155	0.18221	9.2548e-07	GO_mf:go_non_membrane_spanning_protein_tyrosine_phosphatase_activity	0.0132603
Curated_gene_sets:reactome_r...48	SET	19	0.3929	0.02119	0.082599	1.0067e-06	Curated_gene_sets:reactome_regulation_of_pten_gene_transcription	0.014424
GO_bp:go_nucleosome_position...	SET	2	1.231	0.021568	0.25902	1.0285e-06	GO_bp:go_nucleosome_positioning	0.0147363
Curated_gene_sets:reactome_s...126	SET	18	0.39333	0.020649	0.082877	1.0619e-06	Curated_gene_sets:reactome_sumoylation_of_transcription_cofactors	0.0152149
Curated_gene_sets:reichert_g...	SET	3	0.93468	0.020056	0.19884	1.3252e-06	Curated_gene_sets:reichert_g1s_regulators_as_pi3k_targets	0.0189875
Curated_gene_sets:reactome_d...33	SET	64	0.21642	0.021348	0.046118	1.3776e-06	Curated_gene_sets:reactome_degradation_of_the_extracellular_matrix	0.0197383
GO_mf:go_aldehyde_lyase_acti...	SET	2	0.88581	0.01552	0.18971	1.5448e-06	GO_mf:go_aldehyde_lyase_activity	0.0221339
Curated_gene_sets:reactome_n...67	SET	7	0.77275	0.02532	0.16714	1.9271e-06	Curated_gene_sets:reactome_nuclear_import_of_rev_protein	0.0276115
GO_bp:go_positive_regulation...367	SET	2	0.96795	0.016959	0.20966	1.9887e-06	GO_bp:go_positive_regulation_of_intracellular_estrogen_receptor_signaling_pathway	0.0284941
GO_bp:go_g0_to_g1_transition	SET	10	0.519	0.020321	0.11286	2.1699e-06	GO_bp:go_g0_to_g1_transition	0.0310903
Curated_gene_sets:bild_hras_...	SET	84	0.19832	0.022377	0.043546	2.6808e-06	Curated_gene_sets:bild_hras_oncogenic_signature	0.0384105
Curated_gene_sets:zhan_varia...2	SET	3	0.70887	0.01521	0.15675	3.1176e-06	Curated_gene_sets:zhan_variable_early_differentiation_genes_up	0.044669
Curated_gene_sets:reactome_a...74	SET	11	0.41457	0.017023	0.091706	3.1422e-06	Curated_gene_sets:reactome_anchoring_fibril_formation	0.0450214

## Sheet: MAGMA GENE DBP HA
GENE	CHR	START	STOP	NSNPS	NPARAM	N	ZSTAT	P	SYMBOL	Padj
ENSG00000183117	8	2792875	4852494	178	39	1421	8.3593	3.1535e-17	CSMD1	2.41621e-13
ENSG00000140945	16	82660408	83830204	187	36	1458	8.1158	2.4136e-16	CDH13	1.8493e-12
ENSG00000172264	20	13976015	16033842	245	39	1448	7.9983	6.3072e-16	MACROD2	4.83258e-12
ENSG00000168702	2	140988992	142889270	195	34	1466	7.9285	1.1092e-15	LRP1B	8.49869e-12
ENSG00000130226	7	153584182	154685995	76	31	1365	7.6937	7.1454e-15	DPP6	5.47481e-11
ENSG00000155093	7	157331750	158380480	52	26	1343	7.5208	2.7222e-14	PTPRN2	2.08575e-10
ENSG00000184985	4	7194265	7744554	64	26	1362	7.4228	5.7345e-14	SORCS2	4.39377e-10
ENSG00000186153	16	78133310	79246564	71	27	1454	7.382	7.7964e-14	WWOX	5.9736e-10
ENSG00000173406	1	57460451	59012406	110	30	1470	7.2434	2.1879e-13	DAB1	1.67637e-09
ENSG00000069667	15	60780483	61521518	54	21	1459	7.1712	3.7165e-13	RORA	2.84758e-09
ENSG00000182667	11	131240373	132206716	40	19	1385	6.9833	1.4412e-12	NTM	1.10425e-08
ENSG00000170579	18	3496030	4455335	60	21	1360	6.9659	1.6317e-12	DLGAP1	1.25021e-08
ENSG00000171735	1	6845384	7829766	74	25	1425	6.941	1.946e-12	CAMTA1	1.49103e-08
ENSG00000078328	16	6069095	7763340	79	26	1413	6.9311	2.0883e-12	RBFOX1	1.60006e-08
ENSG00000174469	7	145813453	148118090	368	29	1464	6.9206	2.2487e-12	CNTNAP2	1.72295e-08
ENSG00000145934	5	166711804	167691162	148	31	1445	6.8036	5.1006e-12	TENM2	3.90808e-08
ENSG00000176771	2	133429374	134326034	67	23	1450	6.7794	6.0322e-12	NCKAP5	4.62187e-08
ENSG00000153707	9	8314246	10612723	279	30	1470	6.6682	1.2944e-11	PTPRD	9.91769e-08
ENSG00000189283	3	59735036	61237133	86	24	1445	6.6571	1.3964e-11	FHIT	1.06992e-07
ENSG00000140479	15	101840818	102065405	24	13	1412	6.6302	1.6764e-11	PCSK6	1.28446e-07
ENSG00000198597	19	30719197	31204445	38	13	1448	6.5926	2.1606e-11	ZNF536	1.65545e-07
ENSG00000112541	6	165740776	166400091	37	15	1457	6.4807	4.5648e-11	PDE10A	3.49755e-07
ENSG00000185532	10	52750945	54058110	76	21	1441	6.4629	5.1341e-11	PRKG1	3.93375e-07
ENSG00000151789	3	21459915	22414812	43	16	1441	6.436	6.1342e-11	ZNF385D	4.70002e-07
ENSG00000144229	2	137523115	138435287	96	23	1440	6.4228	6.6917e-11	THSD7B	5.12718e-07
ENSG00000107249	9	3824127	4348392	78	20	1464	6.4174	6.9333e-11	GLIS3	5.31229e-07
ENSG00000116117	2	205410516	206484886	62	19	1473	6.4034	7.5982e-11	PARD3B	5.82174e-07
ENSG00000175198	13	100741269	101182686	29	12	1405	6.38	8.855e-11	PCCA	6.7847e-07
ENSG00000130635	9	137533620	137736686	34	13	1456	6.3443	1.1172e-10	COL5A1	8.55999e-07
ENSG00000144724	3	61547243	62283288	62	17	1456	6.3157	1.3447e-10	PTPRG	1.03031e-06
ENSG00000183662	3	68053359	68594776	27	12	1423	6.3074	1.4184e-10	FAM19A1	1.08678e-06
ENSG00000155052	2	124782864	125672864	20	11	1441	6.3026	1.4634e-10	CNTNAP5	1.12126e-06
ENSG00000171132	2	45878484	46415129	47	16	1448	6.2848	1.6415e-10	PRKCE	1.25772e-06
ENSG00000206052	18	67068291	67516323	17	9	1334	6.2782	1.7128e-10	DOK6	1.31235e-06
ENSG00000162599	1	61330931	61928465	18	9	1416	6.2657	1.8559e-10	NFIA	1.42199e-06
ENSG00000204442	13	107820883	108519083	45	15	1435	6.2609	1.9139e-10	FAM155A	1.46643e-06
ENSG00000127124	1	41972036	42501596	51	16	1467	6.2459	2.1068e-10	HIVEP3	1.61423e-06
ENSG00000183230	10	67672276	69455927	67	18	1468	6.2428	2.1491e-10	CTNNA3	1.64664e-06
ENSG00000150275	10	55562531	57387702	123	24	1443	6.2234	2.4328e-10	PCDH15	1.86401e-06
ENSG00000196565	11	5274420	5667019	31	12	1467	6.2182	2.514e-10	HBG2	1.92623e-06
ENSG00000151322	14	33404139	34273382	48	14	1419	6.2152	2.5624e-10	NPAS3	1.96331e-06
ENSG00000167281	17	77085427	77613550	41	13	1391	6.1809	3.1862e-10	RBFOX3	2.44127e-06
ENSG00000167632	8	140742586	141468678	16	9	1481	6.1756	3.2948e-10	TRAPPC9	2.52448e-06
ENSG00000152767	13	98794816	99102027	42	14	1425	6.1503	3.8664e-10	FARP1	2.96244e-06
ENSG00000134115	3	1134260	1445901	90	19	1411	6.1446	4.0083e-10	CNTN6	3.07116e-06
ENSG00000273167	13	24553839	24895169	45	15	1369	6.1324	4.3275e-10	RP11-307N16.6	3.31573e-06
ENSG00000174482	9	27948076	28670283	24	11	1423	6.1241	4.5593e-10	LINGO2	3.49334e-06
ENSG00000134020	8	22570769	22857513	37	12	1389	6.1185	4.7237e-10	PEBP4	3.6193e-06
ENSG00000184347	5	168088745	168728133	56	16	1454	6.1099	4.9841e-10	SLIT3	3.81882e-06
ENSG00000067798	12	78224685	78606790	22	9	1407	6.0945	5.489e-10	NAV3	4.20567e-06
ENSG00000171843	9	20341663	20622542	11	6	1392	6.0902	5.639e-10	MLLT3	4.3206e-06
ENSG00000196220	3	9022275	9404737	8	5	1427	6.0874	5.7378e-10	SRGAP3	4.3963e-06
ENSG00000112902	5	9035138	9546187	43	12	1461	6.0663	6.5429e-10	SEMA5A	5.01317e-06
ENSG00000104059	15	29412457	29862927	42	9	1323	6.0629	6.6862e-10	FAM189A1	5.12297e-06
ENSG00000102452	13	101706130	102068843	19	8	1469	6.0552	7.0122e-10	NALCN	5.37275e-06
ENSG00000182957	13	24553944	24881212	44	15	1371	6.055	7.0191e-10	SPATA13	5.37803e-06
ENSG00000141376	17	58754814	59470199	19	8	1424	6.0516	7.1706e-10	BCAS3	5.49411e-06
ENSG00000053918	11	2465914	2870339	30	11	1441	6.0503	7.2284e-10	KCNQ1	5.5384e-06
ENSG00000140470	15	100511794	100882210	35	12	1454	6.0446	7.4907e-10	ADAMTS17	5.73937e-06
ENSG00000185565	3	115521235	117716095	261	24	1446	6.0403	7.6919e-10	LSAMP	5.89353e-06
ENSG00000083067	9	73143979	74061820	29	12	1452	6.0357	7.9161e-10	TRPM3	6.06532e-06
ENSG00000115896	2	198669426	199437305	11	7	1430	6.0311	8.1441e-10	PLCL1	6.24001e-06
ENSG00000171094	2	29415640	30144432	27	11	1452	6.0283	8.2823e-10	ALK	6.3459e-06
ENSG00000171587	21	41382926	42219065	32	12	1404	6.0171	8.8771e-10	DSCAM	6.80163e-06
ENSG00000138162	10	123748689	124014060	24	10	1413	5.9943	1.0221e-09	TACC2	7.83133e-06
ENSG00000136267	7	14184674	15014402	19	9	1437	5.9776	1.1322e-09	DGKB	8.67492e-06
ENSG00000187323	18	49866542	51057784	217	21	1456	5.9683	1.1986e-09	DCC	9.18367e-06
ENSG00000087116	5	178537852	178772431	12	8	1417	5.9664	1.2126e-09	ADAMTS2	9.29094e-06
ENSG00000116254	1	6161853	6240183	7	4	1379	5.9561	1.2915e-09	CHD5	9.89547e-06
ENSG00000188107	6	64429876	66417118	142	25	1401	5.9472	1.364e-09	EYS	1.0451e-05
ENSG00000113448	5	58264865	59817947	81	16	1415	5.9444	1.3875e-09	PDE4D	1.0631e-05
ENSG00000172340	3	67410884	67705038	22	8	1451	5.941	1.4165e-09	SUCLG2	1.08532e-05
ENSG00000151474	10	13685706	14504141	63	16	1462	5.9409	1.4176e-09	FRMD4A	1.08617e-05
ENSG00000166833	11	19372271	20143144	69	16	1449	5.9262	1.5504e-09	NAV2	1.18792e-05
ENSG00000187720	15	71389291	72075722	25	10	1452	5.9236	1.5748e-09	THSD4	1.20661e-05
ENSG00000165495	11	125034583	125303285	19	9	1469	5.9222	1.5885e-09	PKNOX2	1.21711e-05
ENSG00000182732	14	72399156	73030654	12	8	1400	5.9161	1.6485e-09	RGS6	1.26308e-05
ENSG00000151067	12	2079952	2802108	16	8	1395	5.9155	1.6539e-09	CACNA1C	1.26722e-05
ENSG00000005108	7	11409984	11871824	44	13	1432	5.9029	1.7859e-09	THSD7A	1.36836e-05
ENSG00000155324	5	125695824	125832186	13	7	1390	5.9022	1.7938e-09	GRAMD3	1.37441e-05
ENSG00000109684	4	10488019	10686489	9	5	1456	5.9015	1.8007e-09	CLNK	1.3797e-05
ENSG00000121904	1	33979609	34631443	32	10	1445	5.8932	1.8934e-09	CSMD2	1.45072e-05
ENSG00000149403	11	120382468	120859613	35	11	1372	5.8912	1.9166e-09	GRIK4	1.4685e-05
ENSG00000145012	3	187871072	188608460	67	15	1439	5.8778	2.0789e-09	LPP	1.59285e-05
ENSG00000196739	9	116917840	117074791	22	8	1440	5.8658	2.2355e-09	COL27A1	1.71284e-05
ENSG00000185420	1	245912642	246670614	15	8	1450	5.8582	2.3394e-09	SMYD3	1.79245e-05
ENSG00000198626	1	237205505	237997288	18	10	1346	5.8582	2.3395e-09	RYR2	1.79252e-05
ENSG00000185008	3	75955846	77699115	88	19	1459	5.8372	2.6542e-09	ROBO2	2.03365e-05
ENSG00000151276	3	65339200	66024509	18	9	1404	5.8282	2.8014e-09	MAGI1	2.14643e-05
ENSG00000171243	7	16501106	16570205	7	4	1411	5.8206	2.9327e-09	SOSTDC1	2.24703e-05
ENSG00000144331	2	180306709	180726232	99	19	1471	5.8079	3.1621e-09	ZNF385B	2.4228e-05
ENSG00000177694	3	174156363	175523428	65	15	1427	5.7983	3.3487e-09	NAALADL2	2.56577e-05
ENSG00000169862	5	10971952	11904155	33	11	1465	5.7797	3.741e-09	CTNND2	2.86635e-05
ENSG00000065320	17	8924859	9147317	39	10	1399	5.7677	4.0172e-09	NTN1	3.07798e-05
ENSG00000152953	4	5053169	5502725	28	10	1438	5.759	4.2318e-09	STK32B	3.24241e-05
ENSG00000067715	12	79257773	79845788	18	8	1438	5.7531	4.3813e-09	SYT1	3.35695e-05
ENSG00000185737	10	83635070	84746935	51	13	1438	5.7502	4.4568e-09	NRG3	3.4148e-05
ENSG00000150995	3	4535032	4889524	24	10	1425	5.7442	4.6179e-09	ITPR1	3.53823e-05
ENSG00000169223	5	176758563	176778853	7	4	1465	5.74	4.7345e-09	LMAN2	3.62757e-05
ENSG00000132932	13	25946209	26599989	69	16	1462	5.7375	4.8048e-09	ATP8A2	3.68144e-05
ENSG00000176204	2	76974845	77820445	46	14	1384	5.7341	4.9018e-09	LRRTM4	3.75576e-05
ENSG00000182185	14	68286496	69196935	14	8	1446	5.7327	4.9413e-09	RAD51B	3.78602e-05
ENSG00000102466	13	102372134	103054124	50	13	1436	5.7315	4.9763e-09	FGF14	3.81284e-05
ENSG00000198838	15	33603163	34158303	32	11	1425	5.7233	5.2232e-09	RYR3	4.00202e-05
ENSG00000126217	13	113548692	113754053	14	5	1388	5.7189	5.3604e-09	MCF2L	4.10714e-05
ENSG00000153956	7	81575760	82073114	34	9	1455	5.7181	5.3858e-09	CACNA2D1	4.1266e-05
ENSG00000178568	2	212240446	213403565	176	15	1427	5.7147	5.4947e-09	ERBB4	4.21004e-05
ENSG00000106069	7	29161890	29553944	25	10	1388	5.7089	5.6865e-09	CHN2	4.357e-05
ENSG00000133401	5	31639517	32111037	28	10	1404	5.7006	5.9703e-09	PDZD2	4.57444e-05
ENSG00000099139	9	78505560	78977255	45	12	1430	5.6927	6.2514e-09	PCSK5	4.78982e-05
ENSG00000241685	7	98923521	98985787	8	5	1377	5.6748	6.9445e-09	ARPC1A	5.32088e-05
ENSG00000148655	10	77360998	78319925	145	20	1489	5.6667	7.2774e-09	C10orf11	5.57594e-05
ENSG00000158321	7	69063905	70258054	43	12	1454	5.6656	7.3273e-09	AUTS2	5.61418e-05
ENSG00000187391	7	77646393	79082890	202	16	1448	5.6604	7.5503e-09	MAGI2	5.78504e-05
ENSG00000042781	1	215796236	216596738	35	10	1470	5.6579	7.6625e-09	USH2A	5.87101e-05
ENSG00000154645	21	19273580	19639690	25	8	1459	5.633	8.8529e-09	CHODL	6.78309e-05
ENSG00000185736	10	1228073	1779670	55	14	1357	5.6264	9.2017e-09	ADARB2	7.05034e-05
ENSG00000151914	6	56322785	56819426	29	9	1452	5.6221	9.4315e-09	DST	7.22642e-05
ENSG00000189403	13	31032884	31191734	22	8	1369	5.6204	9.5279e-09	HMGB1	7.30028e-05
ENSG00000157087	3	10365707	10749716	14	7	1443	5.6176	9.6796e-09	ATP2B2	7.41651e-05
ENSG00000204634	2	101624079	101869328	28	10	1467	5.6162	9.7624e-09	TBC1D8	7.47995e-05
ENSG00000196090	20	40701392	41818610	49	14	1443	5.6145	9.8556e-09	PTPRT	7.55136e-05
ENSG00000145416	4	164445450	165305202	10	6	1442	5.6139	9.8909e-09	MARCH1	7.57841e-05
ENSG00000185046	12	99120235	100378432	20	9	1441	5.6089	1.0181e-08	ANKS1B	7.80068e-05
ENSG00000183715	11	132284871	133402414	71	13	1457	5.6087	1.0191e-08	OPCML	7.80834e-05
ENSG00000219438	22	48885272	49246724	29	11	1444	5.6068	1.0305e-08	FAM19A5	7.89569e-05
ENSG00000153944	17	55333212	55762046	13	7	1401	5.602	1.0598e-08	MSI2	8.12019e-05
ENSG00000221866	7	131808091	132333447	43	12	1465	5.5851	1.1677e-08	PLXNA4	8.94692e-05
ENSG00000107077	9	6720863	7175648	23	8	1415	5.5815	1.1923e-08	KDM4C	9.1354e-05
ENSG00000120549	10	23983675	24836772	42	13	1456	5.5782	1.215e-08	KIAA1217	9.30933e-05
ENSG00000133424	22	33558212	34318829	59	12	1454	5.5638	1.3198e-08	LARGE	0.000101123
ENSG00000198929	1	162039564	162353321	38	10	1413	5.5583	1.3624e-08	NOS1AP	0.000104387
ENSG00000175894	21	45917775	46131495	11	6	1364	5.5564	1.3772e-08	TSPEAR	0.000105521
ENSG00000196277	3	6811688	7783215	45	12	1386	5.553	1.4037e-08	GRM7	0.000107551
ENSG00000257335	7	141607613	141806547	9	5	1347	5.5481	1.4437e-08	MGAM	0.000110616
ENSG00000145191	3	183852826	184402546	21	8	1464	5.54	1.5123e-08	EIF2B5	0.000115872
ENSG00000183722	13	39917029	40177665	10	5	1492	5.5356	1.5505e-08	LHFP	0.000118799
ENSG00000080503	9	2015342	2193624	31	10	1403	5.5326	1.5778e-08	SMARCA2	0.000120891
ENSG00000144642	3	29322473	30051886	31	11	1417	5.5274	1.6246e-08	RBMS3	0.000124477
ENSG00000218336	4	183065140	183724177	37	11	1445	5.5252	1.6451e-08	TENM3	0.000126048
ENSG00000183840	2	133174147	133404132	39	11	1438	5.5227	1.6691e-08	GPR39	0.000127886
ENSG00000248405	22	45098113	45258586	17	7	1363	5.5206	1.6892e-08	PRR5-ARHGAP8	0.000129427
ENSG00000241484	22	45098355	45258665	17	7	1363	5.5206	1.6892e-08	ARHGAP8	0.000129427
ENSG00000177103	11	117298489	117688240	11	6	1407	5.514	1.7534e-08	DSCAML1	0.000134346
ENSG00000171724	16	77822427	78014004	33	9	1427	5.5101	1.7931e-08	VAT1L	0.000137387
ENSG00000164741	8	12940870	13373167	20	8	1442	5.5007	1.8919e-08	DLC1	0.000144957
ENSG00000108684	17	31340105	32501983	79	16	1439	5.5004	1.8951e-08	ASIC2	0.000145203
ENSG00000060709	12	130880682	131200826	26	9	1414	5.4888	2.0239e-08	RIMBP2	0.000155071
ENSG00000179399	13	92050929	93519490	78	14	1462	5.4883	2.029e-08	GPC5	0.000155462
ENSG00000145982	6	5261277	5771813	17	7	1418	5.4874	2.0396e-08	FARS2	0.000156274
ENSG00000104723	8	15274724	15624158	8	5	1459	5.485	2.0676e-08	TUSC3	0.00015842
ENSG00000158486	16	20944433	21170762	11	6	1462	5.4839	2.0797e-08	DNAH3	0.000159347
ENSG00000166862	22	36959968	37099603	24	8	1467	5.4833	2.0868e-08	CACNG2	0.000159891
ENSG00000170310	17	9153788	9479908	26	8	1388	5.4807	2.1179e-08	STX8	0.000162273
ENSG00000038945	8	15965387	16424999	12	6	1467	5.47	2.2508e-08	MSR1	0.000172456
ENSG00000096872	9	26947037	27062928	5	3	1471	5.4641	2.3257e-08	IFT74	0.000178195
ENSG00000179242	20	59827482	60515673	31	9	1390	5.4542	2.4595e-08	CDH4	0.000188447
ENSG00000187416	7	103969104	104549001	13	7	1430	5.4469	2.563e-08	LHFPL3	0.000196377
ENSG00000138639	4	86396267	86923823	9	6	1442	5.4439	2.6069e-08	ARHGAP24	0.000199741
ENSG00000154274	4	37455563	37625117	6	3	1429	5.4404	2.6586e-08	C4orf19	0.000203702
ENSG00000165061	8	40388109	40755352	12	6	1458	5.4348	2.7422e-08	ZMAT4	0.000210107
ENSG00000150672	11	83166055	85338966	108	18	1488	5.4326	2.777e-08	DLG2	0.000212774
ENSG00000074527	12	96051583	96184930	12	5	1437	5.4215	2.9553e-08	NTN4	0.000226435
ENSG00000156011	8	18384811	18942240	26	9	1476	5.41	3.1505e-08	PSD3	0.000241391
ENSG00000101463	20	24449835	24647252	58	10	1461	5.4035	3.2683e-08	SYNDIG1	0.000250417
ENSG00000150636	18	66382446	66722426	25	9	1327	5.3996	3.339e-08	CCDC102B	0.000255834
ENSG00000182256	15	27216429	27778373	44	10	1417	5.3979	3.3719e-08	GABRG3	0.000258355
ENSG00000154646	21	19641433	19858197	61	12	1363	5.3971	3.3864e-08	TMPRSS15	0.000259466
ENSG00000181804	3	142984064	143567373	16	7	1383	5.3911	3.5005e-08	SLC9A9	0.000268208
ENSG00000146555	7	3341080	4308632	87	14	1468	5.3898	3.5267e-08	SDK1	0.000270216
ENSG00000116151	1	2252692	2323146	23	8	1405	5.388	3.5619e-08	MORN1	0.000272913
ENSG00000189067	16	11641853	11730237	13	6	1387	5.3847	3.6274e-08	LITAF	0.000277931
ENSG00000182771	10	87359312	88126250	127	18	1463	5.3798	3.7278e-08	GRID1	0.000285624
ENSG00000104728	8	1772142	1906807	8	5	1371	5.3772	3.7836e-08	ARHGEF10	0.000289899
ENSG00000137573	8	70378859	70573150	13	7	1438	5.3735	3.8609e-08	SULF1	0.000295822
ENSG00000151835	13	23902965	24007841	7	4	1428	5.3703	3.9295e-08	SACS	0.000301078
ENSG00000162105	11	70313961	70963623	87	15	1481	5.3703	3.9308e-08	SHANK2	0.000301178
ENSG00000163618	3	62384022	62861054	25	8	1468	5.3684	3.9724e-08	CADPS	0.000304365
ENSG00000118507	6	131456806	131604675	5	3	1447	5.3684	3.9726e-08	AKAP7	0.000304381
ENSG00000203326	19	53868946	53895470	7	4	1305	5.3559	4.2571e-08	ZNF525	0.000326179
ENSG00000169282	3	155755490	156256545	58	12	1466	5.3548	4.2829e-08	KCNAB1	0.000328156
ENSG00000137872	15	47476298	48066420	11	4	1483	5.3526	4.3348e-08	SEMA6D	0.000332132
ENSG00000117114	1	81771845	82458120	23	6	1441	5.3508	4.3795e-08	LPHN2	0.000335557
ENSG00000174473	4	172733405	173962710	22	8	1459	5.3502	4.3922e-08	GALNTL6	0.00033653
ENSG00000187010	1	25598884	25656936	14	5	1307	5.3501	4.3949e-08	RHD	0.000336737
ENSG00000145832	5	135170338	135224326	14	5	1463	5.3404	4.6381e-08	SLC25A48	0.000355371
ENSG00000133019	1	239549865	240078750	11	6	1460	5.3402	4.6416e-08	CHRM3	0.000355639
ENSG00000066032	2	79412357	80875905	29	9	1438	5.3317	4.8638e-08	CTNNA2	0.000372664
ENSG00000112799	6	6588341	6655216	38	9	1445	5.3284	4.9527e-08	LY86	0.000379476
ENSG00000179915	2	50145643	51259674	47	12	1455	5.3274	4.9803e-08	NRXN1	0.000381591
ENSG00000134516	5	169064251	169510386	51	10	1430	5.3255	5.0347e-08	DOCK2	0.000385759
ENSG00000157985	2	236402733	237040444	53	12	1457	5.3251	5.0455e-08	AGAP1	0.000386586
ENSG00000187398	11	24518516	25104150	10	6	1409	5.3167	5.2821e-08	LUZP2	0.000404715
ENSG00000003147	7	8152814	8302317	27	8	1399	5.3105	5.4665e-08	ICA1	0.000418843
ENSG00000134030	18	46065417	46389588	8	5	1442	5.3065	5.5883e-08	CTIF	0.000428176
ENSG00000151388	5	33523640	33892297	32	9	1462	5.3062	5.5969e-08	ADAMTS12	0.000428834
ENSG00000181031	17	62293	236045	29	9	1406	5.3051	5.6301e-08	RPH3AL	0.000431378
ENSG00000154127	11	122526383	122685181	16	7	1395	5.302	5.7266e-08	UBASH3B	0.000438772
ENSG00000127946	7	75162621	75368280	22	8	1445	5.2999	5.792e-08	HIP1	0.000443783
ENSG00000177570	8	119201698	119634234	10	6	1373	5.2995	5.8051e-08	SAMD12	0.000444787
ENSG00000106617	7	151253197	151574210	28	9	1390	5.2964	5.9067e-08	PRKAG2	0.000452571
ENSG00000145819	5	142149949	142608576	31	9	1472	5.2904	6.1039e-08	ARHGAP26	0.000467681
ENSG00000198874	7	66460160	66704501	14	6	1405	5.2892	6.1437e-08	TYW1	0.00047073
ENSG00000100403	22	41697526	41756151	34	7	1481	5.2872	6.2115e-08	ZC3H7B	0.000475925
ENSG00000117616	1	25568728	25664704	24	6	1312	5.2847	6.2945e-08	C1orf63	0.000482285
ENSG00000163873	1	37261128	37499730	41	10	1468	5.281	6.4236e-08	GRIK3	0.000492176
ENSG00000099204	10	116190872	116444762	13	5	1422	5.2768	6.5729e-08	ABLIM1	0.000503616
ENSG00000105778	7	32535038	33078516	15	6	1444	5.2716	6.7631e-08	AVL9	0.000518189
ENSG00000171310	12	104849073	105155792	33	8	1431	5.2662	6.9629e-08	CHST11	0.000533497
ENSG00000111728	12	22216707	22589975	12	6	1375	5.2599	7.2056e-08	ST8SIA1	0.000552093
ENSG00000166748	15	86685227	87572283	38	10	1422	5.2565	7.3423e-08	AGBL1	0.000562567
ENSG00000111962	6	149068464	149398126	27	8	1479	5.2515	7.5437e-08	UST	0.000577998
ENSG00000197467	10	71561644	71724031	15	7	1430	5.2495	7.6274e-08	COL13A1	0.000584411
ENSG00000021645	14	78708734	80330762	99	15	1483	5.2458	7.7804e-08	NRXN3	0.000596134
ENSG00000163531	1	204797779	204991950	15	7	1394	5.2457	7.7862e-08	NFASC	0.000596579
ENSG00000053254	14	89591215	90085493	7	4	1334	5.2429	7.9052e-08	FOXN3	0.000605696
ENSG00000165973	11	20691117	21597227	44	10	1438	5.2418	7.9488e-08	NELL1	0.000609037
ENSG00000101695	18	29598335	29653176	26	8	1392	5.232	8.3836e-08	RNF125	0.000642351
ENSG00000108018	10	108333421	108924292	10	5	1429	5.2279	8.5714e-08	SORCS1	0.000656741
ENSG00000108175	10	80828792	81076276	13	5	1462	5.2277	8.5816e-08	ZMIZ1	0.000657522
ENSG00000183098	13	93879095	95059655	33	9	1386	5.2252	8.6971e-08	GPC6	0.000666372
ENSG00000182168	4	96083655	96470357	24	8	1455	5.219	8.9933e-08	UNC5C	0.000689067
ENSG00000100629	14	80943330	81425861	10	5	1480	5.216	9.1418e-08	CEP128	0.000700445
ENSG00000196782	4	140637907	141075338	18	7	1449	5.2154	9.169e-08	MAML3	0.000702529
ENSG00000185345	6	161768452	163148803	77	14	1463	5.2145	9.2168e-08	PARK2	0.000706191
ENSG00000047365	4	35949843	36246131	12	6	1475	5.2144	9.2194e-08	ARAP2	0.00070639
ENSG00000183454	16	9852376	10276611	8	4	1490	5.2138	9.2514e-08	GRIN2A	0.000708842
ENSG00000196557	16	1203241	1271771	8	4	1346	5.2131	9.2842e-08	CACNA1H	0.000711355
ENSG00000178882	12	124457788	124800570	33	9	1448	5.2109	9.397e-08	FAM101A	0.000719998
ENSG00000133195	17	70642088	71088851	15	6	1447	5.2059	9.6523e-08	SLC39A11	0.000739559
ENSG00000158258	3	139654027	140296239	16	7	1445	5.2016	9.881e-08	CLSTN2	0.000757082
ENSG00000148948	11	40135753	41481323	150	17	1422	5.2009	9.9159e-08	LRRC4C	0.000759756
ENSG00000107099	9	214854	465259	10	5	1466	5.1983	1.0058e-07	DOCK8	0.000770644
ENSG00000102606	13	111766906	111958084	50	7	1487	5.1974	1.0107e-07	ARHGEF7	0.000774398
ENSG00000182389	2	152689290	152955593	13	5	1433	5.1935	1.0317e-07	CACNB4	0.000790489
ENSG00000120594	10	20105168	20578785	9	5	1486	5.1924	1.0381e-07	PLXDC2	0.000795392
ENSG00000141837	19	13317256	13734804	23	8	1434	5.1759	1.1339e-07	CACNA1A	0.000868794
ENSG00000172020	3	115342171	115440337	12	5	1257	5.1735	1.1488e-07	GAP43	0.000880211
ENSG00000188677	22	44395091	44568829	43	10	1250	5.1734	1.1491e-07	PARVB	0.00088044
ENSG00000007174	17	11501748	11873065	16	7	1364	5.1733	1.1499e-07	DNAH9	0.000881053
ENSG00000159231	21	37507210	37518864	2	1	1479	5.171	1.1641e-07	CBR3	0.000891933
ENSG00000183032	14	37147636	37642071	12	5	1405	5.17	1.1704e-07	SLC25A21	0.00089676
ENSG00000139364	12	125671382	126146917	34	9	1453	5.1657	1.1975e-07	TMEM132B	0.000917525
ENSG00000145147	4	20254883	20622184	49	11	1464	5.1656	1.1985e-07	SLIT2	0.000918291
ENSG00000102935	16	49521435	49891830	35	9	1446	5.1563	1.2592e-07	ZNF423	0.000964799
ENSG00000187122	10	98757795	98945677	11	5	1472	5.1518	1.2901e-07	SLIT1	0.000988475
ENSG00000269891	10	98757795	99052413	11	5	1472	5.1518	1.2901e-07	ARHGAP19-SLIT1	0.000988475
ENSG00000077420	10	26727132	26856732	23	8	1368	5.1506	1.2984e-07	APBB1IP	0.000994834
ENSG00000116106	2	222282747	222438922	57	10	1470	5.1485	1.3128e-07	EPHA4	0.00100587
ENSG00000149654	20	44802372	44937137	23	8	1462	5.1475	1.3196e-07	CDH22	0.00101108
ENSG00000113645	5	167718656	167899308	16	6	1390	5.1454	1.3345e-07	WWC1	0.00102249
ENSG00000048052	7	18126572	19042039	12	6	1403	5.1441	1.3444e-07	HDAC9	0.00103008
ENSG00000184828	18	45553044	45937123	17	6	1465	5.1425	1.3553e-07	ZBTB7C	0.00103843
ENSG00000185483	1	64239693	64647181	8	5	1440	5.1417	1.3616e-07	ROR1	0.00104326
ENSG00000171435	12	117890817	118406788	79	12	1423	5.1401	1.373e-07	KSR2	0.00105199
ENSG00000156515	10	71029740	71161638	24	8	1454	5.1389	1.382e-07	HK1	0.00105889
ENSG00000135298	6	69345259	70099403	63	11	1482	5.1373	1.3934e-07	BAI3	0.00106762
ENSG00000237515	16	12995477	13334272	84	13	1457	5.1339	1.419e-07	SHISA9	0.00108724
ENSG00000100605	14	93403259	93582665	31	8	1475	5.129	1.4567e-07	ITPK1	0.00111612
ENSG00000018408	3	149235022	149454501	9	4	1479	5.122	1.5112e-07	WWTR1	0.00115788
ENSG00000169744	4	16503164	16900432	17	7	1471	5.1205	1.5233e-07	LDB2	0.00116715
ENSG00000182674	8	73449626	73850584	82	14	1467	5.1195	1.5317e-07	KCNB2	0.00117359
ENSG00000115239	2	53759810	54087170	11	5	1450	5.119	1.536e-07	GPR75-ASB3	0.00117688
ENSG00000114861	3	71003844	71633140	8	5	1318	5.1185	1.5401e-07	FOXP1	0.00118002
ENSG00000172461	6	96463860	96663488	8	5	1468	5.1166	1.5556e-07	FUT9	0.0011919
ENSG00000145808	5	128795958	129074376	9	4	1237	5.1118	1.5954e-07	ADAMTS19	0.0012224
ENSG00000083123	6	80816364	81055987	14	7	1450	5.107	1.6364e-07	BCKDHB	0.00125381
ENSG00000168916	5	123972608	124084500	6	4	1433	5.1053	1.6518e-07	ZNF608	0.00126561
ENSG00000156687	8	35092975	35654068	17	6	1458	5.1045	1.6581e-07	UNC5D	0.00127044
ENSG00000140092	14	92335756	92414331	9	4	1393	5.104	1.663e-07	FBLN5	0.00127419
ENSG00000179314	17	5675554	6027747	13	6	1453	5.1023	1.6776e-07	WSCD1	0.00128538
ENSG00000144451	2	214149113	215275225	29	9	1468	5.1006	1.6927e-07	SPAG16	0.00129695
ENSG00000144481	2	234826043	234928166	7	4	1422	5.0902	1.7882e-07	TRPM8	0.00137012
ENSG00000181722	3	114056941	114866118	26	8	1443	5.089	1.7999e-07	ZBTB20	0.00137908
ENSG00000121440	3	73431584	73674091	8	4	1297	5.0856	1.8327e-07	PDZRN3	0.00140421
ENSG00000154654	21	22370633	22915650	18	5	1476	5.0844	1.8444e-07	NCAM2	0.00141318
ENSG00000133026	17	8377523	8534079	13	4	1395	5.084	1.8474e-07	MYH10	0.00141548
ENSG00000063978	4	2463947	2627047	12	4	1496	5.0823	1.8644e-07	RNF4	0.0014285
ENSG00000154217	17	65373575	65693372	13	6	1426	5.0805	1.8819e-07	PITPNC1	0.00144191
ENSG00000183287	18	57098172	57364612	22	7	1465	5.0801	1.8862e-07	CCBE1	0.00144521
ENSG00000120658	13	43787654	44361044	23	7	1474	5.0797	1.89e-07	ENOX1	0.00144812
ENSG00000151150	10	61786056	62493248	85	13	1459	5.0756	1.9311e-07	ANK3	0.00147961
ENSG00000179873	19	56296770	56348166	10	5	1359	5.074	1.948e-07	NLRP11	0.00149256
ENSG00000118257	2	206546714	206662857	7	4	1461	5.0733	1.9551e-07	NRP2	0.001498
ENSG00000106771	9	111777432	111882225	10	5	1443	5.0691	1.999e-07	TMEM245	0.00153163
ENSG00000158458	5	139226364	139422884	8	4	1399	5.0672	2.019e-07	NRG2	0.00154696
ENSG00000110328	11	11292423	11643552	10	5	1457	5.0602	2.0945e-07	GALNT18	0.00160481
ENSG00000162739	1	160454820	160493052	4	2	1457	5.0582	2.1158e-07	SLAMF6	0.00162113
ENSG00000132849	1	62208149	62629592	18	6	1343	5.0574	2.1255e-07	INADL	0.00162856
ENSG00000088386	13	99336055	99404908	9	4	1426	5.053	2.1743e-07	SLC15A1	0.00166595
ENSG00000104324	8	97657455	98161882	30	9	1470	5.0521	2.1854e-07	CPQ	0.00167445
ENSG00000049759	18	55711599	56068772	18	6	1435	5.0468	2.2463e-07	NEDD4L	0.00172112
ENSG00000170745	2	18059114	18542882	65	10	1492	5.0467	2.2477e-07	KCNS3	0.00172219
ENSG00000166501	16	23847322	24231932	11	5	1484	5.045	2.2677e-07	PRKCB	0.00173751
ENSG00000142611	1	2985732	3355185	34	8	1440	5.0369	2.3653e-07	PRDM16	0.00181229
ENSG00000157933	1	2160134	2241558	13	6	1388	5.0358	2.3793e-07	SKI	0.00182302
ENSG00000253350	8	105602961	106431488	65	11	1451	5.0356	2.3821e-07	RP11-127H5.1	0.00182517
ENSG00000132938	13	29598748	30077892	12	5	1398	5.0354	2.3844e-07	MTUS2	0.00182693
ENSG00000132359	17	2680350	2941033	23	7	1302	5.0342	2.3995e-07	RAP1GAP2	0.0018385
ENSG00000117791	1	220921567	220958150	4	2	1497	5.0313	2.4361e-07	MARC2	0.00186654
ENSG00000068650	13	113344643	113541482	42	9	1468	5.0304	2.4471e-07	ATP11A	0.00187497
ENSG00000032444	19	7598890	7626650	18	6	1353	5.0276	2.483e-07	PNPLA6	0.00190247
ENSG00000153157	6	10748027	10979553	8	4	1491	5.0251	2.5156e-07	SYCP2L	0.00192745
ENSG00000249209	21	34956993	35284635	9	5	1439	5.0215	2.5632e-07	AP000304.12	0.00196392
ENSG00000133816	11	12115543	12285334	11	6	1395	5.0213	2.5661e-07	MICAL2	0.00196615
ENSG00000171385	1	112313284	112531777	23	7	1458	5.007	2.7646e-07	KCND3	0.00211824
ENSG00000179104	12	83080659	83528649	8	4	1395	5.0059	2.78e-07	TMTC2	0.00213004
ENSG00000118733	1	102268130	102462586	25	7	1426	4.9946	2.9476e-07	OLFM3	0.00225845
ENSG00000134909	11	128834955	129149219	9	4	1480	4.9904	3.013e-07	ARHGAP32	0.00230856
ENSG00000065809	10	14560556	14816896	6	4	1320	4.9855	3.0907e-07	FAM107B	0.00236809
ENSG00000185774	4	20730239	21950422	12	6	1489	4.9847	3.1024e-07	KCNIP4	0.00237706
ENSG00000167323	11	3875757	4114439	35	8	1446	4.9823	3.1417e-07	STIM1	0.00240717
ENSG00000128805	10	49654077	49864310	7	4	1473	4.9813	3.1585e-07	ARHGAP22	0.00242004
ENSG00000145526	5	19473060	20575982	48	11	1462	4.9759	3.2469e-07	CDH18	0.00248777
ENSG00000120254	6	151186685	151423023	11	5	1402	4.9744	3.272e-07	MTHFD1L	0.00250701
ENSG00000137266	6	3269196	3457256	6	4	1430	4.9744	3.2732e-07	SLC22A23	0.00250793
ENSG00000054392	1	210501596	210849638	26	8	1478	4.973	3.2961e-07	HHAT	0.00252547
ENSG00000112319	6	133561736	133853258	32	9	1455	4.973	3.297e-07	EYA4	0.00252616
ENSG00000197584	3	177990720	178562217	41	9	1468	4.9729	3.2972e-07	KCNMB2	0.00252631
ENSG00000070950	3	8817088	9005457	12	5	1458	4.9713	3.3248e-07	RAD18	0.00254746
ENSG00000197506	9	86890372	86955672	5	3	1408	4.9704	3.3407e-07	SLC28A3	0.00255964
ENSG00000155974	12	66741211	67197966	36	7	1303	4.9679	3.3836e-07	GRIP1	0.00259251
ENSG00000169760	3	173114074	174004434	12	5	1456	4.9643	3.4473e-07	NLGN1	0.00264132
ENSG00000136848	9	124329336	124547809	7	4	1397	4.9626	3.477e-07	DAB2IP	0.00266408
ENSG00000112232	6	62389865	62996132	21	6	1446	4.9563	3.5918e-07	KHDRBS2	0.00275204
ENSG00000075213	7	83585093	84122040	42	10	1432	4.9557	3.6029e-07	SEMA3A	0.00276054
ENSG00000156222	15	85427885	85518876	7	4	1461	4.9523	3.6673e-07	SLC28A1	0.00280989
ENSG00000176406	8	104512976	105268322	22	8	1455	4.9511	3.6898e-07	RIMS2	0.00282712
ENSG00000134775	18	33877677	34360018	7	4	1298	4.9475	3.758e-07	FHOD3	0.00287938
ENSG00000128918	15	58245622	58790065	19	7	1482	4.9471	3.7672e-07	ALDH1A2	0.00288643
ENSG00000072832	4	5749811	5894785	16	6	1286	4.9467	3.7747e-07	CRMP1	0.00289218
ENSG00000196482	1	216676588	217311097	12	5	1411	4.9441	3.8248e-07	ESRRG	0.00293056
ENSG00000107736	10	73156691	73575702	7	4	1479	4.9401	3.9047e-07	CDH23	0.00299178
ENSG00000144619	3	2140497	3099645	100	14	1410	4.9393	3.9207e-07	CNTN4	0.00300404
ENSG00000168243	1	235710987	235814054	7	3	1474	4.9372	3.9622e-07	GNG4	0.00303584
ENSG00000118492	6	146920101	147136598	15	5	1451	4.9338	4.0324e-07	ADGB	0.00308962
ENSG00000270106	1	231664399	231954990	14	6	1434	4.9318	4.0729e-07	TSNAX-DISC1	0.00312066
ENSG00000065413	2	197831741	198175897	15	6	1460	4.9305	4.1005e-07	ANKRD44	0.0031418
ENSG00000165185	9	115249127	115431677	15	2	1489	4.9304	4.1026e-07	KIAA1958	0.00314341
ENSG00000154162	5	21750782	22853731	25	7	1470	4.928	4.1534e-07	CDH12	0.00318234
ENSG00000153815	16	81478775	81745367	6	4	1432	4.928	4.1536e-07	CMIP	0.00318249
ENSG00000107719	10	72238577	72328205	32	8	1434	4.9268	4.1804e-07	PALD1	0.00320302
ENSG00000147606	8	92221722	92410378	15	6	1448	4.9266	4.1836e-07	SLC26A7	0.00320547
ENSG00000115170	2	158592958	158732374	23	7	1425	4.9264	4.1886e-07	ACVR1	0.00320931
ENSG00000263812	18	74240612	74322925	6	4	1373	4.9257	4.2022e-07	LINC00908	0.00321973
ENSG00000057704	12	94960900	95044338	15	3	1453	4.924	4.239e-07	TMCC3	0.00324792
ENSG00000143641	1	230193536	230417870	11	5	1446	4.9134	4.4753e-07	GALNT2	0.00342897
ENSG00000143603	1	154669931	154842756	9	4	1214	4.9129	4.4861e-07	KCNN3	0.00343725
ENSG00000159733	4	2271309	2420390	32	7	1384	4.912	4.5069e-07	ZFYVE28	0.00345319
ENSG00000182533	3	8775486	8883492	10	4	1458	4.9085	4.5892e-07	CAV3	0.00351625
ENSG00000046889	8	68864353	69149265	13	5	1411	4.904	4.6953e-07	PREX2	0.00359754
ENSG00000112685	6	485133	693117	9	4	1241	4.9023	4.7356e-07	EXOC2	0.00362842
ENSG00000175048	6	157802165	158099178	6	3	1409	4.9015	4.755e-07	ZDHHC14	0.00364328
ENSG00000205359	5	101707486	101834720	6	3	1480	4.8972	4.8599e-07	SLCO6A1	0.00372366
ENSG00000165323	11	92085262	92629618	8	4	1442	4.8893	5.0605e-07	FAT3	0.00387736
ENSG00000048740	10	11047259	11378674	7	4	1237	4.8857	5.1528e-07	CELF2	0.00394808
ENSG00000120158	9	4792869	4885917	58	8	1430	4.8845	5.1838e-07	RCL1	0.00397183
ENSG00000128815	10	49892921	50191001	74	10	1419	4.8838	5.2018e-07	WDFY4	0.00398562
ENSG00000116991	1	232533711	232697304	18	6	1405	4.8819	5.2527e-07	SIPA1L2	0.00402462
ENSG00000186231	6	97372605	97588630	16	6	1471	4.8818	5.2551e-07	KLHL32	0.00402646
ENSG00000198353	12	54410715	54449813	9	4	1460	4.8818	5.2551e-07	HOXC4	0.00402646
ENSG00000111596	12	70636774	70748773	7	4	1409	4.8807	5.2847e-07	CNOT2	0.00404914
ENSG00000160953	19	1285890	1378430	7	4	1348	4.8781	5.3555e-07	MUM1	0.00410338
ENSG00000163395	1	201159953	201198080	7	4	1249	4.8693	5.6003e-07	IGFN1	0.00429095
ENSG00000182985	11	115039938	115375675	7	4	1482	4.8673	5.6553e-07	CADM1	0.00433309
ENSG00000171444	5	112357796	112824527	40	8	1451	4.8653	5.7147e-07	MCC	0.0043786
ENSG00000197057	4	36283244	36347378	7	3	1466	4.8636	5.7646e-07	DTHD1	0.00441684
ENSG00000170289	8	87566205	87755903	57	9	1455	4.8628	5.7881e-07	CNGB3	0.00443484
ENSG00000141905	19	3359561	3469215	9	4	1451	4.8616	5.8213e-07	NFIC	0.00446028
ENSG00000140718	16	53737875	54155853	22	6	1441	4.8616	5.823e-07	FTO	0.00446158
ENSG00000144278	2	154728426	155310361	229	15	1425	4.8607	5.8483e-07	GALNT13	0.00448097
ENSG00000141639	18	48086448	48258194	6	4	1425	4.8601	5.8649e-07	MAPK4	0.00449369
ENSG00000162591	1	3406484	3528059	7	4	1263	4.8597	5.8779e-07	MEGF6	0.00450365
ENSG00000080845	20	34894258	35157040	54	10	1467	4.8542	6.0452e-07	DLGAP4	0.00463183
ENSG00000176124	13	50656307	51297372	95	12	1484	4.853	6.0811e-07	DLEU1	0.00465934
ENSG00000159307	22	43593289	43739394	12	5	1454	4.8458	6.3048e-07	SCUBE1	0.00483074
ENSG00000172164	8	121547985	121825513	8	5	1434	4.8453	6.3224e-07	SNTB1	0.00484422
ENSG00000124788	6	16299343	16761722	6	3	1420	4.8435	6.3794e-07	ATXN1	0.0048879
ENSG00000145864	5	160715436	160976050	11	4	1477	4.8385	6.5408e-07	GABRB2	0.00501156
ENSG00000151490	12	15475331	15750333	20	7	1462	4.8382	6.5521e-07	PTPRO	0.00502022
ENSG00000186487	2	1792885	2335032	40	9	1440	4.838	6.5572e-07	MYT1L	0.00502413
ENSG00000156049	9	80037995	80263223	15	6	1397	4.8373	6.5819e-07	GNA14	0.00504305
ENSG00000141441	18	29704840	30050447	28	8	1474	4.8372	6.5844e-07	GAREM	0.00504497
ENSG00000145703	5	75699074	76003957	9	4	1439	4.8357	6.633e-07	IQGAP2	0.0050822
ENSG00000138696	4	95679119	96079599	5	3	1444	4.832	6.7584e-07	BMPR1B	0.00517829
ENSG00000140548	15	90544624	90625438	5	3	1386	4.8296	6.8419e-07	ZNF710	0.00524226
ENSG00000176788	5	17065707	17276943	9	5	1375	4.8244	7.0203e-07	BASP1	0.00537895
ENSG00000219545	7	7680342	8043689	15	5	1449	4.8243	7.0261e-07	RPA3-AS1	0.0053834
ENSG00000159216	21	36160098	37376965	26	7	1413	4.8234	7.0583e-07	RUNX1	0.00540807
ENSG00000185274	7	70597155	71178585	107	13	1463	4.8225	7.087e-07	WBSCR17	0.00543006
ENSG00000178764	8	123793633	123986750	6	3	1324	4.8198	7.1859e-07	ZHX2	0.00550584
ENSG00000170921	17	61086917	61505060	15	5	1467	4.8144	7.3839e-07	TANC2	0.00565754
ENSG00000079841	6	72596406	73112845	39	9	1399	4.8135	7.4154e-07	RIMS1	0.00568168
ENSG00000168843	4	162305049	163085187	55	10	1437	4.8085	7.6022e-07	FSTL5	0.00582481
ENSG00000264545	9	21802635	22032985	9	4	1451	4.8023	7.8412e-07	RP11-145E5.5	0.00600793
ENSG00000162600	1	58881056	59012474	3	2	1478	4.8011	7.8906e-07	OMA1	0.00604578
ENSG00000271723	1	55107459	55207981	6	4	1166	4.8009	7.8961e-07	MROH7-TTC4	0.00604999
ENSG00000074047	2	121493199	121750229	20	7	1332	4.7948	8.1415e-07	GLI2	0.00623802
ENSG00000185666	22	32908539	33454358	49	8	1433	4.7942	8.1676e-07	SYN3	0.00625802
ENSG00000154864	18	10666480	11148587	42	8	1440	4.7934	8.198e-07	PIEZO2	0.00628131
ENSG00000150712	5	32227100	32313115	6	3	1408	4.7904	8.324e-07	MTMR12	0.00637785
ENSG00000077514	11	74204896	74380162	6	2	1460	4.787	8.4634e-07	POLD3	0.00648466
ENSG00000169621	2	68694693	68858004	11	4	1478	4.7863	8.4941e-07	APLF	0.00650818
ENSG00000165084	8	69242957	69731257	29	8	1459	4.7839	8.5982e-07	C8orf34	0.00658794
ENSG00000148082	9	91628060	91793682	10	5	1453	4.783	8.637e-07	SHC3	0.00661767
ENSG00000156206	15	81299374	81441516	13	5	1371	4.7801	8.7597e-07	C15orf26	0.00671168
ENSG00000132669	20	19867165	19983101	15	5	1086	4.7785	8.8317e-07	RIN2	0.00676685
ENSG00000114279	3	191857184	192485553	100	9	1403	4.7749	8.9913e-07	FGF12	0.00688913
ENSG00000129221	17	6297013	6338519	20	6	1451	4.7719	9.1254e-07	AIPL1	0.00699188
ENSG00000163697	4	40812044	41218731	36	6	1476	4.7713	9.1507e-07	APBB2	0.00701127
ENSG00000133315	11	63766030	63933578	31	7	1458	4.7702	9.2e-07	MACROD1	0.00704904
ENSG00000111452	12	131438452	131626014	5	3	1469	4.77	9.2106e-07	GPR133	0.00705716
ENSG00000151746	12	32259769	32536567	38	7	1440	4.7696	9.2286e-07	BICD1	0.00707095
ENSG00000168280	2	149632819	149883273	23	7	1489	4.7682	9.2944e-07	KIF5C	0.00712137
ENSG00000064270	16	84402133	84497793	11	4	1414	4.767	9.3498e-07	ATP2C2	0.00716382
ENSG00000130294	2	241653181	241759725	12	5	1449	4.767	9.3513e-07	KIF1A	0.00716497
ENSG00000154822	3	16844159	17132086	28	7	1472	4.7658	9.4073e-07	PLCL2	0.00720787
ENSG00000114541	3	69219141	69591734	5	3	1468	4.7631	9.5317e-07	FRMD4B	0.00730319
ENSG00000129521	14	34393437	34931980	8	4	1413	4.7617	9.5995e-07	EGLN3	0.00735514
ENSG00000163947	3	56761446	57113357	58	10	1454	4.7609	9.6352e-07	ARHGEF3	0.00738249
ENSG00000100596	14	77972340	78083116	4	2	1393	4.7605	9.6567e-07	SPTLC2	0.00739896
ENSG00000157764	7	140419127	140624564	33	6	1460	4.759	9.7282e-07	BRAF	0.00745375
ENSG00000172986	3	72937224	73047289	10	4	1442	4.7586	9.7477e-07	GXYLT2	0.00746869
ENSG00000169783	15	77905369	78113242	48	8	1435	4.7553	9.9085e-07	LINGO1	0.00759189
ENSG00000180822	6	3231637	3303607	5	3	1403	4.7538	9.983e-07	PSMG4	0.00764897
ENSG00000103257	16	87863629	87903094	8	4	1328	4.7533	1.0007e-06	SLC7A5	0.00766736
ENSG00000176769	10	132890654	133109984	13	5	1476	4.7525	1.0048e-06	TCERG1L	0.00769878
ENSG00000110777	11	111222977	111326355	10	4	1454	4.7519	1.0073e-06	POU2AF1	0.00771793
ENSG00000047662	4	17630929	17783135	40	8	1433	4.7494	1.0203e-06	FAM184B	0.00781754
ENSG00000072840	4	5712924	5830772	14	5	1286	4.7472	1.0315e-06	EVC	0.00790335
ENSG00000145794	5	126626523	126801429	6	3	1376	4.7442	1.0465e-06	MEGF10	0.00801828
ENSG00000168824	4	4349867	4420785	22	7	1424	4.7428	1.0541e-06	NSG1	0.00807651
ENSG00000154678	7	31790793	32338941	40	9	1453	4.737	1.0847e-06	PDE1C	0.00831097
ENSG00000011105	12	3186521	3395730	37	7	1433	4.7309	1.1176e-06	TSPAN9	0.00856305
ENSG00000133687	12	29653773	29937692	4	2	1333	4.7309	1.1178e-06	TMTC1	0.00856458
ENSG00000106686	9	4553386	4666674	7	3	1314	4.7291	1.1278e-06	SPATA6L	0.0086412
ENSG00000152932	5	57878048	58155213	14	5	1465	4.7286	1.1303e-06	RAB3C	0.00866036
ENSG00000159398	16	55880066	55989943	12	4	1409	4.7279	1.134e-06	CES5A	0.00868871
ENSG00000175497	2	115199876	116603328	28	6	1453	4.7277	1.1351e-06	DPP10	0.00869714
ENSG00000152217	18	42260138	42648475	10	4	1443	4.7185	1.1877e-06	SETBP1	0.00910016
ENSG00000170624	5	155297354	156194799	56	9	1453	4.7184	1.1883e-06	SGCD	0.00910475
ENSG00000107611	10	16865963	17171830	30	6	1483	4.7182	1.19e-06	CUBN	0.00911778
ENSG00000157654	9	112542589	112934792	13	5	1460	4.7181	1.1901e-06	PALM2-AKAP2	0.00911855
ENSG00000241978	9	112542769	112934792	13	5	1460	4.7181	1.1901e-06	AKAP2	0.00911855
ENSG00000139220	12	81652045	82153332	11	5	1443	4.7175	1.1936e-06	PPFIA2	0.00914536
ENSG00000054793	20	50213053	50385173	12	5	1443	4.7136	1.2171e-06	ATP9A	0.00932542
ENSG00000112530	6	163148164	163736524	79	10	1459	4.7133	1.2186e-06	PACRG	0.00933691
ENSG00000059377	7	139476850	139720125	15	5	1469	4.7122	1.2253e-06	TBXAS1	0.00938825
ENSG00000144711	3	12938719	13114617	16	6	1414	4.712	1.2264e-06	IQSEC1	0.00939668
ENSG00000148848	10	127700950	128077024	27	7	1489	4.7099	1.2389e-06	ADAM12	0.00949245
ENSG00000188580	6	124125286	125146803	51	8	1362	4.7078	1.2518e-06	NKAIN2	0.00959129
ENSG00000143473	1	210856555	211307457	29	7	1470	4.706	1.263e-06	KCNH1	0.00967711
ENSG00000215529	20	31446729	31549006	9	4	1446	4.699	1.3071e-06	EFCAB8	0.010015
ENSG00000079215	5	36606457	36688436	11	4	1416	4.6983	1.3118e-06	SLC1A3	0.010051
ENSG00000163288	4	46995740	47428461	42	8	1454	4.6982	1.3123e-06	GABRB1	0.0100548
ENSG00000144668	3	37493606	37865005	7	3	1423	4.6957	1.3286e-06	ITGA9	0.0101797
ENSG00000162946	1	231762561	232177018	14	6	1353	4.6918	1.3538e-06	DISC1	0.0103728
ENSG00000024422	19	48216600	48246391	9	3	1452	4.6918	1.3542e-06	EHD2	0.0103759
ENSG00000147485	8	52232138	52722005	7	4	1485	4.6911	1.3585e-06	PXDNL	0.0104088
ENSG00000196417	19	53893046	53930574	7	3	1411	4.6911	1.3589e-06	ZNF765	0.0104119
ENSG00000101280	20	853296	896977	14	4	1398	4.6905	1.3624e-06	ANGPT4	0.0104387
ENSG00000079819	6	131160487	131384462	6	4	1482	4.6905	1.363e-06	EPB41L2	0.0104433
ENSG00000137752	11	104896170	104972158	9	4	1424	4.6896	1.3688e-06	CASP1	0.0104877
ENSG00000048471	16	12070594	12668146	118	13	1429	4.6887	1.3748e-06	SNX29	0.0105337
ENSG00000169618	2	68870721	68882708	5	2	1439	4.6876	1.382e-06	PROKR1	0.0105889
ENSG00000131941	19	33469499	33555794	21	5	1379	4.6872	1.3845e-06	RHPN2	0.010608
ENSG00000166342	18	70409549	70535381	15	5	1327	4.6867	1.3883e-06	NETO1	0.0106372
ENSG00000170091	5	173472607	173670504	27	7	1430	4.6851	1.399e-06	NSG2	0.0107191
ENSG00000142494	17	19398698	19482347	5	3	1434	4.6795	1.4378e-06	SLC47A1	0.0110164
ENSG00000088298	20	33703167	33865928	7	3	1429	4.6779	1.4491e-06	EDEM2	0.011103
ENSG00000136002	2	131594489	131804836	71	9	1466	4.6753	1.4678e-06	ARHGEF4	0.0112463
ENSG00000092421	5	115779312	115910630	6	4	1328	4.6738	1.4785e-06	SEMA6A	0.0113283
ENSG00000185842	1	225083964	225586996	5	3	1472	4.6672	1.5267e-06	DNAH14	0.0116976
ENSG00000109452	4	142944313	143768585	7	4	1446	4.6667	1.5305e-06	INPP4B	0.0117267
ENSG00000119139	9	71736209	71870124	18	5	1443	4.6659	1.5367e-06	TJP2	0.0117742
ENSG00000170417	2	103353367	103460352	14	4	1453	4.6654	1.5404e-06	TMEM182	0.0118025
ENSG00000151532	10	114206756	114578503	12	4	1468	4.6639	1.5515e-06	VTI1A	0.0118876
ENSG00000073910	13	32605437	32870794	34	6	1427	4.6624	1.5628e-06	FRY	0.0119742
ENSG00000138771	4	77356253	77704406	73	9	1469	4.6613	1.5708e-06	SHROOM3	0.0120355
ENSG00000184226	13	66876967	67804468	116	13	1445	4.6605	1.5772e-06	PCDH9	0.0120845
ENSG00000011347	11	61282785	61348620	6	2	1426	4.6597	1.5836e-06	SYT7	0.0121335
ENSG00000113231	5	76506274	76725632	5	3	1433	4.6565	1.6085e-06	PDE8B	0.0123243
ENSG00000074211	4	6322305	6565327	14	5	1401	4.6562	1.6105e-06	PPP2R2C	0.0123397
ENSG00000270898	2	53897430	54087297	5	3	1439	4.6505	1.6556e-06	ASB3	0.0126852
ENSG00000132874	18	42792960	43263072	23	6	1466	4.6487	1.6701e-06	SLC14A2	0.0127963
ENSG00000172530	16	87982850	88110924	50	8	1474	4.6449	1.7016e-06	BANP	0.0130377
ENSG00000166387	11	7534529	7678358	19	5	1485	4.6415	1.7292e-06	PPFIBP2	0.0132491
ENSG00000039139	5	13690440	13944652	12	5	1456	4.64	1.7418e-06	DNAH5	0.0133457
ENSG00000147854	9	6413151	6507054	23	7	1478	4.6395	1.7462e-06	UHRF2	0.0133794
ENSG00000183580	5	15500305	15939900	16	5	1442	4.6382	1.7571e-06	FBXL7	0.0134629
ENSG00000128573	7	113726382	114333827	19	5	1450	4.6353	1.7825e-06	FOXP2	0.0136575
ENSG00000214113	6	5102827	5261172	25	6	1451	4.6331	1.8015e-06	LYRM4	0.0138031
ENSG00000105877	7	21582833	21941457	9	4	1494	4.6322	1.8087e-06	DNAH11	0.0138583
ENSG00000150048	12	10222153	10264226	7	3	1278	4.6291	1.8363e-06	CLEC1A	0.0140697
ENSG00000186205	1	220960101	220987735	6	3	1407	4.6264	1.86e-06	MARC1	0.0142513
ENSG00000183166	7	71244476	71912136	68	10	1451	4.625	1.8729e-06	CALN1	0.0143502
ENSG00000134369	1	201592411	201796102	9	4	1447	4.6241	1.8813e-06	NAV1	0.0144145
ENSG00000123243	10	7601232	7708961	5	3	1435	4.6241	1.8814e-06	ITIH5	0.0144153
ENSG00000085382	6	105175968	105307794	3	2	1325	4.622	1.9001e-06	HACE1	0.0145586
ENSG00000069188	17	71330523	71640228	17	5	1460	4.6218	1.9019e-06	SDK2	0.0145724
ENSG00000069020	5	65892176	66465423	11	5	1432	4.6212	1.908e-06	MAST4	0.0146191
ENSG00000053108	5	132532147	132948255	4	2	1485	4.62	1.9188e-06	FSTL4	0.0147018
ENSG00000070269	14	56955072	57117324	16	5	1435	4.6183	1.9343e-06	TMEM260	0.0148206
ENSG00000188641	1	97543299	98386605	8	4	1433	4.6175	1.9418e-06	DPYD	0.0148781
ENSG00000205413	7	92728829	92747336	8	3	1492	4.6141	1.9744e-06	SAMD9	0.0151279
ENSG00000147862	9	14081842	14398982	17	5	1292	4.6139	1.9762e-06	NFIB	0.0151416
ENSG00000255872	9	37588410	38068684	9	4	1486	4.6131	1.9835e-06	RP11-613M10.9	0.0151976
ENSG00000153046	6	4706393	4955785	12	5	1384	4.612	1.9944e-06	CDYL	0.0152811
ENSG00000103047	16	68877507	69119083	18	4	1433	4.6118	1.9963e-06	TANGO6	0.0152957
ENSG00000112773	6	82201156	82462491	80	9	1465	4.6106	2.0073e-06	FAM46A	0.0153799
ENSG00000164610	7	33134409	33149013	4	2	1461	4.6104	2.01e-06	RP9	0.0154006
ENSG00000101489	18	34823010	35146000	16	6	1452	4.6096	2.0171e-06	CELF4	0.015455
ENSG00000182197	8	118806729	119124092	9	4	1470	4.6078	2.0347e-06	EXT1	0.0155899
ENSG00000101144	20	55743804	55841685	26	6	1487	4.6064	2.0485e-06	BMP7	0.0156956
ENSG00000100344	22	44319619	44360368	12	3	1441	4.6027	2.0854e-06	PNPLA3	0.0159783
ENSG00000075420	3	171757418	172119455	45	8	1364	4.6022	2.0902e-06	FNDC3B	0.0160151
ENSG00000205726	21	35014706	35272165	7	4	1427	4.6009	2.1035e-06	ITSN1	0.016117
ENSG00000151952	12	129556270	130388211	7	4	1436	4.6002	2.1106e-06	TMEM132D	0.0161714
ENSG00000118322	5	159990127	160279221	89	11	1431	4.5991	2.1219e-06	ATP10B	0.016258
ENSG00000188803	17	11144580	11467380	9	4	1249	4.599	2.1224e-06	SHISA6	0.0162618
ENSG00000137747	11	117771358	117800174	3	2	1464	4.5985	2.1278e-06	TMPRSS13	0.0163032
ENSG00000137177	6	17759414	17987854	5	3	1399	4.597	2.1433e-06	KIF13A	0.016422
ENSG00000153790	7	25174316	25219975	19	5	1465	4.5969	2.1438e-06	C7orf31	0.0164258
ENSG00000119285	1	236712305	236767804	3	2	1464	4.5942	2.1723e-06	HEATR1	0.0166442
ENSG00000261115	7	140774032	141180180	12	5	1466	4.5941	2.1729e-06	TMEM178B	0.0166488
ENSG00000139970	14	60062694	60337684	30	7	1439	4.5935	2.1795e-06	RTN1	0.0166993
ENSG00000003989	8	17354597	17428082	20	4	1491	4.5927	2.1882e-06	SLC7A2	0.016766
ENSG00000170381	7	82993222	83278326	8	4	1419	4.582	2.3024e-06	SEMA3E	0.017641
ENSG00000076554	8	80870571	81143467	105	9	1398	4.5807	2.3169e-06	TPD52	0.0177521
ENSG00000183273	12	119772517	119978852	36	5	1466	4.5797	2.3279e-06	CCDC60	0.0178364
ENSG00000152779	10	91190051	91316398	11	4	1434	4.5789	2.3376e-06	SLC16A12	0.0179107
ENSG00000196569	6	129204342	129837714	11	4	1431	4.5785	2.3421e-06	LAMA2	0.0179452
ENSG00000138433	2	175212750	175260443	5	3	1467	4.5756	2.3746e-06	CIR1	0.0181942
ENSG00000156475	5	145967936	146464347	45	7	1484	4.5735	2.3983e-06	PPP2R2B	0.0183758
ENSG00000197415	3	156977531	157251408	9	4	1483	4.5701	2.438e-06	VEPH1	0.01868
ENSG00000204406	2	148778580	149275805	23	5	1238	4.5664	2.4803e-06	MBD5	0.0190041
ENSG00000104490	8	102698771	103137135	17	5	1472	4.5646	2.5026e-06	NCALD	0.0191749
ENSG00000182752	9	118916083	119164601	14	5	1374	4.5638	2.5113e-06	PAPPA	0.0192416
ENSG00000156103	8	89044237	89340254	10	5	1370	4.5634	2.5166e-06	MMP16	0.0192822
ENSG00000168070	11	64704989	64739557	5	3	1312	4.5628	2.5239e-06	C11orf85	0.0193381
ENSG00000173218	1	116184574	116240845	12	5	1450	4.5625	2.5272e-06	VANGL1	0.0193634
ENSG00000198742	7	98625061	98741723	7	3	1446	4.5622	2.5313e-06	SMURF1	0.0193948
ENSG00000112699	6	1624041	2245926	15	5	1389	4.5617	2.5371e-06	GMDS	0.0194393
ENSG00000149571	11	126293254	126873355	54	8	1468	4.5606	2.5503e-06	KIRREL3	0.0195404
ENSG00000125741	19	46030685	46105470	10	3	1482	4.5604	2.5533e-06	OPA3	0.0195634
ENSG00000136014	12	95910336	95945266	9	4	1445	4.5581	2.5805e-06	USP44	0.0197718
ENSG00000089101	20	20033158	20341346	55	7	1443	4.557	2.5946e-06	C20orf26	0.0198798
ENSG00000176658	17	30819540	31204195	10	4	1362	4.5557	2.6109e-06	MYO1D	0.0200047
ENSG00000189350	2	29179477	29284239	2	1	902	4.5551	2.6182e-06	FAM179A	0.0200606
ENSG00000165895	11	100558384	100862668	32	7	1478	4.554	2.6314e-06	ARHGAP42	0.0201618
ENSG00000144645	3	31699382	32119072	8	4	1446	4.5513	2.6653e-06	OSBPL10	0.0204215
ENSG00000271949	1	90098699	90398809	4	2	1258	4.5506	2.6747e-06	RP11-302M6.4	0.0204936
ENSG00000162761	1	165171104	165325952	5	3	1445	4.547	2.7203e-06	LMX1A	0.0208429
ENSG00000100401	22	41641615	41682255	10	3	1489	4.5459	2.7352e-06	RANGAP1	0.0209571
ENSG00000186094	1	48998527	50489585	21	6	1447	4.5456	2.7386e-06	AGBL4	0.0209832
ENSG00000115919	2	143635067	143799890	14	5	1452	4.5448	2.7495e-06	KYNU	0.0210667
ENSG00000124831	2	238536219	238722325	16	5	1419	4.5431	2.7716e-06	LRRFIP1	0.021236
ENSG00000172731	10	72058729	72142382	5	3	1487	4.5409	2.8003e-06	LRRC20	0.0214559
ENSG00000174125	4	38792298	38858438	5	3	1473	4.5397	2.8165e-06	TLR1	0.02158
ENSG00000178385	2	208693027	208890284	7	3	1347	4.5347	2.8847e-06	PLEKHM3	0.0221026
ENSG00000111885	6	119498374	119670926	3	2	1488	4.5345	2.8874e-06	MAN1A1	0.0221233
ENSG00000137563	8	63927638	63951730	7	4	1502	4.5304	2.9432e-06	GGH	0.0225508
ENSG00000152377	5	136310987	136934068	21	6	1461	4.5291	2.9619e-06	SPOCK1	0.0226941
ENSG00000157927	7	4836686	4923350	7	3	1335	4.528	2.9772e-06	RADIL	0.0228113
ENSG00000103222	16	16043434	16236931	5	3	1383	4.5279	2.9787e-06	ABCC1	0.0228228
ENSG00000185053	8	13947373	15095848	51	9	1408	4.5275	2.9846e-06	SGCZ	0.022868
ENSG00000034152	17	21187984	21218552	3	2	1455	4.5268	2.9941e-06	MAP2K3	0.0229408
ENSG00000150347	10	63661059	63856703	11	4	1461	4.5256	3.0112e-06	ARID5B	0.0230718
ENSG00000151892	10	117816444	118032979	30	6	1457	4.523	3.0486e-06	GFRA1	0.0233584
ENSG00000255529	15	57884231	58074960	21	5	1472	4.5221	3.0609e-06	POLR2M	0.0234526
ENSG00000154928	3	134316643	134979309	37	6	1473	4.5196	3.0975e-06	EPHB1	0.023733
ENSG00000169071	9	94325373	94712444	12	5	1487	4.5178	3.1249e-06	ROR2	0.023943
ENSG00000177409	7	92759368	92777682	7	3	1477	4.5168	3.1389e-06	SAMD9L	0.0240503
ENSG00000215277	14	23654525	23742686	12	4	1459	4.5135	3.1881e-06	C14orf164	0.0244272
ENSG00000184178	4	53739149	54232242	11	4	1417	4.5097	3.246e-06	SCFD2	0.0248709
ENSG00000188511	22	49808176	50051190	44	7	1414	4.5093	3.2527e-06	C22orf34	0.0249222
ENSG00000231672	2	218148742	218621316	47	7	1484	4.5085	3.264e-06	DIRC3	0.0250088
ENSG00000118922	13	74260226	74708394	34	6	1449	4.5084	3.2662e-06	KLF12	0.0250256
ENSG00000101096	20	50003494	50179370	4	2	1357	4.5067	3.2926e-06	NFATC2	0.0252279
ENSG00000168734	20	43160426	43252888	4	2	1473	4.5057	3.3081e-06	PKIG	0.0253467
ENSG00000116833	1	199996730	200146552	25	6	1450	4.5054	3.3121e-06	NR5A2	0.0253773
ENSG00000187164	10	118643742	118886097	18	5	1424	4.5053	3.3136e-06	KIAA1598	0.0253888
ENSG00000154655	18	5954705	6415236	34	7	1448	4.5047	3.3238e-06	L3MBTL4	0.025467
ENSG00000106772	9	79226292	79521003	5	3	1397	4.5045	3.3268e-06	PRUNE2	0.0254899
ENSG00000080493	4	72053003	72437804	6	3	1476	4.5033	3.3453e-06	SLC4A4	0.0256317
ENSG00000107147	9	138594031	138684992	8	4	1421	4.501	3.3815e-06	KCNT1	0.0259091
ENSG00000138785	4	106603784	106817143	3	2	1226	4.5004	3.3911e-06	INTS12	0.0259826
ENSG00000171105	19	7112266	7294045	7	4	1451	4.5	3.3983e-06	INSR	0.0260378
ENSG00000175785	14	94184644	94254827	4	2	1481	4.499	3.4131e-06	PRIMA1	0.0261512
ENSG00000109472	4	166282346	166419472	9	4	1445	4.497	3.446e-06	CPE	0.0264033
ENSG00000179241	11	35965531	36253686	34	7	1444	4.4951	3.4772e-06	LDLRAD3	0.0266423
ENSG00000171914	15	62682725	63136830	21	5	1449	4.4947	3.484e-06	TLN2	0.0266944
ENSG00000187105	14	73945189	74025651	7	3	1327	4.4929	3.5128e-06	HEATR4	0.0269151
ENSG00000163453	4	57896939	57976551	7	3	1229	4.4926	3.5174e-06	IGFBP7	0.0269503
ENSG00000109906	11	113930315	114121398	10	4	1450	4.4921	3.5265e-06	ZBTB16	0.02702
ENSG00000146592	7	28338940	28865511	25	5	1467	4.4885	3.5867e-06	CREB5	0.0274813
ENSG00000152127	2	134877554	135212192	13	4	1459	4.4878	3.5988e-06	MGAT5	0.027574
ENSG00000152818	6	144606837	145174170	6	3	1476	4.4861	3.6268e-06	UTRN	0.0277885
ENSG00000198915	10	43689983	43762367	5	3	1492	4.4843	3.6579e-06	RASGEF1A	0.0280268
ENSG00000064042	4	41361624	41702061	26	6	1441	4.4811	3.7123e-06	LIMCH1	0.0284436
ENSG00000101542	18	59000815	59223006	6	3	1311	4.4801	3.7313e-06	CDH20	0.0285892
ENSG00000177398	21	43483068	43563563	9	4	1478	4.4789	3.7507e-06	UMODL1	0.0287379
ENSG00000070182	14	65213002	65346601	4	2	1480	4.4771	3.7824e-06	SPTB	0.0289807
ENSG00000184903	7	110303110	111202573	51	9	1439	4.4768	3.7885e-06	IMMP2L	0.0290275
ENSG00000187258	7	34697851	34917944	6	3	1481	4.4753	3.8154e-06	NPSR1	0.0292336
ENSG00000147408	8	19261672	19615540	28	6	1445	4.4745	3.8287e-06	CSGALNACT1	0.0293355
ENSG00000139946	14	56584532	56768244	59	9	1464	4.474	3.839e-06	PELI2	0.0294144
ENSG00000197595	13	113301358	113338811	14	5	1484	4.4734	3.8496e-06	C13orf35	0.0294956
ENSG00000138442	2	203739505	203879521	5	3	1281	4.4706	3.8994e-06	WDR12	0.0298772
ENSG00000243725	1	55181495	55208330	5	3	1098	4.469	3.9298e-06	TTC4	0.0301101
ENSG00000002746	7	43152198	43605600	74	9	1466	4.4687	3.9349e-06	HECW1	0.0301492
ENSG00000159842	17	906758	1132315	21	6	1325	4.468	3.9471e-06	ABR	0.0302427
ENSG00000095587	10	98124363	98273675	11	4	1467	4.4677	3.9529e-06	TLL2	0.0302871
ENSG00000175471	5	94039446	94620279	18	6	1405	4.4674	3.958e-06	MCTP1	0.0303262
ENSG00000157168	8	31496902	32622548	53	9	1487	4.4667	3.9713e-06	NRG1	0.0304281
ENSG00000182326	12	7096351	7178336	5	3	1460	4.4652	3.9989e-06	C1S	0.0306396
ENSG00000224186	5	134368970	134691744	12	4	1483	4.4651	4.0022e-06	C5orf66	0.0306649
ENSG00000184304	14	30045687	30661104	8	3	1408	4.464	4.0216e-06	PRKD1	0.0308135
ENSG00000178445	9	6532464	6645650	12	4	1479	4.4613	4.0723e-06	GLDC	0.031202
ENSG00000151883	5	49961733	50142356	8	4	1271	4.4606	4.0871e-06	PARP8	0.0313154
ENSG00000163637	3	64079543	64431152	8	4	1478	4.4567	4.1623e-06	PRICKLE2	0.0318915
ENSG00000041515	13	109248500	109860355	39	7	1454	4.4564	4.1679e-06	MYO16	0.0319344
ENSG00000023171	11	123396344	123498482	9	4	1388	4.4551	4.193e-06	GRAMD1B	0.0321268
ENSG00000165714	12	12510013	12619840	29	6	1475	4.4514	4.2646e-06	LOH12CR1	0.0326754
ENSG00000172572	12	20522179	20837315	20	6	1484	4.4509	4.276e-06	PDE3A	0.0327627
ENSG00000111913	6	24797601	25042238	19	5	1453	4.4485	4.3245e-06	FAM65B	0.0331343
ENSG00000151948	12	129337972	129469509	5	2	1415	4.4467	4.3599e-06	GLT1D1	0.0334056
ENSG00000107562	10	44793038	44881941	8	2	1488	4.4463	4.3689e-06	CXCL12	0.0334745
ENSG00000181234	12	128751948	129192460	14	5	1387	4.446	4.375e-06	TMEM132C	0.0335212
ENSG00000154975	17	49707674	50237377	10	4	1433	4.4451	4.3919e-06	CA10	0.0336507
ENSG00000151779	2	15307032	15701454	6	3	1467	4.4448	4.3979e-06	NBAS	0.0336967
ENSG00000013293	3	170177372	170303863	14	4	1464	4.4447	4.4004e-06	SLC7A14	0.0337159
ENSG00000146776	7	105245514	105517050	8	3	1470	4.4428	4.4406e-06	ATXN7L1	0.0340239
ENSG00000198765	1	115397424	115537991	4	2	1369	4.4422	4.4516e-06	SYCP1	0.0341082
ENSG00000188710	9	133768815	133769225	1	1	1470	4.4382	4.5363e-06	QRFP	0.0347571
ENSG00000165959	14	95648277	95786243	5	2	1381	4.4373	4.5549e-06	CLMN	0.0348996
ENSG00000184588	1	66258197	66840259	7	3	1469	4.4372	4.5568e-06	PDE4B	0.0349142
ENSG00000082397	18	5392383	5630699	41	8	1483	4.4371	4.5599e-06	EPB41L3	0.034938
ENSG00000165795	14	21484922	21539031	13	4	1394	4.4346	4.6114e-06	NDRG2	0.0353325
ENSG00000138834	16	1756184	1820318	3	2	1482	4.4342	4.6209e-06	MAPK8IP3	0.0354053
ENSG00000151834	4	46250444	46477247	3	2	1468	4.4339	4.6264e-06	GABRA2	0.0354475
ENSG00000156052	9	80331003	80646374	19	5	1423	4.4339	4.6264e-06	GNAQ	0.0354475
ENSG00000035681	8	59496063	59572403	16	5	1471	4.4301	4.7097e-06	NSMAF	0.0360857
ENSG00000073921	11	85668727	85780924	4	2	1180	4.4299	4.7146e-06	PICALM	0.0361233
ENSG00000188672	1	25688740	25756683	79	5	1453	4.4295	4.7215e-06	RHCE	0.0361761
ENSG00000155849	7	36893961	37488852	53	8	1445	4.4294	4.7243e-06	ELMO1	0.0361976
ENSG00000050767	5	177664619	178017556	54	7	1472	4.4293	4.7264e-06	COL23A1	0.0362137
ENSG00000198369	2	65537985	65659771	14	4	1478	4.429	4.7326e-06	SPRED2	0.0362612
ENSG00000163694	4	40425272	40632892	7	3	1428	4.4273	4.7699e-06	RBM47	0.036547
ENSG00000163630	3	63213991	63602597	25	6	1457	4.4267	4.7849e-06	SYNPR	0.0366619
ENSG00000157388	3	53528683	53847760	4	2	1479	4.4266	4.7859e-06	CACNA1D	0.0366696
ENSG00000134146	15	35509546	35838394	102	7	1468	4.4256	4.8091e-06	DPH6	0.0368473
ENSG00000143919	2	44589089	44999731	9	4	1488	4.4246	4.8311e-06	CAMKMT	0.0370159
ENSG00000086289	7	37723446	37991543	7	3	1483	4.4241	4.8411e-06	EPDR1	0.0370925
ENSG00000153721	6	154708638	154831793	8	4	1368	4.4211	4.9094e-06	CNKSR3	0.0376158
ENSG00000174898	19	5720688	5778745	3	2	1429	4.4197	4.9427e-06	CATSPERD	0.037871
ENSG00000186732	22	43807202	43903728	9	3	1451	4.4186	4.9681e-06	MPPED1	0.0380656
ENSG00000151025	10	25463991	25891155	48	8	1477	4.4168	5.008e-06	GPR158	0.0383713
ENSG00000091129	7	107788068	108097161	24	6	1465	4.4167	5.011e-06	NRCAM	0.0383943
ENSG00000144468	2	227700297	227863931	6	3	1347	4.4153	5.0427e-06	RHBDD1	0.0386372
ENSG00000176393	1	201951500	201975275	3	2	1414	4.4149	5.0523e-06	RNPEP	0.0387107
ENSG00000128739	15	25068794	25223870	18	5	1398	4.4126	5.106e-06	SNRPN	0.0391222
ENSG00000140545	15	89441916	89456642	1	1	1473	4.4094	5.1824e-06	MFGE8	0.0397075
ENSG00000154001	14	63838075	64010092	6	3	1444	4.4082	5.2121e-06	PPP2R5E	0.0399351
ENSG00000157445	3	54156574	55108584	146	8	1450	4.4076	5.2261e-06	CACNA2D3	0.0400424
ENSG00000127249	3	193119866	193310900	12	4	1432	4.4057	5.2713e-06	ATP13A4	0.0403887
ENSG00000173418	20	19997760	20014299	27	5	1462	4.4048	5.2938e-06	NAA20	0.0405611
ENSG00000145242	4	66185281	66536213	7	3	1412	4.4034	5.3295e-06	EPHA5	0.0408346
ENSG00000165995	10	18429606	18830798	10	4	1462	4.4004	5.4019e-06	CACNB2	0.0413894
ENSG00000198846	8	59717977	60031767	6	3	1429	4.4003	5.4044e-06	TOX	0.0414085
ENSG00000167306	18	47349183	47721463	5	3	1388	4.4002	5.4064e-06	MYO5B	0.0414238
ENSG00000173068	9	16409501	16870841	37	7	1466	4.396	5.5137e-06	BNC2	0.042246
ENSG00000107798	10	90973326	91174314	24	5	1458	4.3953	5.5308e-06	LIPA	0.042377
ENSG00000131242	17	29718642	29865236	10	4	1441	4.3941	5.5623e-06	RAB11FIP4	0.0426183
ENSG00000248905	15	33057747	33486897	4	2	1217	4.394	5.5649e-06	FMN1	0.0426383
ENSG00000133703	12	25357723	25403870	7	3	1428	4.3934	5.5806e-06	KRAS	0.0427586
ENSG00000035862	17	76849059	76921469	7	3	1404	4.3926	5.6002e-06	TIMP2	0.0429087
ENSG00000139287	12	72332626	72580398	62	8	1454	4.3919	5.6178e-06	TPH2	0.0430436
ENSG00000111110	12	63037762	63328817	17	5	1465	4.3917	5.6231e-06	PPM1H	0.0430842
ENSG00000171840	12	673462	772945	7	3	1400	4.3914	5.6302e-06	NINJ2	0.0431386
ENSG00000113327	5	161494546	161582542	15	5	1464	4.3895	5.6798e-06	GABRG2	0.0435186
ENSG00000157093	3	42438570	42452092	13	4	1434	4.3886	5.7043e-06	LYZL4	0.0437063
ENSG00000167693	17	702553	883010	7	3	1427	4.3864	5.7612e-06	NXN	0.0441423
ENSG00000163492	2	179694484	179914813	9	4	1403	4.3863	5.7656e-06	CCDC141	0.044176
ENSG00000085999	1	46713360	46744145	6	3	1441	4.3826	5.8629e-06	RAD54L	0.0449215
ENSG00000111961	6	148593440	148873186	27	5	1422	4.381	5.9071e-06	SASH1	0.0452602
ENSG00000146909	7	156742417	156765876	4	2	1436	4.3808	5.9121e-06	NOM1	0.0452985
ENSG00000172159	9	85857905	86153461	10	3	1421	4.3789	5.9647e-06	FRMD3	0.0457015
ENSG00000114166	3	20081515	20195896	8	3	1284	4.3784	5.977e-06	KAT2B	0.0457958
ENSG00000146263	6	97590037	97731093	7	3	1442	4.3764	6.0337e-06	MMS22L	0.0462302
ENSG00000080224	3	96533425	97471304	57	9	1464	4.3761	6.0412e-06	EPHA6	0.0462877
ENSG00000065675	10	6469105	6622263	4	2	1488	4.3757	6.0524e-06	PRKCQ	0.0463735
ENSG00000121895	4	38968365	39034542	19	5	1452	4.3748	6.0783e-06	TMEM156	0.0465719
ENSG00000171487	19	56511092	56573179	4	2	1342	4.3716	6.166e-06	NLRP5	0.0472439
ENSG00000076356	1	208195587	208417665	6	3	1458	4.369	6.2411e-06	PLXNA2	0.0478193
ENSG00000170324	10	49364601	49482941	9	3	1476	4.3659	6.3306e-06	FRMPD2	0.0485051
ENSG00000100393	22	41487790	41576081	18	4	1493	4.3649	6.3585e-06	EP300	0.0487188
ENSG00000124299	19	33877856	34012700	12	5	1466	4.364	6.3867e-06	PEPD	0.0489349
ENSG00000163803	2	28680012	28866654	29	5	1421	4.3624	6.4326e-06	PLB1	0.0492866
ENSG00000170927	6	51480098	51952423	61	7	1483	4.3617	6.4531e-06	PKHD1	0.0494437
ENSG00000109265	4	57036361	57194791	15	5	1458	4.3613	6.4649e-06	KIAA1211	0.0495341
ENSG00000182132	5	169780491	170163636	29	5	1461	4.3612	6.468e-06	KCNIP1	0.0495578
ENSG00000155897	8	131792547	132054672	15	5	1494	4.3605	6.4882e-06	ADCY8	0.0497126
ENSG00000131018	6	152442819	152958936	9	3	1316	4.3603	6.4945e-06	SYNE1	0.0497609
ENSG00000203867	10	112404155	112599227	28	6	1435	4.36	6.5029e-06	RBM20	0.0498252

## Sheet: MAGMA GENE SET DBP HA
VARIABLE	TYPE	NGENES	BETA	BETA_STD	SE	P	FULL_NAME	Padj
GO_bp:go_organophosphate_met...	SET	245	0.11403	0.020063	0.024004	1.0356e-06	GO_bp:go_organophosphate_metabolic_process	0.0152782
GO_bp:go_oxygen_metabolic_pr...	SET	2	1.056	0.01706	0.22908	2.0517e-06	GO_bp:go_oxygen_metabolic_process	0.0302687

## Sheet: MAGMA GENE DBP ALL
GENE	CHR	START	STOP	NSNPS	NPARAM	N	ZSTAT	P	SYMBOL	Padj
ENSG00000078328	16	6069095	7763340	238	79	3555	10.188	1.1214e-24	RBFOX1	1.14181e-20
ENSG00000108684	17	31340105	32501983	87	45	3559	9.7386	1.0314e-22	ASIC2	1.05017e-18
ENSG00000153707	9	8314246	10612723	190	63	3544	9.0613	6.4444e-20	PTPRD	6.56169e-16
ENSG00000151322	14	33404139	34273382	100	41	3526	8.8092	6.3035e-19	NPAS3	6.41822e-15
ENSG00000183117	8	2792875	4852494	418	84	3606	8.4029	2.1775e-17	CSMD1	2.21713e-13
ENSG00000185565	3	115521235	117716095	383	79	3598	8.3893	2.4458e-17	LSAMP	2.49031e-13
ENSG00000130226	7	153584182	154685995	108	42	3460	8.3386	3.7584e-17	DPP6	3.8268e-13
ENSG00000186153	16	78133310	79246564	156	47	3532	8.0853	3.0996e-16	WWOX	3.15601e-12
ENSG00000189283	3	59735036	61237133	126	44	3563	8.0141	5.5482e-16	FHIT	5.64918e-12
ENSG00000133401	5	31639517	32111037	37	23	3348	7.8744	1.7112e-15	PDZD2	1.74234e-11
ENSG00000183715	11	132284871	133402414	96	36	3561	7.8629	1.8766e-15	OPCML	1.91075e-11
ENSG00000172264	20	13976015	16033842	155	43	3569	7.7264	5.5299e-15	MACROD2	5.63054e-11
ENSG00000066032	2	79412357	80875905	63	30	3571	7.6822	7.8213e-15	CTNNA2	7.96365e-11
ENSG00000155093	7	157331750	158380480	91	34	3589	7.6582	9.4246e-15	PTPRN2	9.59613e-11
ENSG00000185345	6	161768452	163148803	74	31	3508	7.6528	9.834e-15	PARK2	1.0013e-10
ENSG00000150275	10	55562531	57387702	143	43	3566	7.6039	1.4365e-14	PCDH15	1.46264e-10
ENSG00000165973	11	20691117	21597227	89	33	3534	7.5983	1.4997e-14	NELL1	1.52699e-10
ENSG00000182667	11	131240373	132206716	150	40	3593	7.5613	1.9948e-14	NTM	2.03111e-10
ENSG00000140945	16	82660408	83830204	202	48	3604	7.5132	2.8851e-14	CDH13	2.93761e-10
ENSG00000174469	7	145813453	148118090	385	61	3599	7.4451	4.8423e-14	CNTNAP2	4.93043e-10
ENSG00000177694	3	174156363	175523428	135	38	3474	7.4366	5.1669e-14	NAALADL2	5.26094e-10
ENSG00000116117	2	205410516	206484886	121	35	3563	7.4234	5.7063e-14	PARD3B	5.81015e-10
ENSG00000069667	15	60780483	61521518	99	32	3528	7.4189	5.9045e-14	RORA	6.01196e-10
ENSG00000133195	17	70642088	71088851	35	19	3484	7.4034	6.6395e-14	SLC39A11	6.76034e-10
ENSG00000196565	11	5274420	5667019	55	23	3591	7.3844	7.6551e-14	HBG2	7.79442e-10
ENSG00000152953	4	5053169	5502725	53	22	3626	7.377	8.0952e-14	STK32B	8.24253e-10
ENSG00000183230	10	67672276	69455927	68	27	3544	7.3264	1.1822e-13	CTNNA3	1.20372e-09
ENSG00000185736	10	1228073	1779670	77	28	3436	7.3228	1.2142e-13	ADARB2	1.2363e-09
ENSG00000124788	6	16299343	16761722	35	19	3180	7.3219	1.2228e-13	ATXN1	1.24505e-09
ENSG00000053254	14	89591215	90085493	26	16	3227	7.3206	1.2342e-13	FOXN3	1.25666e-09
ENSG00000184347	5	168088745	168728133	45	22	3599	7.3195	1.2448e-13	SLIT3	1.26746e-09
ENSG00000198626	1	237205505	237997288	73	28	3424	7.3143	1.294e-13	RYR2	1.31755e-09
ENSG00000185532	10	52750945	54058110	63	25	3520	7.3041	1.3961e-13	PRKG1	1.42151e-09
ENSG00000099139	9	78505560	78977255	58	25	3532	7.276	1.7196e-13	PCSK5	1.7509e-09
ENSG00000179242	20	59827482	60515673	113	31	3428	7.2691	1.8096e-13	CDH4	1.84253e-09
ENSG00000179399	13	92050929	93519490	155	40	3608	7.262	1.9063e-13	GPC5	1.94099e-09
ENSG00000168702	2	140988992	142889270	222	44	3531	7.2544	2.0165e-13	LRP1B	2.0532e-09
ENSG00000130635	9	137533620	137736686	34	18	3406	7.2343	2.3399e-13	COL5A1	2.38249e-09
ENSG00000107736	10	73156691	73575702	34	19	3649	7.2216	2.5691e-13	CDH23	2.61586e-09
ENSG00000196090	20	40701392	41818610	29	18	3422	7.2068	2.8646e-13	PTPRT	2.91674e-09
ENSG00000182256	15	27216429	27778373	53	22	3495	7.1666	3.8444e-13	GABRG3	3.91437e-09
ENSG00000182185	14	68286496	69196935	34	16	3540	7.1427	4.5749e-13	RAD51B	4.65816e-09
ENSG00000174473	4	172733405	173962710	65	24	3571	7.1124	5.7039e-13	GALNTL6	5.80771e-09
ENSG00000113448	5	58264865	59817947	171	37	3568	7.0942	6.5057e-13	PDE4D	6.6241e-09
ENSG00000198838	15	33603163	34158303	23	15	3500	7.0515	8.8479e-13	RYR3	9.00893e-09
ENSG00000189337	1	14925200	15444539	28	16	3323	7.0477	9.0946e-13	KAZN	9.26012e-09
ENSG00000185420	1	245912642	246670614	121	32	3576	7.0457	9.2248e-13	SMYD3	9.39269e-09
ENSG00000154556	4	186506598	186877806	18	13	3398	6.9847	1.4278e-12	SORBS2	1.45379e-08
ENSG00000196277	3	6811688	7783215	29	16	3500	6.978	1.4967e-12	GRM7	1.52394e-08
ENSG00000167281	17	77085427	77613550	40	18	3428	6.9717	1.5661e-12	RBFOX3	1.5946e-08
ENSG00000185774	4	20730239	21950422	171	36	3611	6.9547	1.7664e-12	KCNIP4	1.79855e-08
ENSG00000150672	11	83166055	85338966	62	22	3622	6.9523	1.7966e-12	DLG2	1.8293e-08
ENSG00000106069	7	29161890	29553944	40	17	3542	6.9491	1.8382e-12	CHN2	1.87166e-08
ENSG00000188107	6	64429876	66417118	198	39	3608	6.91	2.4229e-12	EYS	2.467e-08
ENSG00000151320	14	32798479	33300567	50	20	3369	6.8922	2.7476e-12	AKAP6	2.79761e-08
ENSG00000151240	10	320130	735683	37	17	3662	6.8862	2.865e-12	DIP2C	2.91714e-08
ENSG00000187720	15	71389291	72075722	50	20	3561	6.8848	2.8932e-12	THSD4	2.94586e-08
ENSG00000151150	10	61786056	62493248	81	22	3458	6.8692	3.2275e-12	ANK3	3.28624e-08
ENSG00000146555	7	3341080	4308632	251	41	3638	6.8587	3.4742e-12	SDK1	3.53743e-08
ENSG00000144455	3	3742498	4508965	68	22	3587	6.8479	3.7473e-12	SUMF1	3.8155e-08
ENSG00000153944	17	55333212	55762046	20	12	3426	6.8373	4.0353e-12	MSI2	4.10874e-08
ENSG00000135298	6	69345259	70099403	33	15	3616	6.8337	4.1388e-12	BAI3	4.21413e-08
ENSG00000173406	1	57460451	59012406	192	36	3585	6.8144	4.7327e-12	DAB1	4.81884e-08
ENSG00000134020	8	22570769	22857513	32	15	3460	6.8113	4.8367e-12	PEBP4	4.92473e-08
ENSG00000156299	21	32490734	32932290	47	19	3415	6.8092	4.9066e-12	TIAM1	4.9959e-08
ENSG00000170579	18	3496030	4455335	89	25	3453	6.8061	5.0134e-12	DLGAP1	5.10464e-08
ENSG00000148948	11	40135753	41481323	90	27	3602	6.7991	5.2653e-12	LRRC4C	5.36113e-08
ENSG00000149972	11	98891683	100229616	116	28	3579	6.7817	5.9366e-12	CNTN5	6.04465e-08
ENSG00000171435	12	117890817	118406788	105	26	3363	6.7695	6.4612e-12	KSR2	6.57879e-08
ENSG00000198597	19	30719197	31204445	21	12	3633	6.764	6.7132e-12	ZNF536	6.83538e-08
ENSG00000237515	16	12995477	13334272	92	23	3631	6.7634	6.7387e-12	SHISA9	6.86134e-08
ENSG00000140479	15	101840818	102065405	34	14	3572	6.7601	6.8937e-12	PCSK6	7.01917e-08
ENSG00000187323	18	49866542	51057784	114	28	3613	6.7585	6.9734e-12	DCC	7.10032e-08
ENSG00000152208	4	93225550	94695707	37	17	3521	6.7517	7.3078e-12	GRID2	7.4408e-08
ENSG00000171724	16	77822427	78014004	39	15	3489	6.74	7.9172e-12	VAT1L	8.06129e-08
ENSG00000145982	6	5261277	5771813	29	13	3570	6.7388	7.9859e-12	FARS2	8.13124e-08
ENSG00000139364	12	125671382	126146917	53	19	3539	6.7328	8.3227e-12	TMEM132B	8.47417e-08
ENSG00000173068	9	16409501	16870841	37	16	3618	6.7177	9.2305e-12	BNC2	9.3985e-08
ENSG00000166748	15	86685227	87572283	130	30	3552	6.7131	9.5257e-12	AGBL1	9.69907e-08
ENSG00000121904	1	33979609	34631443	48	17	3512	6.7015	1.0314e-11	CSMD2	1.05017e-07
ENSG00000145934	5	166711804	167691162	61	20	3575	6.7005	1.0383e-11	TENM2	1.0572e-07
ENSG00000184985	4	7194265	7744554	86	24	3560	6.7002	1.041e-11	SORCS2	1.05995e-07
ENSG00000185630	1	164524821	164868533	18	11	3547	6.6987	1.0511e-11	PBX1	1.07023e-07
ENSG00000152969	4	6027926	6202318	12	9	3523	6.698	1.0561e-11	JAKMIP1	1.07532e-07
ENSG00000134775	18	33877677	34360018	16	11	3494	6.6975	1.0602e-11	FHOD3	1.0795e-07
ENSG00000165084	8	69242957	69731257	23	13	3429	6.6734	1.2494e-11	C8orf34	1.27214e-07
ENSG00000042781	1	215796236	216596738	42	15	3593	6.6673	1.3031e-11	USH2A	1.32682e-07
ENSG00000113805	3	74311719	74570291	49	18	3496	6.6602	1.3671e-11	CNTN3	1.39198e-07
ENSG00000128739	15	25068794	25223870	13	9	3570	6.6532	1.4344e-11	SNRPN	1.46051e-07
ENSG00000129116	4	169418217	169849608	32	15	3529	6.648	1.4852e-11	PALLD	1.51223e-07
ENSG00000153064	4	102332443	102995969	123	26	3550	6.647	1.4961e-11	BANK1	1.52333e-07
ENSG00000196236	22	41253081	41363838	7	5	3656	6.6457	1.5085e-11	XPNPEP3	1.53595e-07
ENSG00000152377	5	136310987	136934068	42	13	3600	6.6304	1.6739e-11	SPOCK1	1.70436e-07
ENSG00000218336	4	183065140	183724177	52	17	3492	6.6272	1.7109e-11	TENM3	1.74204e-07
ENSG00000163995	4	7967039	8160559	31	14	3513	6.618	1.8208e-11	ABLIM2	1.85394e-07
ENSG00000166833	11	19372271	20143144	54	19	3586	6.6084	1.9422e-11	NAV2	1.97755e-07
ENSG00000145416	4	164445450	165305202	46	18	3535	6.6	2.0559e-11	MARCH1	2.09332e-07
ENSG00000174482	9	27948076	28670283	44	15	3647	6.5933	2.1502e-11	LINGO2	2.18933e-07
ENSG00000183840	2	133174147	133404132	64	20	3583	6.5866	2.25e-11	GPR39	2.29095e-07
ENSG00000104728	8	1772142	1906807	36	14	3357	6.5843	2.2855e-11	ARHGEF10	2.3271e-07
ENSG00000144229	2	137523115	138435287	75	22	3552	6.5837	2.2951e-11	THSD7B	2.33687e-07
ENSG00000153956	7	81575760	82073114	35	13	3545	6.5757	2.4212e-11	CACNA2D1	2.46527e-07
ENSG00000144711	3	12938719	13114617	44	16	3582	6.5748	2.4354e-11	IQSEC1	2.47972e-07
ENSG00000171132	2	45878484	46415129	22	13	3616	6.5683	2.5446e-11	PRKCE	2.59091e-07
ENSG00000162849	1	245318287	245872733	69	20	3355	6.566	2.5841e-11	KIF26B	2.63113e-07
ENSG00000133424	22	33558212	34318829	23	12	3533	6.5624	2.648e-11	LARGE	2.69619e-07
ENSG00000157087	3	10365707	10749716	34	14	3626	6.5528	2.8228e-11	ATP2B2	2.87417e-07
ENSG00000184156	8	133133108	133493200	35	13	3608	6.5527	2.8245e-11	KCNQ3	2.87591e-07
ENSG00000183662	3	68053359	68594776	28	13	3606	6.5437	3.001e-11	FAM19A1	3.05562e-07
ENSG00000206052	18	67068291	67516323	32	14	3455	6.5433	3.0081e-11	DOK6	3.06285e-07
ENSG00000154645	21	19273580	19639690	40	15	3417	6.5301	3.2854e-11	CHODL	3.34519e-07
ENSG00000005108	7	11409984	11871824	25	12	3511	6.524	3.4239e-11	THSD7A	3.48621e-07
ENSG00000100387	22	41347351	41369313	6	4	3653	6.5131	3.6801e-11	RBX1	3.74708e-07
ENSG00000176771	2	133429374	134326034	98	21	3615	6.513	3.6836e-11	NCKAP5	3.75064e-07
ENSG00000077092	3	25215823	25639423	30	13	3598	6.5119	3.7094e-11	RARB	3.77691e-07
ENSG00000145362	4	113739265	114304896	37	15	3556	6.5048	3.8909e-11	ANK2	3.96171e-07
ENSG00000213931	11	5289582	5526847	35	13	3588	6.4955	4.1369e-11	HBE1	4.21219e-07
ENSG00000110328	11	11292423	11643552	24	11	3612	6.4908	4.2701e-11	GALNT18	4.34782e-07
ENSG00000179314	17	5675554	6027747	27	13	3512	6.4901	4.2887e-11	WSCD1	4.36675e-07
ENSG00000182621	20	8112824	8949003	80	21	3588	6.4884	4.3378e-11	PLCB1	4.41675e-07
ENSG00000181804	3	142984064	143567373	33	14	3475	6.4844	4.4532e-11	SLC9A9	4.53425e-07
ENSG00000120549	10	23983675	24836772	93	22	3593	6.4803	4.5764e-11	KIAA1217	4.65969e-07
ENSG00000048052	7	18126572	19042039	37	15	3599	6.479	4.6177e-11	HDAC9	4.70174e-07
ENSG00000111110	12	63037762	63328817	54	17	3517	6.4626	5.1469e-11	PPM1H	5.24057e-07
ENSG00000135636	2	71680852	71913898	43	15	3526	6.4583	5.2936e-11	DYSF	5.38994e-07
ENSG00000148655	10	77360998	78319925	66	18	3616	6.4448	5.7886e-11	C10orf11	5.89395e-07
ENSG00000169783	15	77905369	78113242	31	14	3545	6.4431	5.8514e-11	LINGO1	5.9579e-07
ENSG00000107249	9	3824127	4348392	88	21	3530	6.4428	5.8656e-11	GLIS3	5.97235e-07
ENSG00000105499	19	48551100	48614074	14	9	3422	6.4409	5.938e-11	PLA2G4C	6.04607e-07
ENSG00000257335	7	141607613	141806547	22	10	3206	6.4385	6.0334e-11	MGAM	6.14321e-07
ENSG00000184226	13	66876967	67804468	64	20	3567	6.4351	6.1713e-11	PCDH9	6.28362e-07
ENSG00000106617	7	151253197	151574210	58	14	3437	6.4305	6.36e-11	PRKAG2	6.47575e-07
ENSG00000142611	1	2985732	3355185	39	14	3575	6.4248	6.603e-11	PRDM16	6.72317e-07
ENSG00000165837	13	46108657	46189874	19	10	3635	6.4212	6.7595e-11	FAM194B	6.88252e-07
ENSG00000196782	4	140637907	141075338	25	11	3598	6.4201	6.8108e-11	MAML3	6.93476e-07
ENSG00000021645	14	78708734	80330762	62	20	3598	6.4198	6.8236e-11	NRXN3	6.94779e-07
ENSG00000196353	3	131252399	132004254	65	17	3638	6.4147	7.0529e-11	CPNE4	7.18126e-07
ENSG00000141376	17	58754814	59470199	18	9	3566	6.4114	7.2089e-11	BCAS3	7.3401e-07
ENSG00000157890	15	66187417	66546085	29	12	3540	6.4029	7.6247e-11	MEGF11	7.76347e-07
ENSG00000100095	22	26565440	26779562	37	15	3277	6.4023	7.6531e-11	SEZ6L	7.79239e-07
ENSG00000184349	5	106712590	107006596	30	13	3452	6.3961	7.9702e-11	EFNA5	8.11526e-07
ENSG00000149403	11	120382468	120859613	58	17	3522	6.3914	8.2205e-11	GRIK4	8.37011e-07
ENSG00000175497	2	115199876	116603328	44	15	3553	6.3911	8.2365e-11	DPP10	8.3864e-07
ENSG00000083307	8	102504660	102681954	19	10	3594	6.3712	9.3791e-11	GRHL2	9.5498e-07
ENSG00000143199	1	167778625	167883453	20	10	3539	6.3652	9.754e-11	ADCY10	9.93152e-07
ENSG00000122870	10	60272900	60591195	12	8	3412	6.3537	1.0509e-10	BICC1	1.07003e-06
ENSG00000087116	5	178537852	178772431	20	10	3334	6.3511	1.0692e-10	ADAMTS2	1.08866e-06
ENSG00000083067	9	73143979	74061820	57	19	3564	6.3488	1.0852e-10	TRPM3	1.10495e-06
ENSG00000145012	3	187871072	188608460	51	18	3533	6.3439	1.1204e-10	LPP	1.14079e-06
ENSG00000163630	3	63213991	63602597	49	15	3483	6.3421	1.133e-10	SYNPR	1.15362e-06
ENSG00000067798	12	78224685	78606790	23	11	3544	6.3408	1.1427e-10	NAV3	1.1635e-06
ENSG00000260456	16	87117168	87351022	22	11	3566	6.3105	1.3909e-10	C16orf95	1.41621e-06
ENSG00000184828	18	45553044	45937123	14	8	3349	6.3103	1.3929e-10	ZBTB7C	1.41825e-06
ENSG00000118922	13	74260226	74708394	38	14	3528	6.3006	1.4826e-10	KLF12	1.50958e-06
ENSG00000108018	10	108333421	108924292	21	10	3605	6.2974	1.5137e-10	SORCS1	1.54125e-06
ENSG00000038945	8	15965387	16424999	49	13	3613	6.2727	1.7738e-10	MSR1	1.80608e-06
ENSG00000162599	1	61330931	61928465	32	13	3438	6.2661	1.8507e-10	NFIA	1.88438e-06
ENSG00000151067	12	2079952	2802108	19	10	3525	6.2652	1.8619e-10	CACNA1C	1.89579e-06
ENSG00000248405	22	45098113	45258586	10	6	3239	6.261	1.9132e-10	PRR5-ARHGAP8	1.94802e-06
ENSG00000241484	22	45098355	45258665	10	6	3239	6.261	1.9132e-10	ARHGAP8	1.94802e-06
ENSG00000169760	3	173114074	174004434	17	9	3644	6.2576	1.9546e-10	NLGN1	1.99017e-06
ENSG00000189350	2	29179477	29284239	44	13	3596	6.256	1.9745e-10	FAM179A	2.01044e-06
ENSG00000132359	17	2680350	2941033	28	11	3432	6.2541	1.9988e-10	RAP1GAP2	2.03518e-06
ENSG00000185046	12	99120235	100378432	36	14	3547	6.2533	2.0095e-10	ANKS1B	2.04607e-06
ENSG00000184304	14	30045687	30661104	27	12	3598	6.2502	2.0503e-10	PRKD1	2.08762e-06
ENSG00000058866	3	185823457	186080026	16	9	3566	6.2363	2.2401e-10	DGKG	2.28087e-06
ENSG00000137766	15	54305101	54920806	22	11	3496	6.2361	2.2425e-10	UNC13C	2.28331e-06
ENSG00000154229	17	64298754	64806861	34	13	3491	6.2315	2.3093e-10	PRKCA	2.35133e-06
ENSG00000089169	12	113008184	113336686	17	9	3472	6.224	2.4228e-10	RPH3A	2.46689e-06
ENSG00000147481	8	50822349	51706678	56	14	3668	6.2228	2.4424e-10	SNTG1	2.48685e-06
ENSG00000165895	11	100558384	100862668	93	21	3575	6.2228	2.4424e-10	ARHGAP42	2.48685e-06
ENSG00000127124	1	41972036	42501596	26	11	3651	6.2202	2.4828e-10	HIVEP3	2.52799e-06
ENSG00000168843	4	162305049	163085187	81	18	3631	6.2144	2.5764e-10	FSTL5	2.62329e-06
ENSG00000187391	7	77646393	79082890	166	29	3591	6.2138	2.5865e-10	MAGI2	2.63357e-06
ENSG00000128918	15	58245622	58790065	22	12	3609	6.2112	2.6289e-10	ALDH1A2	2.67675e-06
ENSG00000171094	2	29415640	30144432	85	21	3604	6.2082	2.6793e-10	ALK	2.72806e-06
ENSG00000176769	10	132890654	133109984	32	12	3588	6.2007	2.8109e-10	TCERG1L	2.86206e-06
ENSG00000145147	4	20254883	20622184	53	16	3603	6.1999	2.8245e-10	SLIT2	2.87591e-06
ENSG00000165061	8	40388109	40755352	30	12	3598	6.1995	2.8324e-10	ZMAT4	2.88395e-06
ENSG00000243444	9	112403068	112713755	40	12	3648	6.194	2.9335e-10	PALM2	2.98689e-06
ENSG00000156564	6	40359325	40555204	59	17	3574	6.1939	2.9354e-10	LRFN2	2.98882e-06
ENSG00000146592	7	28338940	28865511	21	10	3530	6.1864	3.0773e-10	CREB5	3.13331e-06
ENSG00000188580	6	124125286	125146803	63	18	3304	6.1845	3.1143e-10	NKAIN2	3.17098e-06
ENSG00000049618	6	157099063	157531913	54	13	3589	6.1815	3.1752e-10	ARID1B	3.23299e-06
ENSG00000178031	9	18473892	18910948	34	12	3444	6.177	3.2665e-10	ADAMTSL1	3.32595e-06
ENSG00000102452	13	101706130	102068843	18	8	3626	6.1765	3.2779e-10	NALCN	3.33756e-06
ENSG00000154162	5	21750782	22853731	90	21	3555	6.1721	3.3702e-10	CDH12	3.43154e-06
ENSG00000109906	11	113930315	114121398	17	9	3570	6.1648	3.5292e-10	ZBTB16	3.59343e-06
ENSG00000164627	6	39297766	39693181	34	12	3623	6.1618	3.5961e-10	KIF6	3.66155e-06
ENSG00000145242	4	66185281	66536213	43	14	3555	6.1575	3.6948e-10	EPHA5	3.76205e-06
ENSG00000112541	6	165740776	166400091	40	14	3449	6.1561	3.7279e-10	PDE10A	3.79575e-06
ENSG00000006740	17	12692856	12894960	20	9	3498	6.1547	3.7603e-10	ARHGAP44	3.82874e-06
ENSG00000261833	16	76587314	76669520	17	9	3161	6.1526	3.8113e-10	RP11-58C22.1	3.88067e-06
ENSG00000169862	5	10971952	11904155	28	13	3658	6.1505	3.8619e-10	CTNND2	3.93219e-06
ENSG00000255872	9	37588410	38068684	20	8	3661	6.146	3.9738e-10	RP11-613M10.9	4.04612e-06
ENSG00000128805	10	49654077	49864310	23	10	3573	6.1439	4.0258e-10	ARHGAP22	4.09907e-06
ENSG00000154493	10	128113566	128359079	25	10	3620	6.1405	4.1127e-10	C10orf90	4.18755e-06
ENSG00000145819	5	142149949	142608576	14	8	3528	6.1403	4.1182e-10	ARHGAP26	4.19315e-06
ENSG00000152767	13	98794816	99102027	25	10	3571	6.1382	4.1741e-10	FARP1	4.25007e-06
ENSG00000050767	5	177664619	178017556	68	15	3565	6.1348	4.2638e-10	COL23A1	4.3414e-06
ENSG00000077420	10	26727132	26856732	29	11	3101	6.13	4.3942e-10	APBB1IP	4.47417e-06
ENSG00000117114	1	81771845	82458120	40	14	3622	6.1271	4.4734e-10	LPHN2	4.55482e-06
ENSG00000118322	5	159990127	160279221	66	19	3594	6.1265	4.4913e-10	ATP10B	4.57304e-06
ENSG00000155849	7	36893961	37488852	66	18	3599	6.1222	4.6142e-10	ELMO1	4.69818e-06
ENSG00000169570	5	118173017	118324240	17	9	3625	6.1186	4.7204e-10	DTWD2	4.80631e-06
ENSG00000151952	12	129556270	130388211	47	14	3550	6.1185	4.7243e-10	TMEM132D	4.81028e-06
ENSG00000151789	3	21459915	22414812	119	23	3474	6.1165	4.7829e-10	ZNF385D	4.86995e-06
ENSG00000049323	2	33172039	33624576	23	10	3519	6.1135	4.8748e-10	LTBP1	4.96352e-06
ENSG00000176463	15	92396925	92715665	32	12	3652	6.1053	5.1296e-10	SLCO3A1	5.22296e-06
ENSG00000150471	4	62066976	62944053	37	13	3559	6.1042	5.1659e-10	LPHN3	5.25992e-06
ENSG00000145526	5	19473060	20575982	48	15	3505	6.1036	5.1865e-10	CDH18	5.28089e-06
ENSG00000150867	10	22823778	23003484	21	10	3640	6.1029	5.2067e-10	PIP4K2A	5.30146e-06
ENSG00000171914	15	62682725	63136830	34	11	3505	6.1028	5.21e-10	TLN2	5.30482e-06
ENSG00000046889	8	68864353	69149265	17	9	3477	6.1018	5.2435e-10	PREX2	5.33893e-06
ENSG00000181722	3	114056941	114866118	23	10	3507	6.0981	5.3653e-10	ZBTB20	5.46295e-06
ENSG00000071909	2	171034655	171511681	16	8	3467	6.0961	5.4346e-10	MYO3B	5.53351e-06
ENSG00000175110	3	138724648	139076065	37	13	3616	6.0933	5.5291e-10	MRPS22	5.62973e-06
ENSG00000158258	3	139654027	140296239	41	13	3626	6.0912	5.6018e-10	CLSTN2	5.70375e-06
ENSG00000148737	10	114710009	114927437	23	10	3540	6.0867	5.7629e-10	TCF7L2	5.86778e-06
ENSG00000151702	11	128556430	128683162	17	9	3433	6.0851	5.8217e-10	FLI1	5.92765e-06
ENSG00000006116	16	24266874	24374122	7	4	3576	6.0824	5.9209e-10	CACNG3	6.02866e-06
ENSG00000137573	8	70378859	70573150	16	7	3584	6.0816	5.9495e-10	SULF1	6.05778e-06
ENSG00000053108	5	132532147	132948255	12	8	3568	6.0766	6.1394e-10	FSTL4	6.25114e-06
ENSG00000150361	13	70274726	70682591	21	10	3596	6.0749	6.2034e-10	KLHL1	6.3163e-06
ENSG00000152818	6	144606837	145174170	46	14	3478	6.071	6.357e-10	UTRN	6.4727e-06
ENSG00000182132	5	169780491	170163636	35	12	3560	6.0694	6.421e-10	KCNIP1	6.53786e-06
ENSG00000185942	8	63161150	63912211	53	15	3643	6.0668	6.5233e-10	NKAIN3	6.64202e-06
ENSG00000152284	2	85360533	85537511	15	8	3604	6.0631	6.6745e-10	TCF7L1	6.79598e-06
ENSG00000189056	7	103112231	103629963	48	16	3401	6.0621	6.7168e-10	RELN	6.83905e-06
ENSG00000182601	16	25703347	26149009	58	16	3616	6.0594	6.8333e-10	HS3ST4	6.95767e-06
ENSG00000136267	7	14184674	15014402	52	15	3546	6.0571	6.9316e-10	DGKB	7.05776e-06
ENSG00000156049	9	80037995	80263223	32	12	3480	6.0485	7.3113e-10	GNA14	7.44437e-06
ENSG00000203727	6	147830063	148058683	23	10	3589	6.0428	7.5755e-10	SAMD5	7.71337e-06
ENSG00000144824	3	111451344	111695364	30	12	3487	6.0426	7.583e-10	PHLDB2	7.72101e-06
ENSG00000145555	5	16665395	16936372	23	11	3551	6.0393	7.7412e-10	MYO10	7.88209e-06
ENSG00000167632	8	140742586	141468678	57	16	3532	6.0364	7.8814e-10	TRAPPC9	8.02484e-06
ENSG00000182901	1	240931554	241520530	99	21	3599	6.0355	7.9222e-10	RGS7	8.06638e-06
ENSG00000197321	10	29746267	30025710	25	10	3606	6.0355	7.9226e-10	SVIL	8.06679e-06
ENSG00000248905	15	33057747	33486897	75	17	3603	6.0217	8.6295e-10	FMN1	8.78656e-06
ENSG00000185008	3	75955846	77699115	225	32	3602	6.015	8.9929e-10	ROBO2	9.15657e-06
ENSG00000104723	8	15274724	15624158	35	12	3592	6.007	9.452e-10	TUSC3	9.62403e-06
ENSG00000114861	3	71003844	71633140	12	7	3544	5.9993	9.9069e-10	FOXP1	1.00872e-05
ENSG00000205683	14	73086004	73360809	33	11	3521	5.9904	1.0463e-09	DPF3	1.06534e-05
ENSG00000153721	6	154708638	154831793	26	10	3607	5.9899	1.0496e-09	CNKSR3	1.0687e-05
ENSG00000123096	12	26274924	26452223	14	8	3585	5.9887	1.0576e-09	SSPN	1.07685e-05
ENSG00000144642	3	29322473	30051886	34	13	3604	5.9806	1.1113e-09	RBMS3	1.13153e-05
ENSG00000140443	15	99192200	99507759	14	8	3533	5.9768	1.1377e-09	IGF1R	1.15841e-05
ENSG00000124496	6	42192669	42419789	10	7	3397	5.9759	1.1441e-09	TRERF1	1.16492e-05
ENSG00000114126	3	141663277	141868386	53	13	3565	5.9756	1.146e-09	TFDP2	1.16686e-05
ENSG00000182168	4	96083655	96470357	15	9	3593	5.9641	1.2302e-09	UNC5C	1.25259e-05
ENSG00000159842	17	906758	1132315	21	10	3472	5.9618	1.247e-09	ABR	1.2697e-05
ENSG00000134115	3	1134260	1445901	60	15	3227	5.9614	1.2502e-09	CNTN6	1.27295e-05
ENSG00000150995	3	4535032	4889524	76	16	3580	5.9599	1.2617e-09	ITPR1	1.28466e-05
ENSG00000102466	13	102372134	103054124	23	10	3466	5.955	1.3002e-09	FGF14	1.32386e-05
ENSG00000185737	10	83635070	84746935	177	22	3548	5.9526	1.3197e-09	NRG3	1.34372e-05
ENSG00000177103	11	117298489	117688240	22	10	3605	5.9523	1.3217e-09	DSCAML1	1.34575e-05
ENSG00000213853	16	10622279	10674555	36	10	3326	5.9518	1.326e-09	EMP2	1.35013e-05
ENSG00000135540	6	138743180	139013708	26	11	3606	5.9474	1.3622e-09	NHSL1	1.38699e-05
ENSG00000169744	4	16503164	16900432	22	11	3539	5.9432	1.3977e-09	LDB2	1.42314e-05
ENSG00000164946	9	14734664	14910993	14	7	3390	5.9409	1.4176e-09	FREM1	1.4434e-05
ENSG00000181355	6	9596343	10211841	57	15	3622	5.9345	1.4738e-09	OFCC1	1.50062e-05
ENSG00000151388	5	33523640	33892297	41	14	3627	5.934	1.4786e-09	ADAMTS12	1.50551e-05
ENSG00000027075	14	61654277	62017694	33	12	3566	5.93	1.5148e-09	PRKCH	1.54237e-05
ENSG00000041515	13	109248500	109860355	52	16	3479	5.9296	1.5186e-09	MYO16	1.54624e-05
ENSG00000149256	11	78363876	79151992	61	16	3654	5.923	1.5809e-09	TENM4	1.60967e-05
ENSG00000112232	6	62389865	62996132	46	12	3566	5.9173	1.6367e-09	KHDRBS2	1.66649e-05
ENSG00000111863	6	11712287	11807279	15	8	3514	5.9085	1.726e-09	ADTRP	1.75741e-05
ENSG00000151474	10	13685706	14504141	63	15	3588	5.9076	1.7355e-09	FRMD4A	1.76709e-05
ENSG00000162946	1	231762561	232177018	37	12	3597	5.9076	1.7359e-09	DISC1	1.76749e-05
ENSG00000151025	10	25463991	25891155	46	12	3643	5.9065	1.7472e-09	GPR158	1.779e-05
ENSG00000172260	1	71861623	72748417	22	9	3482	5.9061	1.7517e-09	NEGR1	1.78358e-05
ENSG00000176124	13	50656307	51297372	55	15	3607	5.905	1.7636e-09	DLEU1	1.7957e-05
ENSG00000173482	18	7566780	8406859	18	9	3512	5.8993	1.8254e-09	PTPRM	1.85862e-05
ENSG00000187416	7	103969104	104549001	13	7	3524	5.899	1.8285e-09	LHFPL3	1.86178e-05
ENSG00000268714	5	115358088	115394625	10	6	3534	5.8976	1.8437e-09	CTD-2287O16.3	1.87726e-05
ENSG00000147614	8	86999552	87166457	10	6	3425	5.8891	1.9417e-09	ATP6V0D2	1.97704e-05
ENSG00000197081	6	160390131	160534539	39	8	3543	5.884	2.0028e-09	IGF2R	2.03925e-05
ENSG00000173821	17	78234665	78372586	15	7	3612	5.8827	2.0176e-09	RNF213	2.05432e-05
ENSG00000060709	12	130880682	131200826	23	9	3522	5.8821	2.0252e-09	RIMBP2	2.06206e-05
ENSG00000169071	9	94325373	94712444	17	9	3607	5.881	2.0389e-09	ROR2	2.07601e-05
ENSG00000120254	6	151186685	151423023	17	9	3599	5.8803	2.0474e-09	MTHFD1L	2.08466e-05
ENSG00000143641	1	230193536	230417870	15	8	3541	5.8789	2.0655e-09	GALNT2	2.10309e-05
ENSG00000181031	17	62293	236045	22	8	3462	5.8768	2.0909e-09	RPH3AL	2.12895e-05
ENSG00000269891	10	98757795	99052413	34	10	3594	5.8696	2.1836e-09	ARHGAP19-SLIT1	2.22334e-05
ENSG00000140718	16	53737875	54155853	30	12	3540	5.8672	2.2155e-09	FTO	2.25582e-05
ENSG00000169282	3	155755490	156256545	117	20	3623	5.867	2.2185e-09	KCNAB1	2.25888e-05
ENSG00000197943	16	81772702	81991899	32	10	3607	5.8635	2.2665e-09	PLCG2	2.30775e-05
ENSG00000116254	1	6161853	6240183	13	7	3445	5.859	2.3283e-09	CHD5	2.37068e-05
ENSG00000154864	18	10666480	11148587	12	7	3619	5.8589	2.3292e-09	PIEZO2	2.37159e-05
ENSG00000103187	16	84599200	84651683	9	6	3381	5.8552	2.3824e-09	COTL1	2.42576e-05
ENSG00000144451	2	214149113	215275225	40	12	3590	5.8527	2.4181e-09	SPAG16	2.46211e-05
ENSG00000215421	18	72265106	72777627	20	7	3609	5.8503	2.4538e-09	ZNF407	2.49846e-05
ENSG00000177182	8	61969717	62414204	37	11	3643	5.8477	2.4927e-09	CLVS1	2.53807e-05
ENSG00000138759	4	78978724	79465423	134	22	3590	5.8448	2.5353e-09	FRAS1	2.58144e-05
ENSG00000075420	3	171757418	172119455	14	7	3299	5.8375	2.6495e-09	FNDC3B	2.69772e-05
ENSG00000080503	9	2015342	2193624	13	7	3378	5.8373	2.6533e-09	SMARCA2	2.70159e-05
ENSG00000153815	16	81478775	81745367	21	9	3632	5.8327	2.7273e-09	CMIP	2.77694e-05
ENSG00000183049	10	12391481	12877545	102	17	3555	5.8272	2.8177e-09	CAMK1D	2.86898e-05
ENSG00000171853	2	3383446	3488865	7	5	3150	5.8266	2.8292e-09	TRAPPC12	2.88069e-05
ENSG00000111859	6	11183531	11382581	58	12	3621	5.8243	2.8669e-09	NEDD9	2.91908e-05
ENSG00000133454	22	26138111	26427007	10	6	3343	5.8236	2.8796e-09	MYO18B	2.93201e-05
ENSG00000128815	10	49892921	50191001	50	13	3547	5.8212	2.9207e-09	WDFY4	2.97386e-05
ENSG00000107099	9	214854	465259	15	8	3438	5.8179	2.9794e-09	DOCK8	3.03363e-05
ENSG00000157216	1	54691105	54879152	11	6	3631	5.8151	3.03e-09	SSBP3	3.08515e-05
ENSG00000072121	14	68194091	68283307	6	4	3235	5.8088	3.1468e-09	ZFYVE26	3.20407e-05
ENSG00000146426	6	155153831	155578857	27	10	3602	5.8065	3.1897e-09	TIAM2	3.24775e-05
ENSG00000143473	1	210856555	211307457	78	18	3631	5.8065	3.19e-09	KCNH1	3.24806e-05
ENSG00000198879	10	7200586	7453450	34	10	3594	5.8059	3.2008e-09	SFMBT2	3.25905e-05
ENSG00000115970	2	43393800	43823185	10	6	3416	5.8028	3.2607e-09	THADA	3.32004e-05
ENSG00000143919	2	44589089	44999731	45	13	3599	5.8015	3.2869e-09	CAMKMT	3.34672e-05
ENSG00000163964	3	196366646	196462878	24	10	3445	5.8014	3.2881e-09	PIGX	3.34794e-05
ENSG00000172379	15	80696692	80890278	15	8	3641	5.8011	3.2945e-09	ARNT2	3.35446e-05
ENSG00000137872	15	47476298	48066420	58	12	3655	5.8001	3.3131e-09	SEMA6D	3.3734e-05
ENSG00000163288	4	46995740	47428461	30	11	3579	5.7873	3.5758e-09	GABRB1	3.64088e-05
ENSG00000157168	8	31496902	32622548	102	19	3610	5.7868	3.5868e-09	NRG1	3.65208e-05
ENSG00000078114	10	21068902	21463116	35	11	3594	5.7866	3.5903e-09	NEBL	3.65564e-05
ENSG00000170624	5	155297354	156194799	60	15	3576	5.7861	3.6029e-09	SGCD	3.66847e-05
ENSG00000023171	11	123396344	123498482	38	10	3620	5.7831	3.6676e-09	GRAMD1B	3.73435e-05
ENSG00000138316	10	72432559	72522197	29	11	3563	5.7816	3.6995e-09	ADAMTS14	3.76683e-05
ENSG00000180370	3	196466728	196559518	11	6	3629	5.7782	3.7756e-09	PAK2	3.84432e-05
ENSG00000128585	7	130794855	131181395	28	10	3600	5.773	3.8937e-09	MKLN1	3.96457e-05
ENSG00000175029	10	126676421	126849739	21	9	3584	5.7688	3.9928e-09	CTBP2	4.06547e-05
ENSG00000154274	4	37455563	37625117	12	6	3486	5.7674	4.0247e-09	C4orf19	4.09795e-05
ENSG00000002746	7	43152198	43605600	23	10	3625	5.7674	4.025e-09	HECW1	4.09825e-05
ENSG00000187775	17	76419778	76573476	28	11	3593	5.7621	4.1529e-09	DNAH17	4.22848e-05
ENSG00000144619	3	2140497	3099645	127	21	3462	5.7598	4.2114e-09	CNTN4	4.28805e-05
ENSG00000122012	5	75378997	75649764	31	11	3468	5.759	4.2301e-09	SV2C	4.30709e-05
ENSG00000272297	4	187347700	187476464	15	7	3407	5.7582	4.2508e-09	RP11-215A19.2	4.32816e-05
ENSG00000155011	4	107842959	108204963	13	7	3566	5.7567	4.2892e-09	DKK2	4.36726e-05
ENSG00000109819	4	23756664	23905712	22	9	3560	5.7496	4.4731e-09	PPARGC1A	4.55451e-05
ENSG00000196220	3	9022275	9404737	31	10	3544	5.7481	4.5114e-09	SRGAP3	4.59351e-05
ENSG00000166342	18	70409549	70535381	27	10	3403	5.7474	4.5319e-09	NETO1	4.61438e-05
ENSG00000204634	2	101624079	101869328	34	12	3555	5.7473	4.5349e-09	TBC1D8	4.61744e-05
ENSG00000196482	1	216676588	217311097	25	10	3579	5.7434	4.6406e-09	ESRRG	4.72506e-05
ENSG00000170145	11	111473115	111601577	9	5	3535	5.7399	4.7353e-09	SIK2	4.82148e-05
ENSG00000078295	5	7396321	7830194	7	4	3651	5.7381	4.7873e-09	ADCY2	4.87443e-05
ENSG00000170310	17	9153788	9479908	45	13	3416	5.7367	4.8283e-09	STX8	4.91618e-05
ENSG00000049192	5	64444563	64777747	13	6	3607	5.7351	4.8729e-09	ADAMTS6	4.96159e-05
ENSG00000144724	3	61547243	62283288	28	10	3577	5.7299	5.0241e-09	PTPRG	5.11554e-05
ENSG00000132932	13	25946209	26599989	80	18	3592	5.7284	5.0696e-09	ATP8A2	5.16187e-05
ENSG00000133962	14	92047040	92247051	24	8	3488	5.726	5.1425e-09	CATSPERB	5.23609e-05
ENSG00000115155	2	26680071	26781566	9	5	3544	5.7259	5.1436e-09	OTOF	5.23721e-05
ENSG00000142192	21	27252861	27543446	34	12	3513	5.7251	5.1686e-09	APP	5.26267e-05
ENSG00000163697	4	40812044	41218731	35	11	3613	5.7206	5.3083e-09	APBB2	5.40491e-05
ENSG00000137936	1	94027347	94312706	12	7	3575	5.717	5.4207e-09	BCAR3	5.51936e-05
ENSG00000106066	7	29034847	29235067	21	8	3608	5.7149	5.4878e-09	CPVL	5.58768e-05
ENSG00000273167	13	24553839	24895169	40	12	3357	5.7134	5.5372e-09	RP11-307N16.6	5.63798e-05
ENSG00000204442	13	107820883	108519083	59	15	3620	5.7125	5.566e-09	FAM155A	5.6673e-05
ENSG00000221866	7	131808091	132333447	58	13	3566	5.7096	5.663e-09	PLXNA4	5.76607e-05
ENSG00000106070	7	50657760	50861159	16	7	3522	5.708	5.7172e-09	GRB10	5.82125e-05
ENSG00000150394	16	61681146	62070939	71	15	3530	5.7058	5.7908e-09	CDH8	5.89619e-05
ENSG00000154678	7	31790793	32338941	40	11	3523	5.7037	5.8611e-09	PDE1C	5.96777e-05
ENSG00000126217	13	113548692	113754053	15	7	3577	5.7025	5.9043e-09	MCF2L	6.01176e-05
ENSG00000145996	6	20534688	21232635	70	16	3652	5.7015	5.9395e-09	CDKAL1	6.0476e-05
ENSG00000079841	6	72596406	73112845	32	11	3434	5.7011	5.9533e-09	RIMS1	6.06165e-05
ENSG00000187122	10	98757795	98945677	32	9	3588	5.694	6.2064e-09	SLIT1	6.31936e-05
ENSG00000156011	8	18384811	18942240	27	11	3637	5.6912	6.3079e-09	PSD3	6.4227e-05
ENSG00000101333	20	9049410	9461889	15	7	3636	5.69	6.3529e-09	PLCB4	6.46852e-05
ENSG00000153930	17	54188319	54589020	37	10	3638	5.6887	6.3989e-09	ANKFN1	6.51536e-05
ENSG00000104059	15	29412457	29862927	26	10	3496	5.6878	6.4326e-09	FAM189A1	6.54967e-05
ENSG00000147724	8	139142266	139509065	19	7	3631	5.6846	6.5559e-09	FAM135B	6.67522e-05
ENSG00000103489	16	17195626	17564738	23	9	3574	5.6819	6.6607e-09	XYLT1	6.78192e-05
ENSG00000175806	8	9911778	10286401	43	13	3547	5.6814	6.68e-09	MSRA	6.80158e-05
ENSG00000072657	12	72481046	73059422	75	17	3564	5.6776	6.8305e-09	TRHDE	6.95482e-05
ENSG00000135048	9	74298282	74431606	11	6	3424	5.6775	6.8321e-09	TMEM2	6.95644e-05
ENSG00000184305	4	91048686	92523064	84	17	3603	5.6698	7.1467e-09	CCSER1	7.27677e-05
ENSG00000186472	7	82383329	82792246	19	8	3614	5.6646	7.3669e-09	PCLO	7.50098e-05
ENSG00000189403	13	31032884	31191734	26	9	3348	5.6629	7.4407e-09	HMGB1	7.57612e-05
ENSG00000141905	19	3359561	3469215	14	6	3393	5.6572	7.6931e-09	NFIC	7.83311e-05
ENSG00000165995	10	18429606	18830798	23	7	3592	5.6571	7.6961e-09	CACNB2	7.83617e-05
ENSG00000172461	6	96463860	96663488	11	6	3653	5.6549	7.7949e-09	FUT9	7.93677e-05
ENSG00000184178	4	53739149	54232242	31	10	3603	5.652	7.9284e-09	SCFD2	8.0727e-05
ENSG00000112902	5	9035138	9546187	16	8	3544	5.6514	7.9574e-09	SEMA5A	8.10222e-05
ENSG00000250588	3	158680024	159615155	76	15	3532	5.6467	8.1778e-09	IQCJ-SCHIP1	8.32664e-05
ENSG00000133019	1	239549865	240078750	27	10	3442	5.6394	8.5338e-09	CHRM3	8.68912e-05
ENSG00000151812	14	58030640	58448912	141	21	3674	5.6362	8.6935e-09	SLC35F4	8.85172e-05
ENSG00000158321	7	69063905	70258054	12	7	3628	5.6352	8.7422e-09	AUTS2	8.90131e-05
ENSG00000106772	9	79226292	79521003	25	10	3593	5.6247	9.2903e-09	PRUNE2	9.45938e-05
ENSG00000186094	1	48998527	50489585	42	12	3558	5.6224	9.4178e-09	AGBL4	9.5892e-05
ENSG00000067057	10	3108525	3179904	10	6	3512	5.6201	9.5422e-09	PFKP	9.71587e-05
ENSG00000118257	2	206546714	206662857	7	4	3624	5.6192	9.5924e-09	NRP2	9.76698e-05
ENSG00000187398	11	24518516	25104150	69	15	3601	5.6188	9.612e-09	LUZP2	9.78694e-05
ENSG00000101079	20	35280169	35374481	9	5	3575	5.6167	9.7297e-09	NDRG3	9.90678e-05
ENSG00000102935	16	49521435	49891830	32	10	3633	5.6151	9.8205e-09	ZNF423	9.99923e-05
ENSG00000118492	6	146920101	147136598	55	12	3538	5.6142	9.8733e-09	ADGB	0.00010053
ENSG00000116147	1	175284330	175712906	30	9	3611	5.6128	9.9564e-09	TNR	0.000101376
ENSG00000147862	9	14081842	14398982	17	8	3170	5.6115	1.0032e-08	NFIB	0.000102146
ENSG00000107951	10	30598730	30663377	16	8	3470	5.6109	1.0066e-08	MTPAP	0.000102492
ENSG00000141639	18	48086448	48258194	7	5	3660	5.6088	1.0188e-08	MAPK4	0.000103734
ENSG00000141837	19	13317256	13734804	8	5	3269	5.6077	1.0254e-08	CACNA1A	0.000104406
ENSG00000167306	18	47349183	47721463	66	15	3632	5.6061	1.035e-08	MYO5B	0.000105384
ENSG00000179104	12	83080659	83528649	13	6	3329	5.6058	1.0363e-08	TMTC2	0.000105516
ENSG00000131378	3	16355081	16555533	21	9	3495	5.6023	1.0577e-08	RFTN1	0.000107695
ENSG00000129221	17	6297013	6338519	19	8	3446	5.6017	1.061e-08	AIPL1	0.000108031
ENSG00000154118	16	87635441	87731762	9	5	3660	5.6017	1.0613e-08	JPH3	0.000108062
ENSG00000133816	11	12115543	12285334	15	7	3519	5.6015	1.0624e-08	MICAL2	0.000108174
ENSG00000176204	2	76974845	77820445	129	20	3485	5.6014	1.0634e-08	LRRTM4	0.000108275
ENSG00000134871	13	110958159	111165374	18	8	3246	5.6009	1.066e-08	COL4A2	0.00010854
ENSG00000033122	1	70034081	70617628	17	8	3646	5.5997	1.0734e-08	LRRC7	0.000109294
ENSG00000038382	5	14143811	14532235	18	7	3653	5.598	1.0843e-08	TRIO	0.000110403
ENSG00000160293	9	136627016	136857726	39	12	3548	5.5972	1.0892e-08	VAV2	0.000110902
ENSG00000140836	16	72816784	73093597	21	8	3397	5.5967	1.0927e-08	ZFHX3	0.000111259
ENSG00000054611	22	47158518	47571336	43	11	3584	5.5964	1.0942e-08	TBC1D22A	0.000111411
ENSG00000168675	18	13217497	13652754	18	8	3611	5.5937	1.1114e-08	LDLRAD4	0.000113163
ENSG00000149571	11	126293254	126873355	47	13	3585	5.5921	1.1215e-08	KIRREL3	0.000114191
ENSG00000156395	10	106400859	107024993	87	17	3625	5.5826	1.1844e-08	SORCS3	0.000120596
ENSG00000140015	14	63173287	63568755	25	10	3478	5.5819	1.1896e-08	KCNH5	0.000121125
ENSG00000157654	9	112542589	112934792	51	10	3656	5.5752	1.2363e-08	PALM2-AKAP2	0.00012588
ENSG00000198796	18	56148479	56296189	14	7	3527	5.5739	1.2452e-08	ALPK2	0.000126786
ENSG00000157445	3	54156574	55108584	187	20	3573	5.5716	1.2621e-08	CACNA2D3	0.000128507
ENSG00000154928	3	134316643	134979309	79	15	3624	5.5687	1.283e-08	EPHB1	0.000130635
ENSG00000182674	8	73449626	73850584	53	13	3597	5.5648	1.3121e-08	KCNB2	0.000133598
ENSG00000130147	2	235860617	235964358	12	6	3090	5.5641	1.3172e-08	SH3BP4	0.000134117
ENSG00000107518	10	116853124	117708503	16	8	3615	5.564	1.3184e-08	ATRNL1	0.000134239
ENSG00000053918	11	2465914	2870339	56	11	3368	5.5636	1.3213e-08	KCNQ1	0.000134535
ENSG00000104067	15	29991571	30261068	12	7	3562	5.5628	1.3272e-08	TJP1	0.000135136
ENSG00000157703	7	138279030	138386097	27	8	3192	5.5604	1.3459e-08	SVOPL	0.00013704
ENSG00000109452	4	142944313	143768585	18	7	3637	5.5582	1.3625e-08	INPP4B	0.00013873
ENSG00000171621	1	9352939	9429591	13	6	3496	5.5577	1.3664e-08	SPSB1	0.000139127
ENSG00000068724	2	47143296	47303276	9	5	3643	5.5559	1.3808e-08	TTC7A	0.000140593
ENSG00000178764	8	123793633	123986750	10	6	3246	5.5554	1.3848e-08	ZHX2	0.000141
ENSG00000066735	14	104605060	104647231	8	5	3161	5.5536	1.3991e-08	KIF26A	0.000142456
ENSG00000011105	12	3186521	3395730	25	9	3619	5.5523	1.4095e-08	TSPAN9	0.000143515
ENSG00000136040	12	94542499	94701451	11	5	3646	5.5501	1.4275e-08	PLXNC1	0.000145348
ENSG00000205221	2	36923833	37041935	16	8	3273	5.5487	1.4394e-08	VIT	0.00014656
ENSG00000153317	8	131064353	131455906	18	7	3641	5.5483	1.442e-08	ASAP1	0.000146824
ENSG00000254087	8	56792372	56923940	15	7	3597	5.5478	1.4461e-08	LYN	0.000147242
ENSG00000073910	13	32605437	32870794	38	11	3539	5.5463	1.459e-08	FRY	0.000148555
ENSG00000029534	8	41510739	41754280	28	9	3559	5.5458	1.4634e-08	ANK1	0.000149003
ENSG00000132938	13	29598748	30077892	32	10	3480	5.5456	1.4648e-08	MTUS2	0.000149146
ENSG00000159216	21	36160098	37376965	127	20	3572	5.5399	1.5133e-08	RUNX1	0.000154084
ENSG00000183036	21	41239243	41301322	9	6	3549	5.5387	1.5235e-08	PCP4	0.000155123
ENSG00000153046	6	4706393	4955785	62	14	3441	5.5364	1.5434e-08	CDYL	0.000157149
ENSG00000113361	5	31193857	31329253	8	5	3259	5.535	1.5566e-08	CDH6	0.000158493
ENSG00000205476	14	99977603	100070363	13	6	3453	5.5343	1.5627e-08	CCDC85C	0.000159114
ENSG00000203666	1	245133007	245290466	35	11	3562	5.5329	1.5745e-08	EFCAB2	0.000160316
ENSG00000119771	2	23608088	23931481	74	15	3538	5.5326	1.5778e-08	KLHL29	0.000160652
ENSG00000082074	5	39105338	39274630	8	4	3394	5.5271	1.6277e-08	FYB	0.000165732
ENSG00000185053	8	13947373	15095848	119	19	3458	5.5271	1.6279e-08	SGCZ	0.000165753
ENSG00000183044	16	8768422	8878432	15	6	3330	5.5259	1.6395e-08	ABAT	0.000166934
ENSG00000101096	20	50003494	50179370	21	9	3567	5.5255	1.6428e-08	NFATC2	0.00016727
ENSG00000151623	4	148999913	149365850	25	9	3589	5.5237	1.6601e-08	NR3C2	0.000169031
ENSG00000182771	10	87359312	88126250	96	17	3580	5.5227	1.6688e-08	GRID1	0.000169917
ENSG00000196498	12	124808961	125052135	10	6	3395	5.5197	1.6983e-08	NCOR2	0.000172921
ENSG00000165323	11	92085262	92629618	27	8	3673	5.5162	1.7325e-08	FAT3	0.000176403
ENSG00000177570	8	119201698	119634234	39	11	3583	5.5159	1.7351e-08	SAMD12	0.000176668
ENSG00000213023	19	51124564	51171651	14	7	3449	5.5142	1.752e-08	SYT3	0.000178389
ENSG00000241978	9	112542769	112934792	50	9	3656	5.5127	1.7673e-08	AKAP2	0.000179946
ENSG00000164619	7	33944523	34195484	43	7	3558	5.5106	1.7876e-08	BMPER	0.000182013
ENSG00000054392	1	210501596	210849638	84	14	3565	5.5084	1.8106e-08	HHAT	0.000184355
ENSG00000145216	4	54243810	55161439	71	13	3623	5.5082	1.8125e-08	FIP1L1	0.000184549
ENSG00000082397	18	5392383	5630699	27	9	3623	5.5071	1.8243e-08	EPB41L3	0.00018575
ENSG00000172869	5	118373467	118584833	21	8	3676	5.5012	1.8857e-08	DMXL1	0.000192002
ENSG00000099331	19	17186591	17325346	13	5	3578	5.499	1.9103e-08	MYO9B	0.000194507
ENSG00000170776	15	85923802	86292586	13	7	3413	5.4966	1.9365e-08	AKAP13	0.000197174
ENSG00000116016	2	46520806	46613836	13	6	3582	5.4936	1.9694e-08	EPAS1	0.000200524
ENSG00000068781	2	48757064	49003654	13	6	3579	5.4905	2.0035e-08	STON1-GTF2A1L	0.000203996
ENSG00000198732	14	70320848	70499083	18	6	3498	5.4861	2.0546e-08	SMOC1	0.000209199
ENSG00000135362	11	36317838	36486754	22	8	3411	5.486	2.0561e-08	PRR5L	0.000209352
ENSG00000162631	1	107682629	108026080	22	8	3602	5.4839	2.0797e-08	NTNG1	0.000211755
ENSG00000130294	2	241653181	241759725	12	6	3469	5.4836	2.0838e-08	KIF1A	0.000212173
ENSG00000137266	6	3269196	3457256	42	11	3542	5.4835	2.0855e-08	SLC22A23	0.000212346
ENSG00000156140	4	73146686	73434516	13	6	3618	5.4822	2.1008e-08	ADAMTS3	0.000213903
ENSG00000026652	6	161551011	161695093	12	6	3481	5.4804	2.1218e-08	AGPAT4	0.000216042
ENSG00000067715	12	79257773	79845788	121	19	3588	5.4792	2.1367e-08	SYT1	0.000217559
ENSG00000153113	5	95860971	96115299	9	6	3581	5.4782	2.1487e-08	CAST	0.000218781
ENSG00000110777	11	111222977	111326355	18	7	3583	5.473	2.213e-08	POU2AF1	0.000225328
ENSG00000087495	20	58152564	58422766	15	7	2866	5.4712	2.2353e-08	PHACTR3	0.000227598
ENSG00000198785	9	104331635	104500862	17	7	3636	5.4707	2.2416e-08	GRIN3A	0.00022824
ENSG00000103196	16	84853590	84954374	10	5	3545	5.4702	2.2479e-08	CRISPLD2	0.000228881
ENSG00000164494	6	107473761	107780768	14	7	3517	5.4694	2.2583e-08	PDSS2	0.00022994
ENSG00000150760	10	128593978	129250781	10	6	3591	5.4679	2.277e-08	DOCK1	0.000231844
ENSG00000080493	4	72053003	72437804	16	7	3653	5.4677	2.2793e-08	SLC4A4	0.000232078
ENSG00000182158	7	137559725	137686813	18	7	3608	5.4673	2.2844e-08	CREB3L2	0.000232598
ENSG00000163359	2	238232646	238323018	20	7	3496	5.4672	2.2864e-08	COL6A3	0.000232801
ENSG00000049449	11	31833939	32127301	15	7	3620	5.4671	2.287e-08	RCN1	0.000232862
ENSG00000196218	19	38924339	39078204	15	7	3575	5.4666	2.2933e-08	RYR1	0.000233504
ENSG00000120158	9	4792869	4885917	59	9	3491	5.4645	2.3212e-08	RCL1	0.000236345
ENSG00000077943	10	15555948	15762124	9	5	3526	5.4635	2.3342e-08	ITGA8	0.000237668
ENSG00000163694	4	40425272	40632892	18	7	3503	5.4632	2.3385e-08	RBM47	0.000238106
ENSG00000047617	12	5641035	6055398	44	10	3573	5.4524	2.4844e-08	ANO2	0.000252962
ENSG00000163618	3	62384022	62861054	28	8	3472	5.4509	2.5057e-08	CADPS	0.00025513
ENSG00000121297	19	31765851	31840453	6	4	3606	5.4506	2.5093e-08	TSHZ3	0.000255497
ENSG00000137393	6	18368779	18469105	24	7	3555	5.4494	2.5266e-08	RNF144B	0.000257258
ENSG00000157680	7	137065783	137531838	18	7	3580	5.4485	2.5404e-08	DGKI	0.000258664
ENSG00000134030	18	46065417	46389588	15	7	3365	5.4483	2.5428e-08	CTIF	0.000258908
ENSG00000066629	14	100204030	100408397	11	6	3326	5.4473	2.5572e-08	EML1	0.000260374
ENSG00000115750	2	9983483	10074545	7	4	3626	5.4458	2.578e-08	TAF1B	0.000262492
ENSG00000197548	3	11313995	11599139	16	7	3536	5.4457	2.5806e-08	ATG7	0.000262757
ENSG00000003147	7	8152814	8302317	27	9	3429	5.4445	2.5973e-08	ICA1	0.000264457
ENSG00000197971	18	74690783	74845639	8	4	3561	5.4429	2.6205e-08	MBP	0.000266819
ENSG00000182732	14	72399156	73030654	24	8	3646	5.4425	2.6276e-08	RGS6	0.000267542
ENSG00000182463	20	51588946	52111869	12	6	3645	5.4419	2.6357e-08	TSHZ2	0.000268367
ENSG00000163637	3	64079543	64431152	9	6	3487	5.4401	2.6622e-08	PRICKLE2	0.000271065
ENSG00000122966	12	120123595	120315095	25	9	3633	5.4392	2.6762e-08	CIT	0.000272491
ENSG00000185052	20	19193290	19703581	35	11	3581	5.4377	2.6984e-08	SLC24A3	0.000274751
ENSG00000171310	12	104849073	105155792	13	6	3646	5.4365	2.717e-08	CHST11	0.000276645
ENSG00000197584	3	177990720	178562217	58	11	3583	5.4357	2.7295e-08	KCNMB2	0.000277918
ENSG00000048707	1	12290124	12572099	12	6	3608	5.4313	2.797e-08	VPS13D	0.000284791
ENSG00000116106	2	222282747	222438922	61	14	3598	5.4304	2.811e-08	EPHA4	0.000286216
ENSG00000159307	22	43593289	43739394	15	6	3565	5.4287	2.8375e-08	SCUBE1	0.000288914
ENSG00000168619	8	39442008	39587583	7	4	3615	5.427	2.8654e-08	ADAM18	0.000291755
ENSG00000133121	13	33677272	33924767	9	5	3660	5.4238	2.9179e-08	STARD13	0.000297101
ENSG00000166501	16	23847322	24231932	37	10	3465	5.4231	2.9285e-08	PRKCB	0.00029818
ENSG00000002822	7	1855429	2272878	29	10	3635	5.4226	2.9369e-08	MAD1L1	0.000299035
ENSG00000129521	14	34393437	34931980	33	10	3562	5.4225	2.9393e-08	EGLN3	0.00029928
ENSG00000188523	9	135285430	135448704	37	10	3530	5.4166	3.0369e-08	C9orf171	0.000309217
ENSG00000101680	18	6941743	7117813	8	5	3100	5.4142	3.0784e-08	LAMA1	0.000313443
ENSG00000165475	13	20977806	21099996	21	8	3516	5.4136	3.0879e-08	CRYL1	0.00031441
ENSG00000170525	10	6186881	6277495	10	6	3532	5.4123	3.1105e-08	PFKFB3	0.000316711
ENSG00000262039	17	47448102	47554350	10	5	3605	5.4119	3.1183e-08	RP11-81K2.1	0.000317505
ENSG00000164142	4	152330368	152584784	20	8	3663	5.4112	3.1296e-08	FAM160A1	0.000318656
ENSG00000175792	3	127783621	127872757	9	5	3341	5.4085	3.1776e-08	RUVBL1	0.000323543
ENSG00000160953	19	1285890	1378430	12	5	3148	5.407	3.2039e-08	MUM1	0.000326221
ENSG00000121380	12	12202778	12364018	10	5	3373	5.4043	3.2537e-08	BCL2L14	0.000331292
ENSG00000099954	22	17840837	18037850	16	7	3573	5.4029	3.2778e-08	CECR2	0.000333746
ENSG00000075223	7	80371854	80551675	7	4	3196	5.4011	3.3123e-08	SEMA3C	0.000337258
ENSG00000065882	4	37892708	38140796	14	7	3414	5.4007	3.3186e-08	TBC1D1	0.0003379
ENSG00000188677	22	44395091	44568829	11	6	3563	5.3943	3.4405e-08	PARVB	0.000350312
ENSG00000158089	2	31133333	31378068	12	7	3557	5.3939	3.4473e-08	GALNT14	0.000351004
ENSG00000150938	2	36583069	36778278	47	9	3636	5.3911	3.5023e-08	CRIM1	0.000356604
ENSG00000105976	7	116312444	116438440	18	7	3581	5.3904	3.5151e-08	MET	0.000357907
ENSG00000170381	7	82993222	83278326	46	9	3640	5.3883	3.5561e-08	SEMA3E	0.000362082
ENSG00000026508	11	35160417	35253949	15	7	3650	5.3879	3.5643e-08	CD44	0.000362917
ENSG00000092345	3	16628299	16711813	26	8	3618	5.3854	3.6147e-08	DAZL	0.000368049
ENSG00000152894	6	128289924	128841870	10	6	3619	5.383	3.6634e-08	PTPRK	0.000373007
ENSG00000145832	5	135170338	135224326	22	8	3636	5.38	3.7248e-08	SLC25A48	0.000379259
ENSG00000156515	10	71029740	71161638	24	8	3574	5.3796	3.7323e-08	HK1	0.000380023
ENSG00000165661	9	139098179	139137687	31	8	3596	5.3769	3.7895e-08	QSOX2	0.000385847
ENSG00000184640	17	75276651	75496678	8	5	3407	5.3765	3.7979e-08	SEPT9	0.000386702
ENSG00000106686	9	4553386	4666674	14	6	3384	5.3755	3.8181e-08	SPATA6L	0.000388759
ENSG00000151892	10	117816444	118032979	8	4	3536	5.3738	3.8552e-08	GFRA1	0.000392536
ENSG00000069018	5	135548999	135732730	7	5	3594	5.3737	3.8563e-08	TRPC7	0.000392648
ENSG00000104324	8	97657455	98161882	19	7	3651	5.3727	3.8785e-08	CPQ	0.000394909
ENSG00000172554	2	946554	1371385	20	7	3523	5.3718	3.8969e-08	SNTG2	0.000396782
ENSG00000155974	12	66741211	67197966	19	8	3574	5.3707	3.9223e-08	GRIP1	0.000399369
ENSG00000155850	5	149340300	149373018	5	3	3572	5.3694	3.9503e-08	SLC26A2	0.00040222
ENSG00000162772	1	212738676	212794119	13	6	3630	5.3679	3.9824e-08	ATF3	0.000405488
ENSG00000267140	18	33023835	33077904	33	8	3607	5.3671	4.0009e-08	RP11-322E11.6	0.000407372
ENSG00000153391	18	33032194	33077955	33	8	3607	5.3671	4.0009e-08	INO80C	0.000407372
ENSG00000134146	15	35509546	35838394	13	6	3609	5.366	4.0254e-08	DPH6	0.000409866
ENSG00000166839	15	65204101	65251042	7	4	3283	5.3645	4.0582e-08	ANKDD1A	0.000413206
ENSG00000171044	8	10753555	11058875	8	5	3597	5.3596	4.1712e-08	XKR6	0.000424712
ENSG00000148468	10	15253642	15413061	24	7	3590	5.3574	4.2221e-08	FAM171A1	0.000429894
ENSG00000170516	4	46736844	46911252	14	5	3640	5.3568	4.2343e-08	COX7B2	0.000431136
ENSG00000006695	17	13972813	14111994	12	6	3554	5.3564	4.2439e-08	COX10	0.000432114
ENSG00000171735	1	6845384	7829766	54	12	3579	5.354	4.3023e-08	CAMTA1	0.00043806
ENSG00000145113	3	195473636	195539148	7	4	3293	5.3533	4.3173e-08	MUC4	0.000439587
ENSG00000215067	17	6779954	6915668	12	6	3550	5.353	4.3256e-08	AC027763.2	0.000440433
ENSG00000157542	21	38979678	39288749	44	10	3585	5.353	4.3258e-08	KCNJ6	0.000440453
ENSG00000072201	4	54325468	54567572	12	6	3593	5.3523	4.3418e-08	LNX1	0.000442082
ENSG00000187672	3	55542336	56502391	69	14	3564	5.35	4.3986e-08	ERC2	0.000447865
ENSG00000178075	3	113547029	113666021	13	6	3552	5.3495	4.4101e-08	GRAMD1C	0.000449036
ENSG00000172901	5	115298151	115363316	10	5	3490	5.3468	4.4765e-08	AQPEP	0.000455797
ENSG00000107186	9	13105703	13279589	12	6	3616	5.346	4.497e-08	MPDZ	0.000457885
ENSG00000018189	4	71569921	71673032	11	6	3660	5.3441	4.5443e-08	RUFY3	0.000462701
ENSG00000186732	22	43807202	43903728	11	5	3521	5.3417	4.6033e-08	MPPED1	0.000468708
ENSG00000136250	7	36552456	36764154	28	9	3398	5.3406	4.6322e-08	AOAH	0.000471651
ENSG00000155158	9	15163620	15307358	25	8	3613	5.3396	4.6577e-08	TTC39B	0.000474247
ENSG00000152315	14	90528109	90652201	7	4	3577	5.3392	4.6671e-08	KCNK13	0.000475204
ENSG00000165449	10	61410523	61495760	26	8	3625	5.3389	4.6755e-08	SLC16A9	0.000476059
ENSG00000166862	22	36959968	37099603	21	8	3412	5.337	4.7253e-08	CACNG2	0.00048113
ENSG00000054267	1	235294949	235491534	23	8	3458	5.3358	4.7564e-08	ARID4B	0.000484297
ENSG00000154127	11	122526383	122685181	16	7	3506	5.333	4.8294e-08	UBASH3B	0.00049173
ENSG00000217455	7	3179868	3214287	8	4	3642	5.3316	4.8665e-08	AC091801.1	0.000495507
ENSG00000171502	1	86194916	86622626	35	10	3609	5.3315	4.8704e-08	COL24A1	0.000495904
ENSG00000113319	5	80256491	80525975	14	6	3640	5.3304	4.9004e-08	RASGRF2	0.000498959
ENSG00000135749	1	233119181	233431459	15	6	3579	5.3262	5.014e-08	PCNXL2	0.000510525
ENSG00000198010	8	1449532	1656642	34	9	3413	5.3179	5.2497e-08	DLGAP2	0.000534524
ENSG00000102780	13	42614176	42830714	8	5	3661	5.3176	5.256e-08	DGKH	0.000535166
ENSG00000151208	10	79550549	79686378	10	6	3633	5.3167	5.2829e-08	DLG5	0.000537905
ENSG00000141179	17	53828340	53920191	11	5	3667	5.3128	5.3971e-08	PCTP	0.000549533
ENSG00000155897	8	131792547	132054672	8	5	3648	5.3126	5.403e-08	ADCY8	0.000550133
ENSG00000078725	9	121915736	122131745	20	7	3558	5.3113	5.4422e-08	BRINP1	0.000554125
ENSG00000198873	10	120967101	121215131	13	6	3491	5.3101	5.4768e-08	GRK5	0.000557648
ENSG00000131096	17	42030106	42081837	29	6	3520	5.3094	5.4986e-08	PYY	0.000559867
ENSG00000109911	11	31531297	31805546	17	7	3495	5.3094	5.5008e-08	ELP4	0.000560091
ENSG00000101542	18	59000815	59223006	10	5	3509	5.309	5.5105e-08	CDH20	0.000561079
ENSG00000101349	20	9518036	9819689	24	7	3611	5.3082	5.5365e-08	PAK7	0.000563726
ENSG00000151422	5	108083523	108532542	105	15	3588	5.3079	5.5449e-08	FER	0.000564582
ENSG00000163873	1	37261128	37499730	11	6	3629	5.3068	5.577e-08	GRIK3	0.00056785
ENSG00000108175	10	80828792	81076276	14	6	3628	5.3052	5.6278e-08	ZMIZ1	0.000573023
ENSG00000163803	2	28680012	28866654	18	8	3526	5.305	5.6346e-08	PLB1	0.000573715
ENSG00000185760	6	73331520	73908574	13	7	3432	5.3044	5.6518e-08	KCNQ5	0.000575466
ENSG00000120594	10	20105168	20578785	18	7	3649	5.3041	5.6618e-08	PLXDC2	0.000576484
ENSG00000182957	13	24553944	24881212	33	10	3338	5.3033	5.6849e-08	SPATA13	0.000578837
ENSG00000105357	19	50691443	50813802	15	6	3396	5.3004	5.7773e-08	MYH14	0.000588245
ENSG00000151746	12	32259769	32536567	111	16	3597	5.2973	5.8758e-08	BICD1	0.000598274
ENSG00000235978	3	4855978	4928977	19	6	3442	5.2973	5.8761e-08	AC018816.3	0.000598305
ENSG00000134278	18	12446511	12658133	20	7	3552	5.2973	5.8775e-08	SPIRE1	0.000598447
ENSG00000176658	17	30819540	31204195	12	5	3354	5.2933	6.0053e-08	MYO1D	0.00061146
ENSG00000166377	18	76829285	77138283	12	6	3610	5.293	6.0166e-08	ATP9B	0.00061261
ENSG00000112139	6	37600284	37667082	14	6	3423	5.2911	6.0795e-08	MDGA1	0.000619015
ENSG00000054654	14	64319683	64693165	22	7	3506	5.2892	6.1433e-08	SYNE2	0.000625511
ENSG00000198133	14	67913801	68000456	11	5	3539	5.2891	6.1468e-08	TMEM229B	0.000625867
ENSG00000154240	17	63631656	64188202	29	9	3673	5.286	6.25e-08	CEP112	0.000636375
ENSG00000249853	6	114376750	114664209	14	6	3553	5.2834	6.3396e-08	HS3ST5	0.000645498
ENSG00000136960	8	120569326	120685693	31	9	3558	5.2821	6.3858e-08	ENPP2	0.000650202
ENSG00000168530	2	211154874	211179914	14	5	3592	5.2774	6.5513e-08	MYL1	0.000667053
ENSG00000136068	3	57994127	58157982	17	6	3620	5.275	6.6362e-08	FLNB	0.000675698
ENSG00000157470	15	59664892	59815748	6	3	3564	5.2748	6.6462e-08	FAM81A	0.000676716
ENSG00000134121	3	238279	451090	18	7	3517	5.2727	6.7204e-08	CHL1	0.000684271
ENSG00000143344	1	183605220	183897665	12	6	3658	5.2702	6.8139e-08	RGL1	0.000693791
ENSG00000073849	3	186648274	186796341	9	5	3452	5.2676	6.9092e-08	ST6GAL1	0.000703495
ENSG00000128512	7	111366166	111846466	13	6	3617	5.266	6.9696e-08	DOCK4	0.000709645
ENSG00000145191	3	183852826	184402546	53	11	3528	5.2652	7.0003e-08	EIF2B5	0.000712771
ENSG00000110713	11	3692313	3819022	8	5	3439	5.2652	7.0004e-08	NUP98	0.000712781
ENSG00000140563	15	94774767	95023632	10	5	3255	5.2652	7.001e-08	MCTP2	0.000712842
ENSG00000170390	4	150999426	151178609	9	5	3674	5.2606	7.1804e-08	DCLK2	0.000731108
ENSG00000167037	22	25202236	25323545	8	5	3601	5.2601	7.2e-08	SGSM1	0.000733104
ENSG00000151292	5	122847793	122952739	5	3	3493	5.2574	7.3065e-08	CSNK1G3	0.000743948
ENSG00000128849	15	57668165	57842925	17	7	3572	5.2552	7.3946e-08	CGNL1	0.000752918
ENSG00000127152	14	99635624	99737861	26	8	3403	5.2544	7.4245e-08	BCL11B	0.000755963
ENSG00000249915	5	271736	353971	10	5	3599	5.2533	7.4714e-08	PDCD6	0.000760738
ENSG00000139946	14	56584532	56768244	37	11	3544	5.253	7.4836e-08	PELI2	0.00076198
ENSG00000165626	10	13480484	13570974	5	3	3455	5.2518	7.5319e-08	BEND7	0.000766898
ENSG00000168310	4	185308867	185395734	9	5	3446	5.2468	7.7363e-08	IRF2	0.00078771
ENSG00000148459	10	26986588	27035727	5	3	3637	5.246	7.7711e-08	PDSS1	0.000791253
ENSG00000143797	2	8992820	9143942	12	6	3624	5.245	7.8162e-08	MBOAT2	0.000795845
ENSG00000102547	13	49882786	50018262	8	4	3647	5.2447	7.8261e-08	CAB39L	0.000796854
ENSG00000174672	11	1411129	1483919	12	6	3559	5.2445	7.8336e-08	BRSK2	0.000797617
ENSG00000109265	4	57036361	57194791	9	4	3459	5.244	7.8585e-08	KIAA1211	0.000800152
ENSG00000125954	14	65381203	65528521	7	4	3657	5.2438	7.8654e-08	CHURC1-FNTB	0.000800855
ENSG00000257365	14	65381203	65529368	7	4	3657	5.2438	7.8654e-08	FNTB	0.000800855
ENSG00000131446	5	180217541	180242652	5	3	3336	5.2432	7.8916e-08	MGAT1	0.000803523
ENSG00000068024	2	239969864	240323348	18	7	3556	5.2423	7.9284e-08	HDAC4	0.00080727
ENSG00000163531	1	204797779	204991950	17	6	3635	5.2422	7.9341e-08	NFASC	0.00080785
ENSG00000196935	12	64238073	64541613	47	10	3604	5.2418	7.9489e-08	SRGAP1	0.000809357
ENSG00000198286	7	2945775	3083579	15	5	3504	5.2413	7.9704e-08	CARD11	0.000811546
ENSG00000264545	9	21802635	22032985	76	13	3566	5.2409	7.9897e-08	RP11-145E5.5	0.000813511
ENSG00000165495	11	125034583	125303285	14	6	3627	5.2406	8.0007e-08	PKNOX2	0.000814631
ENSG00000166575	11	86748886	87034800	38	7	3649	5.2382	8.1097e-08	TMEM135	0.00082573
ENSG00000164418	6	101846664	102517958	11	5	3565	5.2371	8.1554e-08	GRIK2	0.000830383
ENSG00000147408	8	19261672	19615540	18	7	3660	5.2367	8.1734e-08	CSGALNACT1	0.000832216
ENSG00000168658	2	98703579	98929762	7	3	3444	5.2347	8.2647e-08	VWA3B	0.000841512
ENSG00000151490	12	15475331	15750333	7	4	3491	5.2282	8.5562e-08	PTPRO	0.000871192
ENSG00000188511	22	49808176	50051190	13	6	3498	5.2282	8.5586e-08	C22orf34	0.000871437
ENSG00000039560	5	34656342	34832732	38	9	3601	5.2279	8.5722e-08	RAI14	0.000872821
ENSG00000183018	17	4402133	4442330	10	4	2836	5.2279	8.5744e-08	SPNS2	0.000873045
ENSG00000110900	12	31079362	31149534	11	5	3655	5.2274	8.5972e-08	TSPAN11	0.000875367
ENSG00000131018	6	152442819	152958936	30	8	3650	5.225	8.71e-08	SYNE1	0.000886852
ENSG00000152104	1	214522039	214725792	10	5	3602	5.2241	8.7499e-08	PTPN14	0.000890915
ENSG00000164741	8	12940870	13373167	14	5	3518	5.2219	8.8565e-08	DLC1	0.000901769
ENSG00000035681	8	59496063	59572403	51	10	3551	5.2204	8.9277e-08	NSMAF	0.000909018
ENSG00000106665	7	73703805	73820273	12	3	3649	5.2168	9.1014e-08	CLIP2	0.000926705
ENSG00000066248	2	233743396	233877982	8	4	3494	5.2161	9.1385e-08	NGEF	0.000930482
ENSG00000036448	8	1993155	2113475	12	6	3021	5.2155	9.1641e-08	MYOM2	0.000933089
ENSG00000013297	3	170136653	170578169	43	8	3612	5.2153	9.1779e-08	CLDN11	0.000934494
ENSG00000144152	2	112895962	112945791	7	4	3586	5.2144	9.2192e-08	FBLN7	0.000938699
ENSG00000145781	5	115420688	115748459	153	19	3636	5.2138	9.2526e-08	COMMD10	0.0009421
ENSG00000118507	6	131456806	131604675	7	4	3600	5.2125	9.3135e-08	AKAP7	0.000948301
ENSG00000066382	11	30406040	30608419	7	5	3673	5.2104	9.4229e-08	MPPED2	0.00095944
ENSG00000179241	11	35965531	36253686	30	9	3566	5.208	9.5421e-08	LDLRAD3	0.000971577
ENSG00000112319	6	133561736	133853258	39	10	3514	5.2075	9.5707e-08	EYA4	0.000974489
ENSG00000183580	5	15500305	15939900	64	12	3667	5.2068	9.6042e-08	FBXL7	0.0009779
ENSG00000148848	10	127700950	128077024	31	9	3610	5.2057	9.6651e-08	ADAM12	0.0009841
ENSG00000132874	18	42792960	43263072	50	11	3645	5.2055	9.6744e-08	SLC14A2	0.000985047
ENSG00000170745	2	18059114	18542882	21	8	3643	5.2044	9.7291e-08	KCNS3	0.000990617
ENSG00000166446	16	80631803	80838226	8	5	3593	5.2008	9.9201e-08	CDYL2	0.00101006
ENSG00000185238	11	20409076	20530840	6	3	3035	5.2001	9.9597e-08	PRMT3	0.0010141
ENSG00000167703	17	1472561	1532180	41	8	3375	5.1994	9.995e-08	SLC43A2	0.00101769
ENSG00000182389	2	152689290	152955593	38	9	3624	5.1991	1.0012e-07	CACNB4	0.00101942
ENSG00000058335	15	79252289	79383115	14	6	3548	5.1927	1.0365e-07	RASGRF1	0.00105536
ENSG00000184014	11	9160372	9286937	12	4	3583	5.1896	1.0535e-07	DENND5A	0.00107267
ENSG00000197442	6	136878185	137113656	18	7	3386	5.1892	1.0559e-07	MAP3K5	0.00107512
ENSG00000035862	17	76849059	76921469	44	10	3572	5.1881	1.0622e-07	TIMP2	0.00108153
ENSG00000138771	4	77356253	77704406	33	8	3632	5.1865	1.0712e-07	SHROOM3	0.0010907
ENSG00000154153	5	16473147	16617167	28	8	3466	5.1863	1.0724e-07	FAM134B	0.00109192
ENSG00000105559	19	49340354	49371889	7	2	3550	5.1861	1.0737e-07	PLEKHA4	0.00109324
ENSG00000171643	5	76145826	76217475	23	8	3386	5.1842	1.0845e-07	S100Z	0.00110424
ENSG00000151532	10	114206756	114578503	47	10	3553	5.1832	1.0908e-07	VTI1A	0.00111065
ENSG00000155886	9	19507450	19786926	32	9	3624	5.1823	1.0959e-07	SLC24A2	0.00111585
ENSG00000261115	7	140774032	141180180	15	7	3636	5.1812	1.1025e-07	TMEM178B	0.00112257
ENSG00000128655	2	178487980	178973066	51	11	3615	5.1747	1.1414e-07	PDE11A	0.00116217
ENSG00000145979	6	13266774	13328815	14	6	3606	5.1745	1.1427e-07	TBC1D7	0.0011635
ENSG00000059377	7	139476850	139720125	21	8	3511	5.173	1.1516e-07	TBXAS1	0.00117256
ENSG00000182329	2	202937978	203062585	10	5	3640	5.1697	1.1721e-07	AC079354.1	0.00119343
ENSG00000103047	16	68877507	69119083	15	6	3476	5.1693	1.1746e-07	TANGO6	0.00119598
ENSG00000065320	17	8924859	9147317	15	6	3374	5.1692	1.1757e-07	NTN1	0.0011971
ENSG00000075275	22	46756731	46933067	9	5	3463	5.1686	1.1794e-07	CELSR1	0.00120087
ENSG00000124493	6	33989628	34123399	14	7	3575	5.1673	1.1874e-07	GRM4	0.00120901
ENSG00000151276	3	65339200	66024509	90	13	3672	5.1673	1.1878e-07	MAGI1	0.00120942
ENSG00000183780	1	234040679	234460262	27	8	3429	5.1672	1.1881e-07	SLC35F3	0.00120972
ENSG00000155307	21	15857549	15955723	37	9	3571	5.1642	1.2071e-07	SAMSN1	0.00122907
ENSG00000187955	8	121072019	121384275	9	5	3323	5.162	1.2216e-07	COL14A1	0.00124383
ENSG00000068383	10	134351324	134596979	5	3	3396	5.1596	1.2373e-07	INPP5A	0.00125982
ENSG00000186231	6	97372605	97588630	8	5	3620	5.1578	1.2496e-07	KLHL32	0.00127234
ENSG00000141068	17	25783670	25953461	8	5	3582	5.1553	1.2658e-07	KSR1	0.00128884
ENSG00000171843	9	20341663	20622542	11	5	3567	5.1544	1.272e-07	MLLT3	0.00129515
ENSG00000196476	20	251504	271390	5	3	3524	5.1542	1.2736e-07	C20orf96	0.00129678
ENSG00000147854	9	6413151	6507054	88	13	3661	5.154	1.2752e-07	UHRF2	0.00129841
ENSG00000196569	6	129204342	129837714	22	8	3594	5.1537	1.2771e-07	LAMA2	0.00130034
ENSG00000172292	2	169312372	169631644	28	8	3608	5.153	1.282e-07	CERS6	0.00130533
ENSG00000115896	2	198669426	199437305	25	8	3636	5.1519	1.2894e-07	PLCL1	0.00131287
ENSG00000175066	3	141882414	141944449	14	6	3276	5.1511	1.2946e-07	GK5	0.00131816
ENSG00000140961	16	83981887	83999937	8	4	3365	5.151	1.2954e-07	OSGIN1	0.00131898
ENSG00000140386	15	76640526	77197785	35	9	3590	5.1508	1.2972e-07	SCAPER	0.00132081
ENSG00000063438	5	304291	438406	17	6	3628	5.1499	1.3033e-07	AHRR	0.00132702
ENSG00000103522	16	27413483	27462115	20	7	3488	5.1494	1.3067e-07	IL21R	0.00133048
ENSG00000178882	12	124457788	124800570	41	10	3566	5.1485	1.3128e-07	FAM101A	0.00133669
ENSG00000183023	2	40324410	40838193	97	14	3647	5.1481	1.3153e-07	SLC8A1	0.00133924
ENSG00000128567	7	131185021	131242976	7	4	3349	5.1473	1.3212e-07	PODXL	0.00134525
ENSG00000188385	10	133918175	133998313	8	5	3465	5.1448	1.339e-07	JAKMIP3	0.00136337
ENSG00000164796	8	113235157	114449328	158	15	3644	5.1446	1.3407e-07	CSMD3	0.0013651
ENSG00000110799	12	6058040	6233936	9	5	3593	5.1416	1.3619e-07	VWF	0.00138669
ENSG00000181291	17	32907768	32966337	16	6	3256	5.1414	1.3638e-07	TMEM132E	0.00138862
ENSG00000074211	4	6322305	6565327	14	6	3505	5.1414	1.3639e-07	PPP2R2C	0.00138872
ENSG00000175471	5	94039446	94620279	22	7	3478	5.1413	1.3641e-07	MCTP1	0.00138893
ENSG00000197702	11	12398732	12552348	18	6	3544	5.1409	1.3672e-07	PARVA	0.00139208
ENSG00000124721	6	38683117	38998301	38	10	3626	5.1389	1.382e-07	DNAH8	0.00140715
ENSG00000095587	10	98124363	98273675	16	6	3561	5.1384	1.3857e-07	TLL2	0.00141092
ENSG00000159618	16	57576333	57625593	14	5	3599	5.1371	1.395e-07	GPR114	0.00142039
ENSG00000105963	7	937540	995043	6	4	3568	5.1365	1.3998e-07	ADAP1	0.00142528
ENSG00000240230	7	938415	1015235	6	4	3568	5.1365	1.3998e-07	COX19	0.00142528
ENSG00000144959	3	172348039	172429008	21	7	3536	5.1351	1.4099e-07	NCEH1	0.00143556
ENSG00000107719	10	72238577	72328205	30	8	3563	5.1348	1.4122e-07	PALD1	0.0014379
ENSG00000103184	16	5008318	5069159	9	5	3506	5.1302	1.4471e-07	SEC14L5	0.00147344
ENSG00000215018	7	7395834	7575484	7	3	3504	5.1288	1.4579e-07	COL28A1	0.00148443
ENSG00000003989	8	17354597	17428082	8	4	3496	5.1271	1.4709e-07	SLC7A2	0.00149767
ENSG00000183098	13	93879095	95059655	128	16	3572	5.1207	1.5219e-07	GPC6	0.0015496
ENSG00000162433	1	65613232	65697828	11	5	3605	5.1206	1.5232e-07	AK4	0.00155092
ENSG00000160191	21	44073746	44195619	7	4	3445	5.1202	1.5259e-07	PDE9A	0.00155367
ENSG00000215277	14	23654525	23742686	20	7	3446	5.1182	1.5423e-07	C14orf164	0.00157037
ENSG00000257923	7	101458959	101927249	28	8	3654	5.1182	1.5426e-07	CUX1	0.00157068
ENSG00000126870	7	158649269	158749438	7	4	2802	5.1172	1.5508e-07	WDR60	0.00157902
ENSG00000101076	20	42984340	43061485	24	7	3635	5.1157	1.5627e-07	HNF4A	0.00159114
ENSG00000156113	10	78629359	79398353	31	10	3616	5.1146	1.5716e-07	KCNMA1	0.0016002
ENSG00000070882	7	24836158	25021253	13	6	3476	5.1121	1.5932e-07	OSBPL3	0.0016222
ENSG00000166596	17	9479944	9546776	6	4	3478	5.1116	1.5973e-07	WDR16	0.00162637
ENSG00000107611	10	16865963	17171830	43	8	3661	5.111	1.6026e-07	CUBN	0.00163177
ENSG00000147316	8	6264113	6501144	38	9	3640	5.1105	1.6061e-07	MCPH1	0.00163533
ENSG00000171509	4	159236463	159574524	12	5	3574	5.1097	1.6132e-07	RXFP1	0.00164256
ENSG00000178445	9	6532464	6645650	33	9	3537	5.1095	1.6154e-07	GLDC	0.0016448
ENSG00000154080	18	24495595	24765281	10	5	3578	5.1091	1.6186e-07	CHST9	0.00164806
ENSG00000156831	8	126103921	126379362	13	6	3634	5.1085	1.6232e-07	NSMCE2	0.00165274
ENSG00000221818	8	25699246	25902913	22	7	3601	5.1083	1.625e-07	EBF2	0.00165458
ENSG00000141314	17	30593195	30651680	10	5	3508	5.1083	1.6256e-07	RHBDL3	0.00165519
ENSG00000006607	2	242295658	242434256	10	4	3544	5.1081	1.6275e-07	FARP2	0.00165712
ENSG00000166387	11	7534529	7678358	13	6	3646	5.1054	1.6508e-07	PPFIBP2	0.00168084
ENSG00000117154	1	18434240	18704977	16	6	3604	5.1036	1.6659e-07	IGSF21	0.00169622
ENSG00000164830	8	107282473	107764922	102	14	3428	5.103	1.6717e-07	OXR1	0.00170212
ENSG00000077514	11	74204896	74380162	6	3	3675	5.1012	1.6873e-07	POLD3	0.00171801
ENSG00000102606	13	111766906	111958084	16	5	3606	5.1005	1.6939e-07	ARHGEF7	0.00172473
ENSG00000185483	1	64239693	64647181	8	4	3371	5.0997	1.7009e-07	ROR1	0.00173186
ENSG00000133315	11	63766030	63933578	15	6	3605	5.0985	1.7114e-07	MACROD1	0.00174255
ENSG00000219438	22	48885272	49246724	48	10	3170	5.0976	1.7195e-07	FAM19A5	0.00175079
ENSG00000154654	21	22370633	22915650	86	12	3561	5.0964	1.7309e-07	NCAM2	0.0017624
ENSG00000111961	6	148593440	148873186	17	6	3666	5.0948	1.7457e-07	SASH1	0.00177747
ENSG00000165752	10	134020996	134145351	16	6	3660	5.093	1.7622e-07	STK32C	0.00179427
ENSG00000196376	6	118228689	118638839	26	7	3666	5.0924	1.7681e-07	SLC35F1	0.00180028
ENSG00000251209	15	98285448	98417780	12	6	3587	5.0912	1.7787e-07	LINC00923	0.00181107
ENSG00000132561	8	98881068	99048944	10	5	3663	5.0902	1.7884e-07	MATN2	0.00182095
ENSG00000077942	22	45898118	45997015	13	6	3448	5.0888	1.8021e-07	FBLN1	0.0018349
ENSG00000188089	15	42273780	42343388	16	6	3655	5.0884	1.8059e-07	PLA2G4E	0.00183877
ENSG00000186047	13	51285144	51418075	6	4	3607	5.0866	1.8225e-07	DLEU7	0.00185567
ENSG00000047365	4	35949843	36246131	28	8	3615	5.0857	1.8313e-07	ARAP2	0.00186463
ENSG00000126602	16	3701640	3767598	10	5	3618	5.0825	1.8622e-07	TRAP1	0.00189609
ENSG00000102755	13	28874489	29069265	16	6	3584	5.0823	1.8641e-07	FLT1	0.00189803
ENSG00000134986	5	110998318	111333161	11	5	3506	5.0807	1.8807e-07	NREP	0.00191493
ENSG00000183454	16	9852376	10276611	53	12	3632	5.0797	1.8902e-07	GRIN2A	0.0019246
ENSG00000197057	4	36283244	36347378	14	6	3633	5.0791	1.8965e-07	DTHD1	0.00193102
ENSG00000188517	4	109731877	110223813	21	7	3667	5.0779	1.9082e-07	COL25A1	0.00194293
ENSG00000184384	11	95709762	96076344	17	6	3563	5.0771	1.9166e-07	MAML2	0.00195148
ENSG00000105877	7	21582833	21941457	81	13	3633	5.0752	1.9354e-07	DNAH11	0.00197062
ENSG00000123104	12	26490342	26986131	14	6	3430	5.0729	1.9586e-07	ITPR2	0.00199425
ENSG00000185002	6	117198375	117253326	6	3	3683	5.0713	1.9756e-07	RFX6	0.00201156
ENSG00000145861	5	159774758	159797648	7	3	3673	5.0687	2.0024e-07	C1QTNF2	0.00203884
ENSG00000157985	2	236402733	237040444	92	13	3541	5.0667	2.0238e-07	AGAP1	0.00206063
ENSG00000144741	3	66119285	66438540	51	11	3654	5.0666	2.0249e-07	SLC25A26	0.00206175
ENSG00000164574	5	153570290	153800544	10	5	3624	5.0665	2.0262e-07	GALNT10	0.00206308
ENSG00000063978	4	2463947	2627047	16	6	3669	5.066	2.0316e-07	RNF4	0.00206858
ENSG00000135049	9	88161455	88356944	38	9	3522	5.0653	2.0393e-07	AGTPBP1	0.00207642
ENSG00000158560	7	95401866	95739634	13	6	3663	5.0644	2.0487e-07	DYNC1I1	0.00208599
ENSG00000065809	10	14560556	14816896	24	8	3575	5.0632	2.061e-07	FAM107B	0.00209851
ENSG00000114279	3	191857184	192485553	79	13	3414	5.0627	2.0672e-07	FGF12	0.00210482
ENSG00000074416	3	127407909	127542051	7	4	3661	5.0589	2.1085e-07	MGLL	0.00214687
ENSG00000106034	7	120628731	120937498	31	8	3577	5.0588	2.1098e-07	CPED1	0.0021482
ENSG00000163377	3	68780917	68981761	12	5	3584	5.0522	2.1842e-07	FAM19A4	0.00222395
ENSG00000116221	1	54649714	54691137	6	3	3598	5.0518	2.1879e-07	MRPL37	0.00222772
ENSG00000064270	16	84402133	84497793	15	6	2796	5.0504	2.2043e-07	ATP2C2	0.00224442
ENSG00000142494	17	19398698	19482347	8	4	3546	5.0493	2.2172e-07	SLC47A1	0.00225755
ENSG00000188818	5	710471	851101	7	4	3106	5.0491	2.22e-07	ZDHHC11	0.0022604
ENSG00000182752	9	118916083	119164601	7	4	3412	5.0467	2.247e-07	PAPPA	0.0022879
ENSG00000141052	17	12569207	12672266	11	5	3425	5.0441	2.2778e-07	MYOCD	0.00231926
ENSG00000145391	4	140417095	140527853	26	7	3415	5.0415	2.3091e-07	SETD7	0.00235113
ENSG00000058091	7	90095738	90839905	21	6	3631	5.0413	2.3114e-07	CDK14	0.00235347
ENSG00000125851	20	17206752	17465223	13	5	3675	5.0404	2.3226e-07	PCSK2	0.00236487
ENSG00000148219	9	119187504	120177348	72	13	3664	5.0402	2.3248e-07	ASTN2	0.00236711
ENSG00000171877	15	44162962	44487450	7	4	3581	5.0376	2.3573e-07	FRMD5	0.0024002
ENSG00000184408	7	119913722	120390385	19	6	3405	5.0349	2.3903e-07	KCND2	0.0024338
ENSG00000188897	16	11453702	11617444	35	8	3514	5.0336	2.4068e-07	CTD-3088G3.8	0.0024506
ENSG00000156273	21	30566392	31003071	20	6	3646	5.0324	2.4215e-07	BACH1	0.00246557
ENSG00000134013	8	23154702	23282841	41	9	3598	5.0321	2.4259e-07	LOXL2	0.00247005
ENSG00000214944	5	72921983	73237818	8	4	3504	5.0319	2.4277e-07	ARHGEF28	0.00247188
ENSG00000107798	10	90973326	91174314	7	4	3576	5.0314	2.435e-07	LIPA	0.00247932
ENSG00000088298	20	33703167	33865928	17	6	3624	5.0311	2.438e-07	EDEM2	0.00248237
ENSG00000146910	7	155266901	155326557	6	4	3374	5.0265	2.4978e-07	CNPY1	0.00254326
ENSG00000111907	6	125440195	125585553	5	3	3407	5.0246	2.5222e-07	TPD52L1	0.0025681
ENSG00000140262	15	57210821	57591479	48	10	3627	5.024	2.5305e-07	TCF12	0.00257656
ENSG00000165097	6	18155560	18224084	20	6	3613	5.0236	2.5351e-07	KDM1B	0.00258124
ENSG00000164309	5	78985700	79096063	17	6	3623	5.0232	2.5408e-07	CMYA5	0.00258704
ENSG00000183778	21	40928369	41045064	10	4	3663	5.0223	2.5525e-07	B3GALT5	0.00259896
ENSG00000154227	15	100940600	101085200	6	4	3572	5.0214	2.5652e-07	CERS3	0.00261189
ENSG00000138039	2	48859428	48982880	10	5	3553	5.0197	2.587e-07	LHCGR	0.00263408
ENSG00000118898	16	4932508	5010742	8	4	3516	5.0172	2.6214e-07	PPL	0.00266911
ENSG00000170293	3	32280171	32411817	18	6	3220	5.0154	2.6467e-07	CMTM8	0.00269487
ENSG00000137960	1	78445226	78604133	12	5	3628	5.0151	2.6505e-07	GIPC2	0.00269874
ENSG00000132849	1	62208149	62629592	14	5	3524	5.0147	2.6559e-07	INADL	0.00270424
ENSG00000145331	4	100467866	100485189	4	2	3397	5.0137	2.6696e-07	TRMT10A	0.00271819
ENSG00000170153	4	141780961	142134031	21	7	3321	5.0131	2.6776e-07	RNF150	0.00272633
ENSG00000169302	5	146614526	146767415	6	3	2951	5.0127	2.6834e-07	STK32A	0.00273224
ENSG00000162804	2	241938255	242034983	22	7	3601	5.0106	2.7124e-07	SNED1	0.00276177
ENSG00000197467	10	71561644	71724031	9	5	3478	5.0085	2.7424e-07	COL13A1	0.00279231
ENSG00000146143	6	57179603	57513375	24	8	3229	5.0044	2.8019e-07	PRIM2	0.00285289
ENSG00000167081	9	128509624	128729656	17	6	3621	5.004	2.8082e-07	PBX3	0.00285931
ENSG00000134954	11	128328656	128457453	7	4	3542	5.0038	2.8108e-07	ETS1	0.00286196
ENSG00000185453	19	48673949	48700877	16	5	3597	5.0025	2.8298e-07	C19orf68	0.0028813
ENSG00000140470	15	100511794	100882210	23	7	3628	5.0015	2.8442e-07	ADAMTS17	0.00289596
ENSG00000242441	2	48844937	48960287	8	4	3528	5.0008	2.8543e-07	GTF2A1L	0.00290625
ENSG00000123213	5	65018023	65167553	10	5	3536	5.0003	2.8617e-07	NLN	0.00291378
ENSG00000170634	2	54197975	54532437	33	8	3664	4.9995	2.8739e-07	ACYP2	0.0029262
ENSG00000185666	22	32908539	33454358	58	11	3541	4.9995	2.8745e-07	SYN3	0.00292682
ENSG00000130702	20	60883011	60942368	13	5	3668	4.9983	2.8925e-07	LAMA5	0.00294514
ENSG00000135905	2	225629807	225907162	35	8	3594	4.9982	2.8932e-07	DOCK10	0.00294586
ENSG00000196712	17	29421945	29709134	6	3	3329	4.9972	2.9078e-07	NF1	0.00296072
ENSG00000113719	5	172261278	172379688	25	6	3628	4.997	2.9121e-07	ERGIC1	0.0029651
ENSG00000141655	18	59992520	60058516	11	4	3653	4.9968	2.9148e-07	TNFRSF11A	0.00296785
ENSG00000101265	20	4760669	4804291	10	4	3573	4.9955	2.9341e-07	RASSF2	0.0029875
ENSG00000168807	16	69221032	69342955	9	4	3612	4.9949	2.9429e-07	SNTB2	0.00299646
ENSG00000042832	8	133879203	134147147	46	9	3455	4.9948	2.9452e-07	TG	0.0029988
ENSG00000122786	7	134429003	134655479	17	7	3552	4.9912	3.0004e-07	CALD1	0.00305501
ENSG00000196562	20	46285092	46415360	5	3	3532	4.989	3.035e-07	SULF2	0.00309024
ENSG00000132549	8	100025494	100889808	69	10	3589	4.9879	3.0526e-07	VPS13B	0.00310816
ENSG00000142619	1	17575593	17610728	7	4	3643	4.987	3.0661e-07	PADI3	0.0031219
ENSG00000149218	11	94822974	94865809	18	6	3594	4.9828	3.1328e-07	ENDOD1	0.00318982
ENSG00000171385	1	112313284	112531777	18	6	3631	4.9813	3.1585e-07	KCND3	0.00321598
ENSG00000185739	16	4239375	4292081	17	6	3424	4.9809	3.1645e-07	SRL	0.00322209
ENSG00000122729	9	32384618	32454767	7	4	3661	4.9797	3.1846e-07	ACO1	0.00324256
ENSG00000203867	10	112404155	112599227	74	12	3530	4.9785	3.2033e-07	RBM20	0.0032616
ENSG00000082684	3	122628041	122747452	11	5	3450	4.9717	3.3184e-07	SEMA5B	0.00337879
ENSG00000067606	1	1981909	2116834	16	6	3629	4.9706	3.3373e-07	PRKCZ	0.00339804
ENSG00000152061	1	174128548	174964445	44	10	3679	4.9702	3.3445e-07	RABGAP1L	0.00340537
ENSG00000089916	14	76618259	76720685	5	3	3592	4.9695	3.3566e-07	GPATCH2L	0.00341769
ENSG00000224186	5	134368970	134691744	8	5	3613	4.9674	3.3934e-07	C5orf66	0.00345516
ENSG00000187260	7	151072995	151107813	8	5	3460	4.9656	3.4237e-07	WDR86	0.00348601
ENSG00000086991	11	89057524	89322779	14	6	3650	4.9655	3.4262e-07	NOX4	0.00348856
ENSG00000138696	4	95679119	96079599	14	5	3620	4.9648	3.4394e-07	BMPR1B	0.003502
ENSG00000137710	11	110045605	110167447	6	4	3645	4.964	3.4524e-07	RDX	0.00351523
ENSG00000116396	1	110753965	110825722	12	5	3569	4.9622	3.4848e-07	KCNC4	0.00354822
ENSG00000164300	5	79407050	79551898	9	5	3588	4.9607	3.5117e-07	SERINC5	0.00357561
ENSG00000125257	13	95672083	95953687	33	8	3517	4.9604	3.5181e-07	ABCC4	0.00358213
ENSG00000167346	11	4726157	5013659	16	6	3635	4.9595	3.533e-07	MMP26	0.0035973
ENSG00000168546	8	21547915	21669869	13	5	3660	4.959	3.5422e-07	GFRA2	0.00360667
ENSG00000076067	12	56915713	56984745	8	4	3427	4.9585	3.5521e-07	RBMS2	0.00361675
ENSG00000198542	13	102104966	102375456	7	4	3474	4.9572	3.5766e-07	ITGBL1	0.00364169
ENSG00000006837	5	133541305	133706738	153	12	3624	4.9559	3.5996e-07	CDKL3	0.00366511
ENSG00000073060	12	125261402	125367214	14	6	3499	4.9546	3.6242e-07	SCARB1	0.00369016
ENSG00000198771	1	167599330	167675486	28	7	3595	4.9539	3.6369e-07	RCSD1	0.00370309
ENSG00000104219	8	17013538	17082308	12	5	3570	4.9538	3.6397e-07	ZDHHC2	0.00370594
ENSG00000110841	12	27676364	27848497	6	4	2795	4.9535	3.6446e-07	PPFIBP1	0.00371093
ENSG00000170088	4	165995574	166129701	9	5	3269	4.9527	3.6599e-07	TMEM192	0.00372651
ENSG00000144821	3	108099216	108248169	15	6	3675	4.9485	3.7398e-07	MYH15	0.00380786
ENSG00000184588	1	66258197	66840259	61	12	3645	4.9471	3.7673e-07	PDE4B	0.00383586
ENSG00000108091	10	61548521	61666414	5	3	3385	4.9459	3.7891e-07	CCDC6	0.00385806
ENSG00000124749	6	55921388	56258892	61	11	3646	4.9451	3.8047e-07	COL21A1	0.00387395
ENSG00000153551	3	32433163	32524559	31	8	3603	4.9439	3.8295e-07	CMTM7	0.0038992
ENSG00000196511	7	144149034	144533488	6	3	3428	4.9439	3.8297e-07	TPK1	0.0038994
ENSG00000172348	6	46188475	46459709	11	5	3546	4.9436	3.8347e-07	RCAN2	0.00390449
ENSG00000196104	4	167654535	168155947	43	9	3619	4.9421	3.8636e-07	SPOCK3	0.00393392
ENSG00000187699	2	190744335	191068210	13	5	3456	4.9394	3.9192e-07	C2orf88	0.00399053
ENSG00000188352	9	20658308	20995954	4	2	2678	4.9358	3.9903e-07	FOCAD	0.00406292
ENSG00000186868	17	43971748	44105700	9	4	3319	4.9336	4.036e-07	MAPT	0.00410946
ENSG00000137601	4	170314426	170533780	11	5	3681	4.933	4.049e-07	NEK1	0.00412269
ENSG00000125952	14	65472892	65569413	7	4	3666	4.9322	4.0647e-07	MAX	0.00413868
ENSG00000184903	7	110303110	111202573	20	5	3660	4.9318	4.0742e-07	IMMP2L	0.00414835
ENSG00000103257	16	87863629	87903094	16	5	3465	4.931	4.0895e-07	SLC7A5	0.00416393
ENSG00000107338	9	37919131	38069210	6	3	3655	4.9307	4.096e-07	SHB	0.00417055
ENSG00000184611	2	163227917	163695240	13	5	3551	4.9293	4.1259e-07	KCNH7	0.00420099
ENSG00000100600	14	93170152	93215047	14	5	3624	4.9293	4.1259e-07	LGMN	0.00420099
ENSG00000137642	11	121322912	121504402	20	7	3327	4.9293	4.1271e-07	SORL1	0.00420221
ENSG00000116127	2	73612886	73837920	12	4	3645	4.9277	4.1605e-07	ALMS1	0.00423622
ENSG00000071564	19	1609291	1652604	11	5	3602	4.9272	4.1716e-07	TCF3	0.00424752
ENSG00000111218	12	3490515	3703139	8	4	3415	4.926	4.1957e-07	PRMT8	0.00427206
ENSG00000145075	3	180320646	180588793	14	5	3553	4.9258	4.2012e-07	CCDC39	0.00427766
ENSG00000221955	3	124801480	124998021	27	7	3292	4.9258	4.2018e-07	SLC12A8	0.00427827
ENSG00000134369	1	201592411	201796102	18	6	3557	4.924	4.2388e-07	NAV1	0.00431595
ENSG00000198929	1	162039564	162353321	91	12	3595	4.924	4.2401e-07	NOS1AP	0.00431727
ENSG00000172164	8	121547985	121825513	7	4	3656	4.9238	4.2435e-07	SNTB1	0.00432073
ENSG00000127324	12	71518865	71835678	29	8	3570	4.9222	4.2785e-07	TSPAN8	0.00435637
ENSG00000107902	10	126150403	126306457	7	4	3132	4.9216	4.2928e-07	LHPP	0.00437093
ENSG00000158169	9	97861336	98079991	5	3	3397	4.9214	4.2967e-07	FANCC	0.0043749
ENSG00000206190	15	25922420	26110317	10	5	3554	4.9208	4.3106e-07	ATP10A	0.00438905
ENSG00000154217	17	65373575	65693372	17	6	3499	4.9206	4.3148e-07	PITPNC1	0.00439333
ENSG00000074527	12	96051583	96184930	17	6	3630	4.9204	4.3189e-07	NTN4	0.0043975
ENSG00000091262	16	16242785	16317379	14	3	3632	4.9203	4.3212e-07	ABCC6	0.00439985
ENSG00000154027	1	77747736	78025651	13	5	3645	4.9172	4.3896e-07	AK5	0.00446949
ENSG00000095637	10	97071528	97321171	24	6	3652	4.916	4.4174e-07	SORBS1	0.0044978
ENSG00000139083	12	11802788	12048336	9	4	3506	4.9157	4.4236e-07	ETV6	0.00450411
ENSG00000058453	1	17066768	17299474	6	4	2049	4.915	4.4394e-07	CROCC	0.0045202
ENSG00000162687	1	196194909	196578355	12	5	3627	4.9141	4.4606e-07	KCNT2	0.00454178
ENSG00000163046	2	132905164	133015542	17	6	3031	4.9129	4.4873e-07	ANKRD30BL	0.00456897
ENSG00000205639	2	24232951	24286191	19	5	3588	4.9123	4.501e-07	MFSD2B	0.00458292
ENSG00000174628	16	19727778	19868907	6	3	3569	4.9122	4.5029e-07	IQCK	0.00458485
ENSG00000055483	17	76783463	76837523	22	7	3625	4.9115	4.5189e-07	USP36	0.00460114
ENSG00000091128	7	107663993	107770801	4	2	3645	4.9111	4.5291e-07	LAMB4	0.00461153
ENSG00000136273	7	47735328	48019178	16	6	3304	4.9095	4.5649e-07	HUS1	0.00464798
ENSG00000146966	7	140218220	140373793	7	4	3590	4.9084	4.5908e-07	DENND2A	0.00467435
ENSG00000076554	8	80870571	81143467	126	12	3355	4.9066	4.6335e-07	TPD52	0.00471783
ENSG00000187240	11	102980160	103350591	6	4	2813	4.9023	4.7357e-07	DYNC2H1	0.00482189
ENSG00000091622	17	6354584	6459814	6	4	3418	4.902	4.7444e-07	PITPNM3	0.00483075
ENSG00000130703	20	60813580	60871268	13	5	3602	4.9015	4.7557e-07	OSBPL2	0.00484225
ENSG00000186716	22	23521891	23660224	13	5	3351	4.9002	4.7878e-07	BCR	0.00487494
ENSG00000149124	11	58407899	58499447	4	2	3668	4.8996	4.802e-07	GLYAT	0.0048894
ENSG00000171189	21	30909254	31312351	36	8	3656	4.8976	4.8518e-07	GRIK1	0.0049401
ENSG00000169855	3	78646390	79816965	11	5	3633	4.8969	4.8688e-07	ROBO1	0.00495741
ENSG00000178425	6	116422012	116570660	6	3	3462	4.8956	4.9015e-07	NT5DC1	0.00499071
ENSG00000107562	10	44793038	44881941	10	3	3617	4.8936	4.9495e-07	CXCL12	0.00503958
ENSG00000171988	10	64926981	65225722	18	6	3618	4.8931	4.9624e-07	JMJD1C	0.00505272
ENSG00000135919	2	224839829	224904036	8	4	3664	4.8915	5.0023e-07	SERPINE2	0.00509334
ENSG00000107779	10	88516407	88692595	15	6	3579	4.8913	5.0085e-07	BMPR1A	0.00509965
ENSG00000166960	18	30517366	31021065	13	5	3560	4.8904	5.0317e-07	CCDC178	0.00512328
ENSG00000267173	19	44833848	44905774	15	4	3532	4.8894	5.0566e-07	CTC-512J12.6	0.00514863
ENSG00000054965	11	73111532	73309234	11	4	3663	4.8864	5.1352e-07	FAM168A	0.00522866
ENSG00000088727	3	47269516	47324941	27	6	3636	4.8849	5.1747e-07	KIF9	0.00526888
ENSG00000016391	3	53846362	53880417	6	3	3633	4.8848	5.1762e-07	CHDH	0.00527041
ENSG00000086289	7	37723446	37991543	12	5	3616	4.8842	5.1928e-07	EPDR1	0.00528731
ENSG00000139173	12	44229770	44783545	14	6	3662	4.8829	5.2258e-07	TMEM117	0.00532091
ENSG00000197879	17	1367392	1396106	19	6	3522	4.8826	5.2356e-07	MYO1C	0.00533089
ENSG00000081014	15	51200869	51298097	7	4	3671	4.8824	5.2412e-07	AP4E1	0.00533659
ENSG00000198707	12	88442793	88535993	19	6	3661	4.8822	5.2457e-07	CEP290	0.00534117
ENSG00000158486	16	20944433	21170762	24	7	3593	4.8816	5.2603e-07	DNAH3	0.00535604
ENSG00000176571	8	87878670	88627447	8	4	3647	4.8815	5.2628e-07	CNBD1	0.00535858
ENSG00000134138	15	37181406	37393504	14	5	3620	4.8814	5.2658e-07	MEIS2	0.00536164
ENSG00000103769	15	66018392	66184329	14	5	3637	4.8805	5.2901e-07	RAB11A	0.00538638
ENSG00000169432	2	167051695	167232503	82	14	3563	4.8801	5.3028e-07	SCN9A	0.00539931
ENSG00000173040	4	5544499	5711275	43	5	3598	4.88	5.3056e-07	EVC2	0.00540216
ENSG00000124440	19	46800303	46846690	5	3	3190	4.8787	5.3399e-07	HIF3A	0.00543709
ENSG00000130508	2	1635659	1748624	5	3	3014	4.8764	5.4028e-07	PXDN	0.00550113
ENSG00000133835	5	118788138	118972894	8	4	3672	4.8748	5.4447e-07	HSD17B4	0.00554379
ENSG00000113263	5	156569944	156682201	7	4	3493	4.8746	5.4509e-07	ITK	0.00555011
ENSG00000135631	2	73300510	73383849	11	5	3567	4.8746	5.4522e-07	RAB11FIP5	0.00555143
ENSG00000171055	2	36778570	36873230	9	4	3604	4.8738	5.4744e-07	FEZ2	0.00557403
ENSG00000181409	17	79091095	79139877	5	3	3664	4.8738	5.4746e-07	AATK	0.00557424
ENSG00000166780	16	15528152	15718885	15	5	3417	4.873	5.4971e-07	C16orf45	0.00559715
ENSG00000111834	6	116937642	116954148	6	4	3577	4.8723	5.5141e-07	RSPH4A	0.00561446
ENSG00000162688	1	100315640	100389579	5	3	3014	4.8695	5.5954e-07	AGL	0.00569724
ENSG00000196834	2	131217028	131267239	15	6	2786	4.8694	5.5979e-07	POTEI	0.00569978
ENSG00000156687	8	35092975	35654068	24	8	3578	4.8689	5.6118e-07	UNC5D	0.00571393
ENSG00000143786	1	224622362	224928251	25	7	3622	4.8686	5.6198e-07	CNIH3	0.00572208
ENSG00000141447	18	21742008	21977844	9	4	3546	4.8678	5.6427e-07	OSBPL1A	0.0057454
ENSG00000135250	7	104751151	105039755	6	4	3626	4.8676	5.6484e-07	SRPK2	0.0057512
ENSG00000186654	22	45064593	45133561	7	3	3651	4.8675	5.6502e-07	PRR5	0.00575303
ENSG00000101230	20	13202418	13281298	7	4	3595	4.8672	5.6591e-07	ISM1	0.0057621
ENSG00000103222	16	16043434	16236931	4	2	3649	4.8647	5.7314e-07	ABCC1	0.00583571
ENSG00000163513	3	30647994	30735634	10	5	3584	4.8646	5.7331e-07	TGFBR2	0.00583744
ENSG00000083807	19	58990879	59023780	5	3	3600	4.8628	5.787e-07	SLC27A5	0.00589232
ENSG00000170011	3	39850405	40301812	62	9	3664	4.8613	5.8302e-07	MYRIP	0.00593631
ENSG00000164176	5	83236373	83680611	10	5	3636	4.8601	5.8649e-07	EDIL3	0.00597164
ENSG00000163026	2	24252210	24272445	14	5	3572	4.8595	5.8829e-07	C2orf44	0.00598997
ENSG00000129422	8	17501304	17658426	5	3	3654	4.8589	5.9017e-07	MTUS1	0.00600911
ENSG00000077549	1	19665267	19812066	7	4	3570	4.8578	5.9346e-07	CAPZB	0.00604261
ENSG00000118515	6	134490384	134639250	15	6	3623	4.8565	5.9742e-07	SGK1	0.00608293
ENSG00000173473	3	47626762	47823596	19	4	3643	4.8554	6.0086e-07	SMARCC1	0.00611796
ENSG00000092068	14	23594504	23652883	6	3	3465	4.8545	6.0356e-07	SLC7A8	0.00614545
ENSG00000120647	12	498439	551811	6	3	3338	4.8536	6.0608e-07	CCDC77	0.00617111
ENSG00000022556	19	55464498	55512510	6	3	3623	4.8522	6.1042e-07	NLRP2	0.0062153
ENSG00000169946	8	106330920	106816760	38	9	3660	4.852	6.1099e-07	ZFPM2	0.0062211
ENSG00000028116	2	58134786	58387055	12	4	3657	4.852	6.1109e-07	VRK2	0.00622212
ENSG00000164253	5	76721795	76916436	12	4	3654	4.8518	6.1172e-07	WDR41	0.00622853
ENSG00000149294	11	112831997	113149158	12	5	3523	4.8515	6.1262e-07	NCAM1	0.0062377
ENSG00000138031	2	25042038	25142708	25	7	3634	4.8486	6.2165e-07	ADCY3	0.00632964
ENSG00000141524	17	76106539	76128488	5	3	3610	4.8479	6.2402e-07	TMC6	0.00635377
ENSG00000184792	22	31089769	31303811	20	5	3631	4.8472	6.2622e-07	OSBP2	0.00637617
ENSG00000064655	20	45523263	45817492	5	3	3408	4.8463	6.2903e-07	EYA2	0.00640478
ENSG00000100284	22	35695268	35743985	10	4	3647	4.8462	6.2929e-07	TOM1	0.00640743
ENSG00000126247	19	36630477	36641255	3	2	2963	4.8461	6.2946e-07	CAPNS1	0.00640916
ENSG00000164916	7	4683388	4811074	12	5	3500	4.8457	6.3073e-07	FOXK1	0.00642209
ENSG00000133119	13	34392186	34540695	9	4	3660	4.845	6.3317e-07	RFC3	0.00644694
ENSG00000136546	2	167260083	167350757	11	5	3549	4.8435	6.3772e-07	SCN7A	0.00649327
ENSG00000080224	3	96533425	97471304	51	11	3526	4.8398	6.4976e-07	EPHA6	0.00661586
ENSG00000178538	8	61099906	61193971	6	4	3408	4.8397	6.5015e-07	CA8	0.00661983
ENSG00000138119	10	95066186	95242074	6	3	3424	4.8393	6.5134e-07	MYOF	0.00663194
ENSG00000146540	7	1036622	1177896	22	7	3645	4.8389	6.5273e-07	C7orf50	0.0066461
ENSG00000171587	21	41382926	42219065	14	5	3141	4.8387	6.5332e-07	DSCAM	0.0066521
ENSG00000179088	12	103631369	103889749	7	4	2770	4.8386	6.5376e-07	C12orf42	0.00665658
ENSG00000120332	1	175036994	175117202	10	5	3634	4.8383	6.5466e-07	TNN	0.00666575
ENSG00000175018	10	127265091	127371713	13	4	3582	4.8382	6.5503e-07	TEX36	0.00666952
ENSG00000170382	1	204586298	204654861	7	3	3494	4.8382	6.552e-07	LRRN2	0.00667125
ENSG00000041353	18	52385091	52562747	39	9	3273	4.8374	6.5773e-07	RAB27B	0.00669701
ENSG00000106571	7	42000548	42277469	19	6	3574	4.8363	6.6133e-07	GLI3	0.00673366
ENSG00000127603	1	39546988	39952849	12	4	3648	4.8343	6.6795e-07	MACF1	0.00680107
ENSG00000137776	15	59171244	59225852	3	2	3577	4.8335	6.7089e-07	SLTM	0.006831
ENSG00000185551	15	96869167	96883492	2	1	3479	4.8334	6.7095e-07	NR2F2	0.00683161
ENSG00000162949	2	30945637	31043408	21	6	3612	4.8307	6.8029e-07	CAPN13	0.00692671
ENSG00000124795	6	18224099	18265054	5	3	3619	4.8289	6.8637e-07	DEK	0.00698862
ENSG00000111728	12	22216707	22589975	11	5	3608	4.8264	6.9524e-07	ST8SIA1	0.00707893
ENSG00000163746	3	146109208	146213778	82	9	3595	4.8263	6.9536e-07	PLSCR2	0.00708016
ENSG00000139132	12	32552463	32798984	77	9	3606	4.8259	6.968e-07	FGD4	0.00709482
ENSG00000198589	4	151185594	151936879	15	5	3527	4.8257	6.9756e-07	LRBA	0.00710256
ENSG00000161654	17	42112003	42144987	28	6	3642	4.8252	6.9943e-07	LSM12	0.0071216
ENSG00000039139	5	13690440	13944652	32	7	3549	4.824	7.0366e-07	DNAH5	0.00716467
ENSG00000138081	2	48016455	48132932	5	3	3659	4.8239	7.0401e-07	FBXO11	0.00716823
ENSG00000120519	4	147175127	147443123	21	7	3592	4.8224	7.0926e-07	SLC10A7	0.00722169
ENSG00000074047	2	121493199	121750229	23	7	3334	4.8211	7.1382e-07	GLI2	0.00726812
ENSG00000197142	10	114133776	114188138	4	2	3203	4.821	7.1422e-07	ACSL5	0.00727219
ENSG00000162944	2	198432948	198540769	6	3	3638	4.8193	7.2027e-07	RFTN2	0.00733379
ENSG00000177398	21	43483068	43563563	10	5	3545	4.8185	7.231e-07	UMODL1	0.0073626
ENSG00000141568	17	80477589	80602538	14	5	3530	4.8181	7.2476e-07	FOXK2	0.00737951
ENSG00000103381	16	12756919	12897874	6	3	3558	4.8165	7.3041e-07	CPPED1	0.00743703
ENSG00000105982	7	156432975	156469824	11	4	3656	4.8146	7.3744e-07	RNF32	0.00750861
ENSG00000137672	11	101322295	101743293	30	8	3613	4.8134	7.42e-07	TRPC6	0.00755504
ENSG00000070269	14	56955072	57117324	21	7	3433	4.8121	7.4672e-07	TMEM260	0.0076031
ENSG00000147586	8	80830952	80942524	8	4	3554	4.8111	7.5055e-07	MRPS28	0.0076421
ENSG00000134352	5	55230923	55290821	6	2	3682	4.8087	7.5942e-07	IL6ST	0.00773241
ENSG00000164318	5	38258511	38465123	15	6	3597	4.8073	7.6478e-07	EGFLAM	0.00778699
ENSG00000214866	2	3751453	3836122	8	4	3506	4.8068	7.6692e-07	DCDC2C	0.00780878
ENSG00000172197	6	20100935	20212670	10	4	3517	4.8056	7.7128e-07	MBOAT1	0.00785317
ENSG00000166974	18	32556892	32723434	5	3	3648	4.8047	7.7498e-07	MAPRE2	0.00789085
ENSG00000163322	4	84382092	84444501	8	4	3587	4.8044	7.7593e-07	FAM175A	0.00790052
ENSG00000101082	20	35240721	35274619	8	4	3575	4.8043	7.7653e-07	SLA2	0.00790663
ENSG00000048471	16	12070594	12668146	100	12	3647	4.8039	7.7792e-07	SNX29	0.00792078
ENSG00000111879	6	119280928	119470552	16	6	3656	4.8034	7.8013e-07	FAM184A	0.00794328
ENSG00000174083	17	8706041	8770994	18	7	3541	4.8025	7.834e-07	PIK3R6	0.00797658
ENSG00000119698	14	94612465	94746072	9	4	3542	4.8011	7.8898e-07	PPP4R4	0.00803339
ENSG00000108100	10	35535953	35860852	10	4	3667	4.8009	7.8971e-07	CCNY	0.00804083
ENSG00000206077	5	710475	767067	6	3	3022	4.8009	7.8979e-07	ZDHHC11B	0.00804164
ENSG00000143921	2	44066103	44105605	5	3	3594	4.8001	7.931e-07	ABCG8	0.00807534
ENSG00000185056	5	173400782	173433143	4	2	3653	4.7992	7.9648e-07	C5orf47	0.00810976
ENSG00000138095	2	44113647	44223144	33	7	3668	4.7984	7.9949e-07	LRPPRC	0.00814041
ENSG00000198691	1	94458393	94586688	35	6	3635	4.7971	8.048e-07	ABCA4	0.00819447
ENSG00000130881	19	33668509	33698694	8	4	3558	4.7966	8.0698e-07	LRP3	0.00821667
ENSG00000158966	1	64936428	65158741	29	6	3548	4.7956	8.1081e-07	CACHD1	0.00825567
ENSG00000118733	1	102268130	102462586	22	5	3565	4.7941	8.1688e-07	OLFM3	0.00831747
ENSG00000181234	12	128751948	129192460	48	10	3297	4.7941	8.1709e-07	TMEM132C	0.00831961
ENSG00000120156	9	27109139	27230173	15	4	3433	4.7936	8.1905e-07	TEK	0.00833957
ENSG00000162407	1	56960419	57110974	13	5	3608	4.7927	8.2272e-07	PPAP2B	0.00837694
ENSG00000144668	3	37493606	37865005	6	4	3533	4.7917	8.2707e-07	ITGA9	0.00842123
ENSG00000171840	12	673462	772945	21	5	3567	4.7875	8.4423e-07	NINJ2	0.00859595
ENSG00000069188	17	71330523	71640228	43	7	3497	4.787	8.4646e-07	SDK2	0.00861866
ENSG00000179915	2	50145643	51259674	38	9	3639	4.7858	8.5154e-07	NRXN1	0.00867038
ENSG00000020577	14	55033815	55260033	13	5	3633	4.785	8.5489e-07	SAMD4A	0.00870449
ENSG00000153093	2	111490150	111875799	92	12	3609	4.7845	8.5711e-07	ACOXL	0.00872709
ENSG00000205670	21	35747779	35780164	11	4	3572	4.7833	8.6218e-07	SMIM11	0.00877872
ENSG00000153820	2	228844666	229046361	15	4	3602	4.7833	8.6228e-07	SPHKAP	0.00877973
ENSG00000131778	1	146714291	146767443	4	2	2635	4.7819	8.6823e-07	CHD1L	0.00884032
ENSG00000196678	16	20791515	20911671	22	6	3639	4.7806	8.7384e-07	ERI2	0.00889744
ENSG00000176049	5	146967990	147162338	7	4	3440	4.7804	8.7482e-07	JAKMIP2	0.00890742
ENSG00000162551	1	21835858	21904905	5	3	3592	4.7801	8.7583e-07	ALPL	0.0089177
ENSG00000033867	3	27414214	27525911	5	3	3658	4.7798	8.7721e-07	SLC4A7	0.00893175
ENSG00000153246	2	160788519	160919121	25	7	3602	4.7788	8.8162e-07	PLA2R1	0.00897665
ENSG00000188803	17	11144580	11467380	12	5	3641	4.7779	8.8566e-07	SHISA6	0.00901779
ENSG00000145794	5	126626523	126801429	38	8	3630	4.7774	8.8776e-07	MEGF10	0.00903917
ENSG00000169375	15	75661720	75748183	4	2	3322	4.7753	8.9725e-07	SIN3A	0.0091358
ENSG00000115425	2	216861052	216947678	5	3	3614	4.7752	8.9776e-07	PECR	0.00914099
ENSG00000081052	2	227867427	228028829	6	3	3640	4.7751	8.9819e-07	COL4A4	0.00914537
ENSG00000183960	3	19189946	19577138	8	4	3664	4.7749	8.9901e-07	KCNH8	0.00915372
ENSG00000133805	11	10329860	10529126	79	12	3538	4.7741	9.0269e-07	AMPD3	0.00919119
ENSG00000196083	3	190231840	190375843	23	7	3488	4.7738	9.0403e-07	IL1RAP	0.00920483
ENSG00000164303	4	185009859	185142383	25	6	3414	4.7722	9.11e-07	ENPP6	0.0092758
ENSG00000152127	2	134877554	135212192	13	5	3615	4.7707	9.1782e-07	MGAT5	0.00934524
ENSG00000076641	8	81880045	82024303	5	3	3088	4.7703	9.1989e-07	PAG1	0.00936632
ENSG00000163116	4	98105244	99064391	10	4	3664	4.7697	9.2238e-07	STPG2	0.00939167
ENSG00000206557	3	32859510	32939318	10	4	3028	4.7695	9.2354e-07	TRIM71	0.00940348
ENSG00000152217	18	42260138	42648475	17	5	3619	4.7692	9.2475e-07	SETBP1	0.0094158
ENSG00000185274	7	70597155	71178585	87	12	3627	4.7681	9.2997e-07	WBSCR17	0.00946895
ENSG00000113645	5	167718656	167899308	6	3	3324	4.768	9.3038e-07	WWC1	0.00947313
ENSG00000119772	2	25455845	25565459	7	4	3621	4.7661	9.3934e-07	DNMT3A	0.00956436
ENSG00000131149	16	85645015	85709810	8	4	3230	4.7648	9.4526e-07	GSE1	0.00962464
ENSG00000151572	12	101111304	101522419	44	10	3658	4.7647	9.4557e-07	ANO4	0.00962779
ENSG00000188039	19	16830787	16928774	7	3	3441	4.7633	9.5203e-07	NWD1	0.00969357
ENSG00000146776	7	105245514	105517050	8	4	3615	4.7633	9.5214e-07	ATXN7L1	0.00969469
ENSG00000152689	2	33661391	33789817	19	6	3587	4.762	9.5854e-07	RASGRP3	0.00975985
ENSG00000154760	17	33762115	33775856	4	2	3313	4.762	9.5855e-07	SLFN13	0.00975996
ENSG00000170262	21	33664124	33687095	5	3	3369	4.7612	9.6204e-07	MRAP	0.00979549
ENSG00000157554	21	39751949	40033704	7	4	3406	4.7611	9.6252e-07	ERG	0.00980038
ENSG00000271949	1	90098699	90398809	8	4	3663	4.7606	9.6498e-07	RP11-302M6.4	0.00982543
ENSG00000033011	16	5083703	5137380	12	5	3528	4.7604	9.6583e-07	ALG1	0.00983408
ENSG00000132205	18	2847028	2915991	5	3	3285	4.76	9.681e-07	EMILIN2	0.00985719
ENSG00000183722	13	39917029	40177665	14	5	3651	4.7597	9.6924e-07	LHFP	0.0098688
ENSG00000091428	2	173600002	173917621	20	5	3495	4.7593	9.7114e-07	RAPGEF4	0.00988815
ENSG00000109684	4	10488019	10686489	10	4	3636	4.757	9.8264e-07	CLNK	0.0100052
ENSG00000140025	14	90261013	90421121	14	5	3540	4.7569	9.831e-07	EFCAB11	0.0100099
ENSG00000118939	13	76123619	76180085	9	3	3609	4.7514	1.01e-06	UCHL3	0.0102838
ENSG00000157657	9	116638562	116818871	19	6	3619	4.7513	1.0107e-06	ZNF618	0.0102909
ENSG00000138311	10	64133951	64431771	9	4	3533	4.749	1.022e-06	ZNF365	0.010406
ENSG00000205549	9	16203933	16276311	14	5	3563	4.7461	1.0367e-06	C9orf92	0.0105557
ENSG00000100422	22	47080308	47134158	7	3	3489	4.7458	1.0385e-06	CERK	0.010574
ENSG00000263711	18	70818476	70931715	9	3	3555	4.7443	1.0461e-06	RP11-169F17.1	0.0106514
ENSG00000101181	20	60758085	60778624	26	5	3671	4.7429	1.0532e-06	MTG2	0.0107237
ENSG00000144560	3	11597544	11762220	21	5	3614	4.7426	1.0549e-06	VGLL4	0.010741
ENSG00000185652	12	5541278	5630702	22	6	3637	4.7422	1.0571e-06	NTF3	0.0107634
ENSG00000196358	9	135037334	135119921	11	5	3420	4.7409	1.064e-06	NTNG2	0.0108336
ENSG00000197959	1	171810621	172387606	39	9	3609	4.7396	1.0705e-06	DNM3	0.0108998
ENSG00000156052	9	80331003	80646374	20	6	3463	4.739	1.0739e-06	GNAQ	0.0109344
ENSG00000055813	2	56411258	56613308	11	5	3642	4.7333	1.1042e-06	CCDC85A	0.011243
ENSG00000132842	5	77296349	77590579	14	5	3601	4.7318	1.1127e-06	AP3B1	0.0113295
ENSG00000148411	9	138898383	138987131	63	9	3179	4.7294	1.1257e-06	NACC2	0.0114619
ENSG00000115353	2	75273590	75426826	18	6	3499	4.7284	1.1315e-06	TACR1	0.0115209
ENSG00000047936	6	117609463	117747018	5	3	3640	4.7282	1.1324e-06	ROS1	0.0115301
ENSG00000125730	19	6677715	6730573	12	5	3299	4.728	1.1336e-06	C3	0.0115423
ENSG00000152214	18	40323192	40695657	9	5	3347	4.7275	1.1365e-06	RIT2	0.0115718
ENSG00000144218	2	100162323	100759201	36	8	3472	4.7274	1.1369e-06	AFF3	0.0115759
ENSG00000196950	2	196440701	196602426	13	5	3565	4.7269	1.1401e-06	SLC39A10	0.0116085
ENSG00000007047	19	45582546	45808541	33	7	3659	4.7258	1.1463e-06	MARK4	0.0116716
ENSG00000142623	1	17531621	17572500	36	7	3478	4.7257	1.1465e-06	PADI1	0.0116737
ENSG00000185467	7	98771197	98805129	4	2	3532	4.7256	1.1474e-06	KPNA7	0.0116828
ENSG00000146376	6	129897277	130031370	11	5	3626	4.7247	1.1522e-06	ARHGAP18	0.0117317
ENSG00000135083	5	159678659	159772403	17	5	3609	4.7238	1.1573e-06	CCNJL	0.0117836
ENSG00000198964	10	52065360	52384923	17	6	3661	4.7209	1.1742e-06	SGMS1	0.0119557
ENSG00000173950	3	194789008	194991896	21	6	3625	4.719	1.1851e-06	XXYLT1	0.0120667
ENSG00000113763	5	176237478	176307897	8	4	3618	4.7188	1.1861e-06	UNC5A	0.0120769
ENSG00000144645	3	31699382	32119072	5	3	3369	4.7184	1.1885e-06	OSBPL10	0.0121013
ENSG00000101144	20	55743804	55841685	15	5	3635	4.7181	1.1903e-06	BMP7	0.0121196
ENSG00000154310	3	170779128	171178197	36	8	3587	4.7157	1.2042e-06	TNIK	0.0122612
ENSG00000205336	16	57644564	57698944	5	3	3123	4.7154	1.2062e-06	GPR56	0.0122815
ENSG00000041982	9	117782806	117880536	13	5	3607	4.7141	1.2138e-06	TNC	0.0123589
ENSG00000100036	22	31031639	31065003	8	2	3544	4.7126	1.223e-06	SLC35E4	0.0124526
ENSG00000185527	17	79617489	79630142	14	3	3574	4.7117	1.2284e-06	PDE6G	0.0125076
ENSG00000072858	3	113251143	113348425	11	4	3540	4.7103	1.237e-06	SIDT1	0.0125951
ENSG00000136205	7	47314752	47622156	65	8	3624	4.7096	1.241e-06	TNS3	0.0126359
ENSG00000115239	2	53759810	54087170	23	6	3599	4.7091	1.2444e-06	GPR75-ASB3	0.0126705
ENSG00000270299	20	627270	656444	6	4	3111	4.709	1.2445e-06	RP5-850E9.3	0.0126715
ENSG00000170430	10	131265448	131566271	28	7	3622	4.7084	1.2485e-06	MGMT	0.0127122
ENSG00000120093	17	46626232	46682274	9	4	3672	4.7078	1.2521e-06	HOXB3	0.0127489
ENSG00000088827	20	3667617	3687775	11	4	3425	4.7059	1.2637e-06	SIGLEC1	0.012867
ENSG00000198742	7	98625061	98741723	6	3	3654	4.7058	1.2641e-06	SMURF1	0.0128711
ENSG00000083535	13	73356197	73590591	4	2	3274	4.7053	1.2672e-06	PIBF1	0.0129026
ENSG00000105889	7	22459063	22672544	10	4	3377	4.7053	1.2675e-06	STEAP1B	0.0129057
ENSG00000111186	12	1639057	1756409	15	5	3471	4.7049	1.2701e-06	WNT5B	0.0129322
ENSG00000170962	11	103777914	104035107	26	7	3622	4.7039	1.2762e-06	PDGFD	0.0129943
ENSG00000055609	7	151832010	152133090	10	5	3123	4.7037	1.2776e-06	KMT2C	0.0130085
ENSG00000083642	13	33160564	33352157	17	5	3665	4.7031	1.2811e-06	PDS5B	0.0130442
ENSG00000157303	9	95820989	95847420	10	4	3612	4.7028	1.2833e-06	SUSD3	0.0130666
ENSG00000164756	8	117962512	118188953	4	2	3638	4.7007	1.2964e-06	SLC30A8	0.0131999
ENSG00000174306	20	39807088	39946312	4	2	3682	4.7006	1.2968e-06	ZHX3	0.013204
ENSG00000165025	9	93564069	93660831	11	4	2970	4.7001	1.3001e-06	SYK	0.0132376
ENSG00000126091	1	44171495	44396831	5	3	3676	4.699	1.3069e-06	ST3GAL3	0.0133069
ENSG00000107957	10	105348285	105615301	17	5	3573	4.6969	1.3209e-06	SH3PXD2A	0.0134494
ENSG00000099810	9	21802542	21931646	63	9	3575	4.6947	1.335e-06	MTAP	0.013593
ENSG00000137177	6	17759414	17987854	7	4	3498	4.6935	1.3427e-06	KIF13A	0.0136714
ENSG00000143842	1	204042243	204096863	8	4	3504	4.6919	1.3536e-06	SOX13	0.0137824
ENSG00000108561	17	5336097	5352150	15	5	3601	4.6908	1.3604e-06	C1QBP	0.0138516
ENSG00000114948	2	207308263	207485851	42	7	3596	4.6905	1.3628e-06	ADAM23	0.013876
ENSG00000183853	1	157963063	158070052	6	4	3533	4.6902	1.3649e-06	KIRREL	0.0138974
ENSG00000105810	7	92234235	92465908	4	2	3506	4.6899	1.3668e-06	CDK6	0.0139168
ENSG00000151468	10	12938627	13141652	24	6	3548	4.687	1.3863e-06	CCDC3	0.0141153
ENSG00000204193	9	113065801	113100127	6	3	3366	4.6854	1.3971e-06	TXNDC8	0.0142253
ENSG00000116128	1	147013182	147098017	11	5	3666	4.6841	1.4057e-06	BCL9	0.0143128
ENSG00000164929	8	104152938	104242533	9	4	3652	4.6839	1.4073e-06	BAALC	0.0143291
ENSG00000127241	3	186935942	187009810	9	3	3638	4.6838	1.4079e-06	MASP1	0.0143352
ENSG00000183032	14	37147636	37642071	13	5	3665	4.6829	1.4141e-06	SLC25A21	0.0143984
ENSG00000138101	2	25600067	25896503	5	3	3464	4.6828	1.4151e-06	DTNB	0.0144085
ENSG00000145863	5	160974069	161129599	15	5	3539	4.6815	1.4239e-06	GABRA6	0.0144981
ENSG00000104695	8	30631973	30671830	7	3	3603	4.6809	1.4282e-06	PPP2CB	0.0145419
ENSG00000054282	1	243419320	243663394	4	2	3133	4.6804	1.4314e-06	SDCCAG8	0.0145745
ENSG00000187957	2	230222345	230579274	22	6	3482	4.6799	1.435e-06	DNER	0.0146112
ENSG00000119042	2	200134223	200335989	9	4	3642	4.6781	1.448e-06	SATB2	0.0147435
ENSG00000175581	11	73498361	73576178	2	1	3677	4.677	1.4556e-06	MRPL48	0.0148209
ENSG00000136720	2	128994290	129076151	10	5	3587	4.676	1.4627e-06	HS6ST1	0.0148932
ENSG00000143776	1	227177566	227506175	10	5	3502	4.6752	1.4683e-06	CDC42BPA	0.0149502
ENSG00000185339	22	31002825	31023265	10	2	3694	4.6743	1.475e-06	TCN2	0.0150185
ENSG00000163590	3	160473390	160796695	32	7	3675	4.6736	1.48e-06	PPM1L	0.0150694
ENSG00000127863	13	24144509	24250232	31	7	3579	4.6727	1.4866e-06	TNFRSF19	0.0151366
ENSG00000157404	4	55524085	55606881	9	3	3615	4.6718	1.4926e-06	KIT	0.0151977
ENSG00000134371	1	193091147	193223031	6	3	3655	4.6714	1.496e-06	CDC73	0.0152323
ENSG00000008710	16	2138711	2185899	7	4	3376	4.6704	1.5029e-06	PKD1	0.0153025
ENSG00000134343	11	26210829	26684835	12	4	3585	4.6684	1.5176e-06	ANO3	0.0154522
ENSG00000065534	3	123328896	123603178	43	8	3545	4.6667	1.5307e-06	MYLK	0.0155856
ENSG00000111145	12	96588160	96663613	11	5	3579	4.6664	1.5324e-06	ELK3	0.0156029
ENSG00000197892	8	28924796	29120641	23	7	3598	4.6662	1.534e-06	KIF13B	0.0156192
ENSG00000106536	7	39017598	39532694	77	11	3642	4.6662	1.5341e-06	POU6F2	0.0156202
ENSG00000128923	15	59063391	59154099	14	4	3658	4.6662	1.5341e-06	FAM63B	0.0156202
ENSG00000178150	19	48675575	48790865	63	10	3592	4.6656	1.5388e-06	ZNF114	0.0156681
ENSG00000135272	7	114562209	114659256	6	3	3458	4.6652	1.5415e-06	MDFIC	0.0156956
ENSG00000007062	4	15964699	16086001	10	4	3318	4.6644	1.5474e-06	PROM1	0.0157556
ENSG00000155052	2	124782864	125672864	83	12	3617	4.6636	1.5535e-06	CNTNAP5	0.0158177
ENSG00000196628	18	52889562	53332018	6	4	3654	4.6635	1.5546e-06	TCF4	0.0158289
ENSG00000180287	1	242246288	242687998	24	7	3563	4.6617	1.5681e-06	PLD5	0.0159664
ENSG00000175894	21	45917775	46131495	10	5	3585	4.6614	1.5701e-06	TSPEAR	0.0159868
ENSG00000164989	9	15552895	16061661	31	7	3578	4.6606	1.5768e-06	CCDC171	0.016055
ENSG00000101280	20	853296	896977	11	4	3429	4.6603	1.579e-06	ANGPT4	0.0160774
ENSG00000103175	16	84328252	84363450	11	5	3551	4.6598	1.5827e-06	WFDC1	0.0161151
ENSG00000089123	20	13246709	13619587	22	6	3536	4.6588	1.5906e-06	TASP1	0.0161955
ENSG00000145623	5	38845960	38945698	22	5	3673	4.6579	1.5971e-06	OSMR	0.0162617
ENSG00000091157	18	54318574	54698828	6	3	3656	4.6576	1.5993e-06	WDR7	0.0162841
ENSG00000101489	18	34823010	35146000	10	4	3606	4.6557	1.6145e-06	CELF4	0.0164388
ENSG00000186088	7	76940068	77045717	8	4	3456	4.654	1.6275e-06	GSAP	0.0165712
ENSG00000143340	1	179712298	179785333	7	3	3485	4.654	1.6276e-06	FAM163A	0.0165722
ENSG00000176915	12	133302254	133338474	5	3	3412	4.6536	1.6311e-06	ANKLE2	0.0166079
ENSG00000102468	13	47405685	47471169	6	4	3590	4.6527	1.6384e-06	HTR2A	0.0166822
ENSG00000112562	6	168841831	169073984	18	5	3532	4.652	1.6434e-06	SMOC2	0.0167331
ENSG00000130038	12	3715799	3873985	2	1	3154	4.6515	1.6476e-06	EFCAB4B	0.0167759
ENSG00000070729	16	57917503	58005020	5	3	3348	4.6513	1.6495e-06	CNGB1	0.0167952
ENSG00000138376	2	215590370	215674428	10	4	3506	4.6496	1.6627e-06	BARD1	0.0169296
ENSG00000035664	15	64199235	64364232	9	4	3543	4.6491	1.6669e-06	DAPK2	0.0169724
ENSG00000081479	2	169983619	170219195	22	6	3583	4.6488	1.669e-06	LRP2	0.0169938
ENSG00000114867	3	184032283	184053146	3	1	3688	4.6482	1.6743e-06	EIF4G1	0.0170477
ENSG00000176788	5	17065707	17276943	17	5	3645	4.6478	1.6773e-06	BASP1	0.0170783
ENSG00000104341	8	98787285	98865241	6	3	3451	4.6466	1.6875e-06	LAPTM4B	0.0171821
ENSG00000186952	5	109624934	110074657	80	12	3578	4.6458	1.6939e-06	TMEM232	0.0172473
ENSG00000116017	19	925781	975939	13	5	3402	4.6454	1.6968e-06	ARID3A	0.0172768
ENSG00000100055	22	37678068	37711382	12	5	3259	4.6449	1.7011e-06	CYTH4	0.0173206
ENSG00000226321	2	241858202	241932728	16	5	3645	4.6411	1.733e-06	AC104809.3	0.0176454
ENSG00000249240	15	65134082	65223118	15	5	3412	4.641	1.7334e-06	AC069368.3	0.0176495
ENSG00000133083	13	36345478	36705443	52	8	3436	4.6404	1.7389e-06	DCLK1	0.0177055
ENSG00000100629	14	80943330	81425861	5	3	3663	4.6398	1.7434e-06	CEP128	0.0177513
ENSG00000087074	19	49375649	49379314	1	1	3617	4.6397	1.7449e-06	PPP1R15A	0.0177666
ENSG00000182263	2	164449906	164592522	6	3	3597	4.6392	1.7487e-06	FIGN	0.0178053
ENSG00000151062	12	1901123	2028002	18	6	3572	4.639	1.7502e-06	CACNA2D4	0.0178205
ENSG00000171282	17	79373540	79433357	8	4	3608	4.6385	1.7548e-06	RP11-1055B8.7	0.0178674
ENSG00000175093	3	140770244	140867453	12	5	3496	4.6377	1.7614e-06	SPSB4	0.0179346
ENSG00000186439	6	123537483	123958238	33	7	3635	4.6362	1.7746e-06	TRDN	0.018069
ENSG00000115267	2	163123589	163175213	7	4	3585	4.6346	1.788e-06	IFIH1	0.0182054
ENSG00000128573	7	113726382	114333827	35	7	3635	4.6325	1.806e-06	FOXP2	0.0183887
ENSG00000105971	7	115927434	116148595	7	4	3627	4.6308	1.8214e-06	CAV2	0.0185455
ENSG00000197410	4	155153399	155412930	47	8	3516	4.6303	1.8254e-06	DCHS2	0.0185862
ENSG00000175920	4	3465033	3503200	8	4	3648	4.63	1.8281e-06	DOK7	0.0186137
ENSG00000084628	1	31652592	31712401	14	5	3616	4.6297	1.8306e-06	NKAIN1	0.0186392
ENSG00000196876	12	51984050	52206648	4	2	3404	4.627	1.8549e-06	SCN8A	0.0188866
ENSG00000135747	1	247108849	247242113	7	3	3583	4.627	1.8552e-06	ZNF670	0.0188896
ENSG00000111249	12	111471828	111788358	6	3	3390	4.6266	1.8584e-06	CUX2	0.0189222
ENSG00000145283	4	87744621	87770416	9	4	3619	4.6258	1.8662e-06	SLC10A6	0.0190016
ENSG00000124831	2	238536219	238722325	9	3	3553	4.6243	1.8791e-06	LRRFIP1	0.019133
ENSG00000122584	7	8473585	8792593	44	8	3135	4.6232	1.8896e-06	NXPH1	0.0192399
ENSG00000151491	12	15773092	16035263	12	4	3466	4.6219	1.9013e-06	EPS8	0.019359
ENSG00000139154	12	19556979	19873735	15	4	3657	4.6213	1.9064e-06	AEBP2	0.019411
ENSG00000090565	16	475619	573011	8	4	3437	4.6206	1.9132e-06	RAB11FIP3	0.0194802
ENSG00000231672	2	218148742	218621316	10	5	3573	4.6198	1.9204e-06	DIRC3	0.0195535
ENSG00000140937	16	64977656	65160015	6	3	3645	4.6197	1.9218e-06	CDH11	0.0195678
ENSG00000057608	10	5807186	5884095	18	5	3666	4.6191	1.9273e-06	GDI2	0.0196238
ENSG00000259471	15	66874528	66978132	13	5	3514	4.6183	1.9348e-06	RP11-321F6.1	0.0197001
ENSG00000188001	3	188665003	189043093	39	8	3423	4.6152	1.9632e-06	TPRG1	0.0199893
ENSG00000111906	6	125541108	125623282	4	2	3350	4.6144	1.9709e-06	HDDC2	0.0200677
ENSG00000140575	15	90931450	91045475	4	2	3674	4.6139	1.9763e-06	IQGAP1	0.0201227
ENSG00000172456	1	59762310	60233347	6	4	3540	4.6124	1.9905e-06	FGGY	0.0202673
ENSG00000109762	4	186125391	186291339	39	8	3604	4.6123	1.9911e-06	SNX25	0.0202734
ENSG00000138193	10	95753746	96092580	20	5	3613	4.6116	1.9975e-06	PLCE1	0.0203385
ENSG00000143669	1	235824341	236046940	6	4	3562	4.6109	2.0046e-06	LYST	0.0204108
ENSG00000213918	16	3661729	3730144	7	4	3629	4.6107	2.0064e-06	DNASE1	0.0204292
ENSG00000169857	15	34158428	34331377	53	7	3539	4.61	2.0131e-06	AVEN	0.0204974
ENSG00000149084	11	43577986	43878167	6	3	3434	4.6092	2.0212e-06	HSD17B12	0.0205799
ENSG00000240891	3	111393523	111565294	14	5	3411	4.6091	2.0222e-06	PLCXD2	0.02059
ENSG00000196209	20	1451386	1472233	4	2	3518	4.609	2.023e-06	SIRPB2	0.0205982
ENSG00000118242	2	216809213	216898819	5	3	3640	4.6089	2.0237e-06	MREG	0.0206053
ENSG00000136750	10	26505236	26593487	38	6	3595	4.6084	2.0286e-06	GAD2	0.0206552
ENSG00000181381	4	169277886	169458937	27	4	3646	4.6079	2.0343e-06	DDX60L	0.0207132
ENSG00000255275	1	19175767	19247615	16	5	3640	4.6076	2.0364e-06	RP13-279N23.2	0.0207346
ENSG00000219545	7	7680342	8043689	9	4	3601	4.6074	2.0385e-06	RPA3-AS1	0.020756
ENSG00000124140	20	44650356	44688784	12	4	3672	4.6063	2.0491e-06	SLC12A5	0.0208639
ENSG00000144791	3	45596886	45727830	33	7	3606	4.6063	2.0499e-06	LIMD1	0.0208721
ENSG00000167785	19	8920380	8943004	10	4	3505	4.606	2.0529e-06	ZNF558	0.0209026
ENSG00000170234	5	159488808	159546430	18	5	3649	4.6054	2.0586e-06	PWWP2A	0.0209607
ENSG00000170948	19	8943074	8954016	5	3	3537	4.6049	2.0631e-06	MBD3L1	0.0210065
ENSG00000015171	10	180405	300577	8	4	3531	4.6048	2.0647e-06	ZMYND11	0.0210228
ENSG00000155269	4	8560452	8621486	19	6	3595	4.6044	2.0686e-06	GPR78	0.0210625
ENSG00000155816	1	240177648	240638489	33	7	3503	4.602	2.0924e-06	FMN2	0.0213048
ENSG00000005100	17	5344232	5372380	22	5	3608	4.6006	2.106e-06	DHX33	0.0214433
ENSG00000138162	10	123748689	124014060	10	4	3478	4.6006	2.1067e-06	TACC2	0.0214504
ENSG00000131773	8	136469700	136668965	9	4	3638	4.6004	2.1082e-06	KHDRBS3	0.0214657
ENSG00000181790	8	143530791	143626370	10	4	3589	4.5989	2.1232e-06	BAI1	0.0216184
ENSG00000091831	6	151977826	152450754	19	6	3659	4.5988	2.1242e-06	ESR1	0.0216286
ENSG00000168038	3	41288090	42003922	33	7	3661	4.598	2.1328e-06	ULK4	0.0217162
ENSG00000163009	2	10281509	10351851	8	4	3657	4.5976	2.137e-06	C2orf48	0.0217589
ENSG00000136485	17	61627822	61671639	5	3	3634	4.5962	2.1512e-06	DCAF7	0.0219035
ENSG00000116711	1	186798085	186958113	13	5	3621	4.5951	2.163e-06	PLA2G4A	0.0220237
ENSG00000168944	5	122680579	122759286	19	6	3544	4.5945	2.1691e-06	CEP120	0.0220858
ENSG00000155034	7	5470966	5553429	7	4	3475	4.5943	2.1707e-06	FBXL18	0.0221021
ENSG00000160179	21	43619799	43717354	7	3	3521	4.5936	2.1781e-06	ABCG1	0.0221774
ENSG00000168785	4	99391518	99579780	19	6	3561	4.5917	2.198e-06	TSPAN5	0.02238
ENSG00000186409	1	42929001	43120335	13	5	3677	4.5895	2.221e-06	CCDC30	0.0226142
ENSG00000063169	19	48111453	48206533	50	8	3634	4.588	2.2374e-06	GLTSCR1	0.0227812
ENSG00000135333	6	93949738	94129265	18	5	3561	4.5879	2.2383e-06	EPHA7	0.0227904
ENSG00000112182	6	90636248	91006627	11	5	3574	4.5868	2.2506e-06	BACH2	0.0229156
ENSG00000014257	3	132036211	132087142	10	4	3399	4.5867	2.2515e-06	ACPP	0.0229248
ENSG00000116580	1	155719508	155829191	4	2	3524	4.5863	2.2562e-06	GON4L	0.0229726
ENSG00000023041	10	114190058	114206672	1	1	3610	4.5862	2.2565e-06	ZDHHC6	0.0229757
ENSG00000103249	16	1494935	1525581	9	4	3677	4.5858	2.2616e-06	CLCN7	0.0230276
ENSG00000110400	11	119494120	119599794	24	6	3571	4.5847	2.2735e-06	PVRL1	0.0231488
ENSG00000125089	4	8183799	8243530	23	6	3304	4.5821	2.3017e-06	SH3TC1	0.0234359
ENSG00000096872	9	26947037	27062928	16	6	3633	4.5819	2.3044e-06	IFT74	0.0234634
ENSG00000196639	3	11178779	11305243	33	8	3606	4.5807	2.3166e-06	HRH1	0.0235876
ENSG00000125246	13	100258919	100549387	17	5	3538	4.5803	2.3213e-06	CLYBL	0.0236355
ENSG00000184916	14	105607318	105635161	10	4	3550	4.5796	2.329e-06	JAG2	0.0237139
ENSG00000150637	18	67498394	67629039	10	4	3224	4.5789	2.337e-06	CD226	0.0237953
ENSG00000173320	4	184774584	184944679	5	3	3455	4.5784	2.3429e-06	STOX2	0.0238554
ENSG00000111912	6	126102307	126252266	12	3	3633	4.5783	2.3435e-06	NCOA7	0.0238615
ENSG00000249209	21	34956993	35284635	15	5	3646	4.5781	2.3459e-06	AP000304.12	0.023886
ENSG00000259030	1	74663919	75009666	23	6	3672	4.5738	2.3946e-06	FPGT-TNNI3K	0.0243818
ENSG00000116783	1	74663947	75010112	23	6	3672	4.5738	2.3946e-06	TNNI3K	0.0243818
ENSG00000124406	4	42410390	42659122	12	4	3647	4.5728	2.4063e-06	ATP8A1	0.0245009
ENSG00000109685	4	1873151	1983934	5	2	3409	4.5727	2.4078e-06	WHSC1	0.0245162
ENSG00000172020	3	115342171	115440337	10	4	3248	4.5722	2.4126e-06	GAP43	0.0245651
ENSG00000163947	3	56761446	57113357	81	10	3601	4.5721	2.4137e-06	ARHGEF3	0.0245763
ENSG00000056736	3	53880607	53899827	8	3	3555	4.5719	2.4169e-06	IL17RB	0.0246089
ENSG00000078687	17	76000249	76104916	13	2	3616	4.5718	2.4178e-06	TNRC6C	0.024618
ENSG00000118707	20	35201891	35222353	4	2	3599	4.5714	2.4225e-06	TGIF2	0.0246659
ENSG00000259399	20	35202956	35240787	4	2	3599	4.5714	2.4225e-06	TGIF2-C20orf24	0.0246659
ENSG00000147679	8	117778742	117861702	7	4	3646	4.5697	2.4423e-06	UTP23	0.0248675
ENSG00000111962	6	149068464	149398126	32	7	3561	4.5695	2.4439e-06	UST	0.0248838
ENSG00000273452	17	12626199	12661542	5	3	3212	4.5671	2.4722e-06	AC005358.1	0.0251719
ENSG00000144681	3	36421836	36589499	11	4	3671	4.5659	2.4865e-06	STAC	0.0253175
ENSG00000111846	6	10492456	10629601	13	5	3629	4.5658	2.488e-06	GCNT2	0.0253328
ENSG00000083544	13	60970591	61148012	6	3	3623	4.5657	2.4897e-06	TDRD3	0.0253501
ENSG00000136002	2	131594489	131804836	33	6	3564	4.5652	2.495e-06	ARHGEF4	0.0254041
ENSG00000122884	10	74766975	74856732	6	3	3374	4.5644	2.5049e-06	P4HA1	0.0255049
ENSG00000112242	6	20402398	20493941	7	4	3589	4.564	2.5093e-06	E2F3	0.0255497
ENSG00000146090	5	179527795	179636153	6	4	3558	4.563	2.5215e-06	RASGEF1C	0.0256739
ENSG00000058404	7	44256749	44374176	10	4	3571	4.5609	2.547e-06	CAMK2B	0.0259336
ENSG00000183273	12	119772517	119978852	47	7	3622	4.56	2.5573e-06	CCDC60	0.0260384
ENSG00000241186	3	46616045	46668033	9	4	3564	4.5589	2.5709e-06	TDGF1	0.0261769
ENSG00000183287	18	57098172	57364612	9	4	3325	4.5582	2.5801e-06	CCBE1	0.0262706
ENSG00000175785	14	94184644	94254827	6	3	3671	4.557	2.5947e-06	PRIMA1	0.0264192
ENSG00000111860	6	118781935	119031238	42	7	3684	4.5549	2.62e-06	CEP85L	0.0266768
ENSG00000128683	2	171669723	171717661	6	3	3666	4.5538	2.6347e-06	GAD1	0.0268265
ENSG00000167766	19	53097313	53193749	5	2	3630	4.5537	2.6359e-06	ZNF83	0.0268387
ENSG00000081923	18	55313658	55470333	8	4	3317	4.5532	2.6421e-06	ATP8B1	0.0269019
ENSG00000157827	2	153191751	153506348	6	3	3562	4.5523	2.6526e-06	FMNL2	0.0270088
ENSG00000196071	1	248100493	248264224	5	3	2940	4.5523	2.6536e-06	OR2L13	0.027019
ENSG00000187546	7	15239943	15601640	7	4	3665	4.5516	2.6625e-06	AGMO	0.0271096
ENSG00000173757	17	40351186	40428725	5	3	3523	4.5513	2.6653e-06	STAT5B	0.0271381
ENSG00000112699	6	1624041	2245926	5	3	3011	4.5506	2.6745e-06	GMDS	0.0272318
ENSG00000151743	12	31824071	31882108	11	3	3662	4.5501	2.6809e-06	AMN1	0.0272969
ENSG00000163714	3	142683339	142779567	8	4	3593	4.5499	2.683e-06	U2SURP	0.0273183
ENSG00000206579	8	56014949	56454613	30	7	3612	4.5488	2.6981e-06	XKR4	0.0274721
ENSG00000106278	7	121513143	121702090	8	3	3624	4.5485	2.7009e-06	PTPRZ1	0.0275006
ENSG00000173145	10	96075004	96122716	8	3	3502	4.548	2.7079e-06	NOC3L	0.0275718
ENSG00000162636	1	109102711	109187522	7	3	3487	4.5479	2.7087e-06	FAM102B	0.02758
ENSG00000129595	5	111478138	111755013	5	3	3649	4.5474	2.715e-06	EPB41L4A	0.0276441
ENSG00000013588	12	13043716	13070871	7	4	3553	4.5469	2.7224e-06	GPRC5A	0.0277195
ENSG00000165953	14	94953611	94984181	18	5	3569	4.5466	2.7266e-06	SERPINA12	0.0277622
ENSG00000162552	1	22443798	22470462	2	1	3489	4.5465	2.727e-06	WNT4	0.0277663
ENSG00000197275	8	95384188	95487337	5	3	3663	4.5457	2.7383e-06	RAD54B	0.0278814
ENSG00000186073	15	36871812	37102449	6	3	3654	4.543	2.7733e-06	C15orf41	0.0282377
ENSG00000079215	5	36606457	36688436	4	2	3424	4.5426	2.7784e-06	SLC1A3	0.0282897
ENSG00000100599	14	92980118	93155339	7	4	3578	4.5411	2.7978e-06	RIN3	0.0284872
ENSG00000042813	7	49890017	50160925	19	5	3650	4.5401	2.8109e-06	ZPBP	0.0286206
ENSG00000182095	7	5346421	5465045	8	4	3272	4.5393	2.8219e-06	TNRC18	0.0287326
ENSG00000077044	2	234263153	234380750	9	4	3641	4.5391	2.8241e-06	DGKD	0.028755
ENSG00000185924	17	1837971	1928639	6	3	3647	4.5382	2.8362e-06	RTN4RL1	0.0288782
ENSG00000033800	15	68346517	68483096	29	4	3657	4.5353	2.8767e-06	PIAS1	0.0292906
ENSG00000178209	8	144989321	145050902	4	2	3630	4.5352	2.877e-06	PLEC	0.0292936
ENSG00000255529	15	57884231	58074960	11	4	3668	4.5332	2.9044e-06	POLR2M	0.0295726
ENSG00000248874	5	23951457	24178372	78	10	3598	4.532	2.921e-06	C5orf17	0.0297416
ENSG00000137486	11	74975226	75062873	25	6	3428	4.5294	2.957e-06	ARRB1	0.0301082
ENSG00000170325	11	129769601	129872730	7	3	3615	4.5287	2.9671e-06	PRDM10	0.030211
ENSG00000109466	4	166128770	166244308	5	2	3422	4.5279	2.9788e-06	KLHL2	0.0303301
ENSG00000166016	11	34172535	34379555	10	4	3313	4.5275	2.9847e-06	ABTB2	0.0303902
ENSG00000005189	16	20817751	20860987	8	3	3647	4.5261	3.0043e-06	AC004381.6	0.0305898
ENSG00000089177	20	16252749	16554078	11	5	3627	4.5255	3.0125e-06	KIF16B	0.0306733
ENSG00000149273	11	75110530	75133324	15	4	3402	4.5245	3.0267e-06	RPS3	0.0308179
ENSG00000162105	11	70313961	70963623	60	7	3670	4.5239	3.0353e-06	SHANK2	0.0309054
ENSG00000115295	2	29320571	29412509	9	4	3515	4.5229	3.0506e-06	CLIP4	0.0310612
ENSG00000145439	4	169784921	169931426	15	5	3566	4.5228	3.0517e-06	CBR4	0.0310724
ENSG00000123552	6	99880190	99969604	7	4	3424	4.5186	3.1122e-06	USP45	0.0316884
ENSG00000103995	15	49005125	49103343	7	3	3659	4.5184	3.116e-06	CEP152	0.0317271
ENSG00000226124	2	200625267	200715896	37	7	3427	4.5181	3.1202e-06	FTCDNL1	0.0317699
ENSG00000129515	14	35030300	35099389	5	3	3562	4.5181	3.1203e-06	SNX6	0.0317709
ENSG00000150076	10	32832297	33171802	6	3	3393	4.5179	3.1222e-06	C10ORF68	0.0317902
ENSG00000134504	18	24034874	24237365	12	5	3234	4.5173	3.1322e-06	KCTD1	0.0318921
ENSG00000113396	5	127873706	128369335	11	4	3630	4.5172	3.1333e-06	SLC27A6	0.0319033
ENSG00000064933	2	190649107	190742355	27	6	3531	4.5169	3.1378e-06	PMS1	0.0319491
ENSG00000100504	14	51324609	51411454	4	2	2739	4.5155	3.1585e-06	PYGL	0.0321598
ENSG00000107937	10	1034338	1065876	5	3	3632	4.5139	3.1822e-06	GTPBP4	0.0324012
ENSG00000136237	7	22157856	22396763	12	4	3680	4.5138	3.184e-06	RAPGEF5	0.0324195
ENSG00000107201	9	32455300	32526322	24	6	3563	4.5101	3.24e-06	DDX58	0.0329897
ENSG00000267699	18	48494389	48584514	11	3	3464	4.5094	3.2504e-06	RP11-729L2.2	0.0330956
ENSG00000175354	18	12785477	12929642	11	5	3603	4.509	3.2573e-06	PTPN2	0.0331658
ENSG00000197818	20	48429250	48508779	21	4	3629	4.5088	3.2603e-06	SLC9A8	0.0331964
ENSG00000011376	3	45429998	45590913	14	4	3584	4.5086	3.2632e-06	LARS2	0.0332259
ENSG00000099957	22	21364097	21383119	11	4	3267	4.5078	3.2755e-06	P2RX6	0.0333511
ENSG00000166250	11	122943035	123065989	5	3	3609	4.5076	3.2785e-06	CLMP	0.0333817
ENSG00000066827	8	135490031	135725292	4	2	3547	4.5068	3.2914e-06	ZFAT	0.033513
ENSG00000187097	14	74424713	74486102	6	3	3603	4.5063	3.299e-06	ENTPD5	0.0335904
ENSG00000175003	6	160542821	160579750	16	4	3517	4.5052	3.3151e-06	SLC22A1	0.0337543
ENSG00000114648	3	47324407	47388306	7	2	3691	4.5051	3.3168e-06	KLHL18	0.0337717
ENSG00000081138	18	63417488	63548638	4	2	3647	4.505	3.3186e-06	CDH7	0.03379
ENSG00000198874	7	66460160	66704501	52	9	3643	4.5042	3.3312e-06	TYW1	0.0339183
ENSG00000004948	7	93053799	93204042	6	4	3227	4.5041	3.3334e-06	CALCR	0.0339407
ENSG00000121964	2	144695635	145090135	33	7	3643	4.5039	3.3364e-06	GTDC1	0.0339712
ENSG00000134452	10	5931535	5979556	7	3	3423	4.5034	3.3443e-06	FBXO18	0.0340517
ENSG00000154914	17	9548015	9633008	10	4	3553	4.503	3.3497e-06	USP43	0.0341066
ENSG00000178568	2	212240446	213403565	219	14	3561	4.503	3.3506e-06	ERBB4	0.0341158
ENSG00000144452	2	215796266	216003151	5	3	3657	4.5023	3.3616e-06	ABCA12	0.0342278
ENSG00000148814	10	134145614	134195010	5	3	3504	4.5021	3.3641e-06	LRRC27	0.0342533
ENSG00000253350	8	105602961	106431488	77	10	3609	4.4999	3.3994e-06	RP11-127H5.1	0.0346127
ENSG00000139044	12	569530	672675	8	3	3227	4.4995	3.4057e-06	B4GALNT3	0.0346768
ENSG00000099204	10	116190872	116444762	14	5	3615	4.4969	3.4475e-06	ABLIM1	0.0351024
ENSG00000169372	12	94071151	94288616	29	7	3618	4.4944	3.4883e-06	CRADD	0.0355179
ENSG00000198373	16	69796209	69975644	8	3	3411	4.4942	3.4919e-06	WWP2	0.0355545
ENSG00000142856	1	63906441	64059392	3	2	3690	4.4923	3.5236e-06	ITGB3BP	0.0358773
ENSG00000225885	8	119294378	119412844	27	6	3603	4.492	3.5274e-06	AC023590.1	0.035916
ENSG00000114473	3	197615946	197687013	4	2	3508	4.4917	3.5328e-06	IQCG	0.035971
ENSG00000198131	19	58739960	58788815	6	3	3611	4.4916	3.5352e-06	ZNF544	0.0359954
ENSG00000118495	6	144261437	144385735	6	3	3651	4.4905	3.5527e-06	PLAGL1	0.0361736
ENSG00000183166	7	71244476	71912136	52	9	3556	4.4899	3.563e-06	CALN1	0.0362785
ENSG00000176533	19	2511217	2702707	13	4	3548	4.4893	3.5728e-06	GNG7	0.0363782
ENSG00000177311	3	141043055	141168634	6	3	3631	4.4883	3.5898e-06	ZBTB38	0.0365513
ENSG00000152578	11	105480721	105852819	8	3	3667	4.488	3.5943e-06	GRIA4	0.0365972
ENSG00000127948	7	75528518	75616173	4	2	3648	4.4869	3.6139e-06	POR	0.0367967
ENSG00000121898	10	125465723	125699783	4	2	3425	4.4865	3.6197e-06	CPXM2	0.0368558
ENSG00000144962	3	172607148	172859058	7	4	3231	4.4864	3.6225e-06	SPATA16	0.0368843
ENSG00000110660	11	107661717	107799019	19	6	3672	4.4859	3.63e-06	SLC35F2	0.0369607
ENSG00000090615	12	133345495	133405444	5	2	3548	4.4858	3.6324e-06	GOLGA3	0.0369851
ENSG00000145703	5	75699074	76003957	38	8	3675	4.4855	3.6372e-06	IQGAP2	0.037034
ENSG00000158270	18	319361	500722	6	3	3308	4.485	3.6457e-06	COLEC12	0.0371205
ENSG00000203697	1	223711349	223853436	5	3	3606	4.4844	3.6561e-06	CAPN8	0.0372264
ENSG00000185261	5	93488671	93954309	8	3	3151	4.4834	3.6726e-06	KIAA0825	0.0373944
ENSG00000024422	19	48216600	48246391	13	4	3482	4.4831	3.6784e-06	EHD2	0.0374535
ENSG00000107077	9	6720863	7175648	86	10	3472	4.4828	3.6838e-06	KDM4C	0.0375085
ENSG00000117501	1	170904612	171033906	12	5	3380	4.4813	3.709e-06	MROH9	0.037765
ENSG00000272442	6	44240931	44346694	5	2	3530	4.4808	3.7187e-06	RP11-444E17.6	0.0378638
ENSG00000198825	10	121485609	121588652	6	3	3530	4.4806	3.7217e-06	INPP5F	0.0378943
ENSG00000164199	5	89825161	90460038	53	8	3341	4.4802	3.7286e-06	GPR98	0.0379646
ENSG00000181072	7	136553416	136705002	43	6	3473	4.4793	3.7445e-06	CHRM2	0.0381265
ENSG00000156802	8	124332090	124428590	4	2	2842	4.4791	3.7475e-06	ATAD2	0.038157
ENSG00000172575	15	38780304	38857776	4	2	3598	4.4789	3.7521e-06	RASGRP1	0.0382039
ENSG00000118308	12	25173936	25261268	5	2	3616	4.4789	3.7522e-06	LRMP	0.0382049
ENSG00000175161	3	85008132	86123579	127	13	3668	4.4787	3.7553e-06	CADM2	0.0382365
ENSG00000105088	19	9964394	10047228	6	3	3648	4.4783	3.7619e-06	OLFM2	0.0383037
ENSG00000204217	2	203241659	203432474	8	4	3662	4.4783	3.7626e-06	BMPR2	0.0383108
ENSG00000112305	6	71377479	71571718	10	4	3630	4.4782	3.7641e-06	SMAP1	0.0383261
ENSG00000144847	3	118619404	118864915	27	6	3548	4.4781	3.7652e-06	IGSF11	0.0383373
ENSG00000197880	1	23907985	23967058	7	2	3462	4.4778	3.7712e-06	MDS2	0.0383984
ENSG00000179869	7	48211055	48687092	31	7	3540	4.4777	3.7728e-06	ABCA13	0.0384146
ENSG00000267216	19	58790332	58826563	7	3	3432	4.4775	3.7753e-06	AC010642.1	0.0384401
ENSG00000178105	11	108535752	108811657	17	5	3362	4.4758	3.8061e-06	DDX10	0.0387537
ENSG00000115825	2	37477645	37551951	5	3	2916	4.4737	3.8441e-06	PRKD3	0.0391406
ENSG00000224153	3	184119325	184157436	6	3	3483	4.4733	3.8513e-06	RP11-433C9.2	0.0392139
ENSG00000136152	13	46039060	46110765	5	3	3644	4.4727	3.8628e-06	COG3	0.039331
ENSG00000015413	16	89679716	89704839	5	2	3621	4.4721	3.8726e-06	DPEP1	0.0394308
ENSG00000165092	9	75515578	75695358	7	3	3668	4.472	3.874e-06	ALDH1A1	0.0394451
ENSG00000018408	3	149235022	149454501	6	3	3613	4.472	3.8753e-06	WWTR1	0.0394583
ENSG00000188672	1	25688740	25756683	71	7	3603	4.4712	3.8895e-06	RHCE	0.0396029
ENSG00000148700	10	111756126	111895323	7	3	3555	4.4707	3.8974e-06	ADD3	0.0396833
ENSG00000181350	17	16344891	16395467	7	3	3607	4.4705	3.9012e-06	FAM211A	0.039722
ENSG00000165029	9	107543283	107690518	7	4	3384	4.4702	3.9066e-06	ABCA1	0.039777
ENSG00000148516	10	31607424	31818742	5	3	3349	4.4693	3.9243e-06	ZEB1	0.0399572
ENSG00000082438	2	165510134	165700189	15	5	3599	4.4692	3.925e-06	COBLL1	0.0399643
ENSG00000143376	1	151584541	151671567	3	2	3415	4.4692	3.9259e-06	SNX27	0.0399735
ENSG00000104205	8	67624653	67774257	6	3	3463	4.4684	3.9405e-06	SGK3	0.0401222
ENSG00000198400	1	156785432	156851642	8	3	3487	4.468	3.9475e-06	NTRK1	0.0401934
ENSG00000171045	8	143293441	143484601	30	6	3638	4.4672	3.9628e-06	TSNARE1	0.0403492
ENSG00000104375	8	99413631	99955055	17	5	3545	4.4668	3.9697e-06	STK3	0.0404195
ENSG00000103326	16	577717	604636	4	2	3330	4.4646	4.0106e-06	CAPN15	0.0408359
ENSG00000187498	13	110801318	110959496	8	4	3611	4.4628	4.0446e-06	COL4A1	0.0411821
ENSG00000115365	2	211295973	211342376	11	4	3601	4.4616	4.0684e-06	LANCL1	0.0414244
ENSG00000173262	12	7965108	8043744	12	4	2890	4.4612	4.075e-06	SLC2A14	0.0414916
ENSG00000104611	8	19171128	19253729	5	3	3314	4.4596	4.1049e-06	SH2D4A	0.0417961
ENSG00000169436	8	139600478	139926249	66	7	3293	4.4584	4.1291e-06	COL22A1	0.0420425
ENSG00000182836	5	41307056	41510730	7	4	3493	4.4574	4.1471e-06	PLCXD3	0.0422258
ENSG00000135842	1	184759858	184943682	20	6	3541	4.4563	4.1701e-06	FAM129A	0.04246
ENSG00000133812	11	9800214	10315754	21	5	3519	4.4547	4.2e-06	SBF2	0.0427644
ENSG00000119614	14	74706175	74729441	3	2	3541	4.4547	4.2002e-06	VSX2	0.0427664
ENSG00000165959	14	95648277	95786243	8	4	3545	4.4539	4.2158e-06	CLMN	0.0429253
ENSG00000143147	1	168053997	168106821	18	4	3340	4.4533	4.228e-06	GPR161	0.0430495
ENSG00000119139	9	71736209	71870124	21	5	3671	4.4529	4.2357e-06	TJP2	0.0431279
ENSG00000159398	16	55880066	55989943	10	4	3574	4.4521	4.2511e-06	CES5A	0.0432847
ENSG00000103657	15	63900817	64126141	13	4	3669	4.4519	4.2547e-06	HERC1	0.0433214
ENSG00000088367	20	34679426	34820721	6	3	3263	4.4519	4.2553e-06	EPB41L1	0.0433275
ENSG00000164116	4	156587863	156653501	13	4	3575	4.451	4.2726e-06	GUCY1A3	0.0435036
ENSG00000183091	2	152341850	152591001	6	3	3673	4.4508	4.2784e-06	NEB	0.0435627
ENSG00000143995	2	66660584	66801001	5	3	3083	4.4505	4.2829e-06	MEIS1	0.0436085
ENSG00000099864	19	708953	748329	5	3	3166	4.4502	4.2896e-06	PALM	0.0436767
ENSG00000184860	16	82031221	82045093	1	1	3653	4.4502	4.2902e-06	SDR42E1	0.0436828
ENSG00000135541	6	135604670	135818914	19	5	3675	4.4499	4.2961e-06	AHI1	0.0437429
ENSG00000166024	10	99894387	100004654	5	2	3658	4.4477	4.3407e-06	R3HCC1L	0.044197
ENSG00000104805	19	49403307	49426629	7	3	3172	4.4475	4.3441e-06	NUCB1	0.0442316
ENSG00000173801	17	39775692	39943183	6	3	3659	4.4467	4.3608e-06	JUP	0.0444017
ENSG00000007392	16	238968	279462	7	3	3632	4.4465	4.3636e-06	LUC7L	0.0444302
ENSG00000088386	13	99336055	99404908	7	3	3481	4.446	4.3748e-06	SLC15A1	0.0445442
ENSG00000165659	13	72012098	72441330	19	6	3607	4.4419	4.4574e-06	DACH1	0.0453852
ENSG00000204711	9	72435709	72521148	5	2	3644	4.4413	4.47e-06	C9orf135	0.0455135
ENSG00000166262	15	49619159	49913128	5	3	3650	4.4412	4.4733e-06	FAM227B	0.0455471
ENSG00000182902	22	18043139	18073760	3	2	3554	4.441	4.4765e-06	SLC25A18	0.0455797
ENSG00000153904	1	85784164	86043933	6	3	3657	4.4409	4.4785e-06	DDAH1	0.0456001
ENSG00000171723	14	66974125	67648520	20	6	3620	4.4406	4.4857e-06	GPHN	0.0456734
ENSG00000115468	2	233470767	233547491	4	2	3594	4.4389	4.5215e-06	EFHD1	0.0460379
ENSG00000196526	4	7760441	7941653	199	12	3638	4.4372	4.5573e-06	AFAP1	0.0464024
ENSG00000135077	5	156512843	156569880	8	4	3605	4.4359	4.5841e-06	HAVCR2	0.0466753
ENSG00000012061	19	45910591	45982086	14	5	3454	4.4358	4.5858e-06	ERCC1	0.0466926
ENSG00000013016	2	31456880	31492313	6	3	3595	4.435	4.6027e-06	EHD3	0.0468647
ENSG00000165392	8	30891317	31031285	4	2	3663	4.4349	4.6052e-06	WRN	0.0468901
ENSG00000113580	5	142657496	142815077	17	4	3336	4.4325	4.6567e-06	NR3C1	0.0474145
ENSG00000167065	22	31048038	31063877	5	2	3456	4.4317	4.6736e-06	DUSP18	0.0475866
ENSG00000156463	5	145316142	145461354	5	3	3479	4.4309	4.6922e-06	SH3RF2	0.047776
ENSG00000148408	9	140772241	141019076	11	4	3615	4.4305	4.7005e-06	CACNA1B	0.0478605
ENSG00000112706	6	76630832	76782395	7	2	3586	4.4295	4.7236e-06	IMPG1	0.0480957
ENSG00000079313	19	1815248	1848452	4	2	3674	4.4294	4.7243e-06	REXO1	0.0481028
ENSG00000169116	4	75858305	75975325	11	5	3624	4.4275	4.7655e-06	PARM1	0.0485223
ENSG00000188215	16	20866247	20911706	10	4	3632	4.4273	4.77e-06	DCUN1D3	0.0485681
ENSG00000065675	10	6469105	6622263	5	3	3388	4.4271	4.7759e-06	PRKCQ	0.0486282
ENSG00000122025	13	28577411	28674729	17	5	3618	4.4266	4.7869e-06	FLT3	0.0487402
ENSG00000074410	15	63613577	63674360	19	5	3648	4.4265	4.7893e-06	CA12	0.0487647
ENSG00000130701	20	60985293	61002589	6	3	3397	4.4256	4.808e-06	RBBP8NL	0.0489551
ENSG00000166266	11	107879459	107978503	19	4	3654	4.4246	4.8306e-06	CUL5	0.0491852
ENSG00000170214	5	159343790	159399551	9	3	3585	4.4231	4.8658e-06	ADRA1B	0.0495436
ENSG00000067066	2	231280657	231408805	18	5	3589	4.4212	4.9068e-06	SP100	0.049961

## Sheet: MAGMA GENE SET DBP ALL
VARIABLE	TYPE	NGENES	BETA	BETA_STD	SE	P	FULL_NAME	Padj
GO_mf:go_protein_phosphatase...4	SET	7	0.74173	0.019443	0.14288	1.0659e-07	GO_mf:go_protein_phosphatase_activator_activity	0.0016142
GO_bp:go_androgen_biosynthet...	SET	7	0.74908	0.019635	0.1512	3.6929e-07	GO_bp:go_androgen_biosynthetic_process	0.00559253
GO_bp:go_tube_morphogenesis	SET	470	0.088637	0.0186	0.018562	9.113e-07	GO_bp:go_tube_morphogenesis	0.0138007
GO_bp:go_tube_closure	SET	57	0.23378	0.017444	0.049043	9.4956e-07	GO_bp:go_tube_closure	0.0143801
GO_bp:go_establishment_of_pr...2	SET	16	0.40916	0.016208	0.087022	1.3073e-06	GO_bp:go_establishment_of_protein_localization_to_chromosome	0.0197978
Curated_gene_sets:pasini_suz...2	SET	54	0.22893	0.016629	0.049917	2.2846e-06	Curated_gene_sets:pasini_suz12_targets_up	0.034598

## Sheet: MAGMA GENE MAP AA
GENE	CHR	START	STOP	NSNPS	NPARAM	N	ZSTAT	P	SYMBOL	Padj
ENSG00000186153	16	78133310	79246564	98	54	1021	10.38	1.5267e-25	WWOX	1.26594e-21
ENSG00000183117	8	2792875	4852494	387	73	1024	9.2751	8.8688e-21	CSMD1	7.35401e-17
ENSG00000151322	14	33404139	34273382	95	44	1003	9.0089	1.0405e-19	NPAS3	8.62783e-16
ENSG00000183715	11	132284871	133402414	101	42	980	8.541	6.6519e-18	OPCML	5.51576e-14
ENSG00000174469	7	145813453	148118090	235	60	1018	8.389	2.4517e-17	CNTNAP2	2.03295e-13
ENSG00000078328	16	6069095	7763340	246	61	933	7.8323	2.3951e-15	RBFOX1	1.98602e-11
ENSG00000184985	4	7194265	7744554	88	34	1021	7.708	6.3901e-15	SORCS2	5.29867e-11
ENSG00000130226	7	153584182	154685995	103	37	931	7.7075	6.4152e-15	DPP6	5.31948e-11
ENSG00000153707	9	8314246	10612723	92	36	982	7.6845	7.6791e-15	PTPRD	6.36751e-11
ENSG00000188580	6	124125286	125146803	70	30	980	7.5937	1.5542e-14	NKAIN2	1.28874e-10
ENSG00000144619	3	2140497	3099645	106	33	971	7.5529	2.1289e-14	CNTN4	1.76528e-10
ENSG00000155093	7	157331750	158380480	64	28	995	7.4817	3.6685e-14	PTPRN2	3.04192e-10
ENSG00000149256	11	78363876	79151992	89	31	1014	7.4616	4.2746e-14	TENM4	3.5445e-10
ENSG00000185565	3	115521235	117716095	301	55	1016	7.4068	6.4709e-14	LSAMP	5.36567e-10
ENSG00000185053	8	13947373	15095848	108	33	1026	7.3986	6.8806e-14	SGCZ	5.70539e-10
ENSG00000172264	20	13976015	16033842	111	32	1030	7.3848	7.6347e-14	MACROD2	6.33069e-10
ENSG00000162849	1	245318287	245872733	39	21	998	7.294	1.5047e-13	KIF26B	1.2477e-09
ENSG00000116117	2	205410516	206484886	196	40	1010	7.2868	1.5871e-13	PARD3B	1.31602e-09
ENSG00000187391	7	77646393	79082890	126	30	1004	7.2708	1.7867e-13	MAGI2	1.48153e-09
ENSG00000054392	1	210501596	210849638	85	27	1052	7.2664	1.8462e-13	HHAT	1.53087e-09
ENSG00000166748	15	86685227	87572283	99	30	1038	7.2653	1.8614e-13	AGBL1	1.54347e-09
ENSG00000189283	3	59735036	61237133	92	30	1020	7.259	1.9491e-13	FHIT	1.61619e-09
ENSG00000151789	3	21459915	22414812	60	24	1044	7.1694	3.7666e-13	ZNF385D	3.12326e-09
ENSG00000176771	2	133429374	134326034	41	19	996	7.1423	4.5907e-13	NCKAP5	3.80661e-09
ENSG00000185345	6	161768452	163148803	51	23	997	7.1245	5.2221e-13	PARK2	4.33017e-09
ENSG00000099139	9	78505560	78977255	44	19	998	7.0781	7.309e-13	PCSK5	6.06062e-09
ENSG00000066032	2	79412357	80875905	101	28	1017	7.0734	7.5574e-13	CTNNA2	6.2666e-09
ENSG00000150995	3	4535032	4889524	31	16	972	7.0187	1.1199e-12	ITPR1	9.28621e-09
ENSG00000135636	2	71680852	71913898	29	13	972	6.9605	1.6957e-12	DYSF	1.40607e-08
ENSG00000171435	12	117890817	118406788	55	19	972	6.9213	2.2378e-12	KSR2	1.85558e-08
ENSG00000171094	2	29415640	30144432	53	21	969	6.9004	2.5935e-12	ALK	2.15053e-08
ENSG00000050767	5	177664619	178017556	91	24	960	6.8968	2.6596e-12	COL23A1	2.20534e-08
ENSG00000157445	3	54156574	55108584	52	19	1027	6.8966	2.6626e-12	CACNA2D3	2.20783e-08
ENSG00000151952	12	129556270	130388211	51	20	1023	6.8599	3.4451e-12	TMEM132D	2.85668e-08
ENSG00000165973	11	20691117	21597227	62	21	1015	6.8511	3.6648e-12	NELL1	3.03885e-08
ENSG00000181234	12	128751948	129192460	15	10	940	6.8472	3.7656e-12	TMEM132C	3.12244e-08
ENSG00000151320	14	32798479	33300567	32	15	998	6.7818	5.9364e-12	AKAP6	4.92246e-08
ENSG00000171587	21	41382926	42219065	30	15	1012	6.7785	6.0698e-12	DSCAM	5.03308e-08
ENSG00000162946	1	231762561	232177018	59	18	1036	6.7779	6.096e-12	DISC1	5.0548e-08
ENSG00000159216	21	36160098	37376965	130	28	987	6.7569	7.0484e-12	RUNX1	5.84453e-08
ENSG00000184156	8	133133108	133493200	31	13	1023	6.7552	7.1305e-12	KCNQ3	5.91261e-08
ENSG00000053918	11	2465914	2870339	21	13	948	6.7282	8.5875e-12	KCNQ1	7.12076e-08
ENSG00000121895	4	38968365	39034542	9	5	697	6.721	9.0229e-12	TMEM156	7.48179e-08
ENSG00000198626	1	237205505	237997288	44	17	1015	6.7139	9.4731e-12	RYR2	7.85509e-08
ENSG00000151572	12	101111304	101522419	32	13	1042	6.6917	1.1027e-11	ANO4	9.14359e-08
ENSG00000136205	7	47314752	47622156	71	17	1027	6.6909	1.1089e-11	TNS3	9.195e-08
ENSG00000184347	5	168088745	168728133	52	18	1020	6.6904	1.113e-11	SLIT3	9.229e-08
ENSG00000156299	21	32490734	32932290	20	11	930	6.682	1.1787e-11	TIAM1	9.77378e-08
ENSG00000162599	1	61330931	61928465	29	14	1013	6.661	1.3602e-11	NFIA	1.12788e-07
ENSG00000168675	18	13217497	13652754	20	12	939	6.6216	1.7771e-11	LDLRAD4	1.47357e-07
ENSG00000183098	13	93879095	95059655	78	19	958	6.6144	1.8656e-11	GPC6	1.54696e-07
ENSG00000133195	17	70642088	71088851	26	12	1006	6.5879	2.2298e-11	SLC39A11	1.84895e-07
ENSG00000151276	3	65339200	66024509	175	28	1020	6.5756	2.4227e-11	MAGI1	2.0089e-07
ENSG00000153823	2	229715242	230136001	29	12	985	6.5595	2.6996e-11	PID1	2.23851e-07
ENSG00000185774	4	20730239	21950422	109	25	997	6.5562	2.7603e-11	KCNIP4	2.28884e-07
ENSG00000074211	4	6322305	6565327	30	14	944	6.5494	2.8881e-11	PPP2R2C	2.39481e-07
ENSG00000187720	15	71389291	72075722	31	14	1013	6.5439	2.9958e-11	THSD4	2.48412e-07
ENSG00000107249	9	3824127	4348392	15	10	989	6.5407	3.0623e-11	GLIS3	2.53926e-07
ENSG00000167632	8	140742586	141468678	52	17	964	6.5379	3.1186e-11	TRAPPC9	2.58594e-07
ENSG00000145996	6	20534688	21232635	43	16	1038	6.5214	3.4818e-11	CDKAL1	2.88711e-07
ENSG00000154654	21	22370633	22915650	52	16	1023	6.5206	3.5014e-11	NCAM2	2.90336e-07
ENSG00000176204	2	76974845	77820445	35	14	966	6.5194	3.5299e-11	LRRTM4	2.92699e-07
ENSG00000185737	10	83635070	84746935	79	21	1010	6.5162	3.6047e-11	NRG3	2.98902e-07
ENSG00000152315	14	90528109	90652201	13	7	969	6.5074	3.8236e-11	KCNK13	3.17053e-07
ENSG00000060709	12	130880682	131200826	28	14	1018	6.4926	4.2175e-11	RIMBP2	3.49715e-07
ENSG00000182185	14	68286496	69196935	25	11	1006	6.482	4.5246e-11	RAD51B	3.7518e-07
ENSG00000149571	11	126293254	126873355	26	13	910	6.4563	5.364e-11	KIRREL3	4.44783e-07
ENSG00000132359	17	2680350	2941033	18	10	948	6.4527	5.4955e-11	RAP1GAP2	4.55687e-07
ENSG00000071242	6	166822852	167319939	17	10	997	6.4476	5.6823e-11	RPS6KA2	4.71176e-07
ENSG00000124491	6	6144318	6321246	26	12	941	6.4235	6.6609e-11	F13A1	5.52322e-07
ENSG00000185046	12	99120235	100378432	84	20	1055	6.4173	6.9373e-11	ANKS1B	5.75241e-07
ENSG00000069667	15	60780483	61521518	15	9	1006	6.4063	7.4548e-11	RORA	6.18152e-07
ENSG00000136040	12	94542499	94701451	28	11	1043	6.4007	7.732e-11	PLXNC1	6.41137e-07
ENSG00000198838	15	33603163	34158303	50	17	991	6.4004	7.7472e-11	RYR3	6.42398e-07
ENSG00000145982	6	5261277	5771813	58	18	1023	6.3851	8.5663e-11	FARS2	7.10318e-07
ENSG00000183662	3	68053359	68594776	25	11	1017	6.3829	8.6874e-11	FAM19A1	7.20359e-07
ENSG00000178882	12	124457788	124800570	33	13	984	6.3769	9.0367e-11	FAM101A	7.49323e-07
ENSG00000185736	10	1228073	1779670	126	25	1003	6.375	9.1487e-11	ADARB2	7.5861e-07
ENSG00000146776	7	105245514	105517050	37	13	1047	6.3716	9.3517e-11	ATXN7L1	7.75443e-07
ENSG00000145362	4	113739265	114304896	15	9	1017	6.3579	1.0225e-10	ANK2	8.47857e-07
ENSG00000151067	12	2079952	2802108	49	17	997	6.3542	1.0476e-10	CACNA1C	8.6867e-07
ENSG00000136267	7	14184674	15014402	48	15	983	6.3528	1.0573e-10	DGKB	8.76713e-07
ENSG00000182667	11	131240373	132206716	69	20	1001	6.3483	1.0886e-10	NTM	9.02667e-07
ENSG00000147724	8	139142266	139509065	26	10	1034	6.3404	1.1457e-10	FAM135B	9.50014e-07
ENSG00000112902	5	9035138	9546187	16	10	1008	6.3238	1.276e-10	SEMA5A	1.05806e-06
ENSG00000131848	19	56732681	56879752	42	15	974	6.3227	1.2849e-10	ZSCAN5A	1.06544e-06
ENSG00000189337	1	14925200	15444539	34	14	946	6.3217	1.2939e-10	KAZN	1.0729e-06
ENSG00000171735	1	6845384	7829766	89	19	1010	6.3156	1.3453e-10	CAMTA1	1.11552e-06
ENSG00000188803	17	11144580	11467380	17	10	985	6.3141	1.359e-10	SHISA6	1.12688e-06
ENSG00000152767	13	98794816	99102027	25	12	1001	6.2952	1.535e-10	FARP1	1.27282e-06
ENSG00000181031	17	62293	236045	31	12	884	6.2935	1.5519e-10	RPH3AL	1.28684e-06
ENSG00000137872	15	47476298	48066420	98	19	1035	6.2871	1.6177e-10	SEMA6D	1.3414e-06
ENSG00000159842	17	906758	1132315	18	9	880	6.2837	1.653e-10	ABR	1.37067e-06
ENSG00000075884	2	143848931	144525921	81	19	1000	6.2737	1.7624e-10	ARHGAP15	1.46138e-06
ENSG00000177398	21	43483068	43563563	17	9	1008	6.2697	1.8084e-10	UMODL1	1.49953e-06
ENSG00000122584	7	8473585	8792593	108	21	1022	6.2653	1.8604e-10	NXPH1	1.54264e-06
ENSG00000129521	14	34393437	34931980	27	12	922	6.2625	1.8945e-10	EGLN3	1.57092e-06
ENSG00000174482	9	27948076	28670283	73	18	1040	6.2605	1.9191e-10	LINGO2	1.59132e-06
ENSG00000147862	9	14081842	14398982	15	9	997	6.2505	2.0461e-10	NFIB	1.69663e-06
ENSG00000108684	17	31340105	32501983	69	18	1021	6.2386	2.2069e-10	ASIC2	1.82996e-06
ENSG00000053254	14	89591215	90085493	22	10	899	6.2357	2.2493e-10	FOXN3	1.86512e-06
ENSG00000184304	14	30045687	30661104	21	11	1035	6.2153	2.5618e-10	PRKD1	2.12424e-06
ENSG00000160293	9	136627016	136857726	42	15	1010	6.2067	2.706e-10	VAV2	2.24382e-06
ENSG00000177570	8	119201698	119634234	50	12	1032	6.1994	2.8348e-10	SAMD12	2.35062e-06
ENSG00000146648	7	55086714	55324313	20	10	895	6.1965	2.8861e-10	EGFR	2.39315e-06
ENSG00000173406	1	57460451	59012406	83	20	1023	6.1852	3.1016e-10	DAB1	2.57185e-06
ENSG00000139154	12	19556979	19873735	23	9	1032	6.1846	3.1131e-10	AEBP2	2.58138e-06
ENSG00000185008	3	75955846	77699115	60	18	1034	6.1835	3.1357e-10	ROBO2	2.60012e-06
ENSG00000196220	3	9022275	9404737	36	13	970	6.1682	3.4526e-10	SRGAP3	2.8629e-06
ENSG00000168702	2	140988992	142889270	43	16	1008	6.1675	3.4681e-10	LRP1B	2.87575e-06
ENSG00000182771	10	87359312	88126250	26	12	1036	6.1604	3.627e-10	GRID1	3.00751e-06
ENSG00000104728	8	1772142	1906807	12	8	927	6.1552	3.7486e-10	ARHGEF10	3.10834e-06
ENSG00000165995	10	18429606	18830798	34	11	1050	6.1516	3.8341e-10	CACNB2	3.17924e-06
ENSG00000182601	16	25703347	26149009	39	13	1005	6.1514	3.8404e-10	HS3ST4	3.18446e-06
ENSG00000169282	3	155755490	156256545	32	12	1045	6.1487	3.9056e-10	KCNAB1	3.23852e-06
ENSG00000151474	10	13685706	14504141	24	11	981	6.1482	3.9175e-10	FRMD4A	3.24839e-06
ENSG00000235531	8	72740402	73030628	15	8	1015	6.1478	3.9275e-10	RP11-383H13.1	3.25668e-06
ENSG00000140479	15	101840818	102065405	24	11	1024	6.1349	4.2599e-10	PCSK6	3.53231e-06
ENSG00000106069	7	29161890	29553944	40	12	1036	6.1265	4.4905e-10	CHN2	3.72352e-06
ENSG00000197943	16	81772702	81991899	31	12	927	6.1262	4.5004e-10	PLCG2	3.73173e-06
ENSG00000175497	2	115199876	116603328	66	19	1038	6.1197	4.6869e-10	DPP10	3.88638e-06
ENSG00000182901	1	240931554	241520530	28	12	961	6.1159	4.8009e-10	RGS7	3.98091e-06
ENSG00000145191	3	183852826	184402546	20	10	955	6.112	4.9182e-10	EIF2B5	4.07817e-06
ENSG00000185532	10	52750945	54058110	64	17	1052	6.1113	4.941e-10	PRKG1	4.09708e-06
ENSG00000140718	16	53737875	54155853	18	9	1029	6.1056	5.121e-10	FTO	4.24633e-06
ENSG00000021645	14	78708734	80330762	94	21	1034	6.101	5.2692e-10	NRXN3	4.36922e-06
ENSG00000119771	2	23608088	23931481	39	14	1021	6.0996	5.3161e-10	KLHL29	4.40811e-06
ENSG00000273167	13	24553839	24895169	16	9	977	6.0964	5.4246e-10	RP11-307N16.6	4.49808e-06
ENSG00000154645	21	19273580	19639690	37	13	967	6.0944	5.4909e-10	CHODL	4.55305e-06
ENSG00000175471	5	94039446	94620279	16	8	989	6.0823	5.9226e-10	MCTP1	4.91102e-06
ENSG00000205683	14	73086004	73360809	58	15	1047	6.0819	5.938e-10	DPF3	4.92379e-06
ENSG00000116147	1	175284330	175712906	37	13	1007	6.0746	6.2152e-10	TNR	5.15364e-06
ENSG00000155816	1	240177648	240638489	78	18	1021	6.0501	7.2374e-10	FMN2	6.00125e-06
ENSG00000196498	12	124808961	125052135	14	8	973	6.0442	7.5085e-10	NCOR2	6.22605e-06
ENSG00000198879	10	7200586	7453450	33	10	985	6.0435	7.54e-10	SFMBT2	6.25217e-06
ENSG00000133943	14	91526677	91691976	28	10	1019	6.0397	7.7179e-10	C14orf159	6.39968e-06
ENSG00000144959	3	172348039	172429008	20	9	908	6.0339	8.0007e-10	NCEH1	6.63418e-06
ENSG00000218336	4	183065140	183724177	33	12	996	6.0305	8.1746e-10	TENM3	6.77838e-06
ENSG00000133401	5	31639517	32111037	83	18	894	6.0244	8.4879e-10	PDZD2	7.03817e-06
ENSG00000154229	17	64298754	64806861	13	8	948	6.0169	8.887e-10	PRKCA	7.3691e-06
ENSG00000108018	10	108333421	108924292	33	12	1016	6.0163	8.9221e-10	SORCS1	7.39821e-06
ENSG00000255872	9	37588410	38068684	67	16	1040	6.013	9.1059e-10	RP11-613M10.9	7.55061e-06
ENSG00000188107	6	64429876	66417118	121	21	1044	6.0088	9.3472e-10	EYS	7.7507e-06
ENSG00000054611	22	47158518	47571336	31	12	970	6.0074	9.4287e-10	TBC1D22A	7.81828e-06
ENSG00000114126	3	141663277	141868386	61	11	1023	6.0064	9.4847e-10	TFDP2	7.86471e-06
ENSG00000224153	3	184119325	184157436	12	7	915	5.9952	1.0164e-09	RP11-433C9.2	8.42799e-06
ENSG00000151532	10	114206756	114578503	75	15	1044	5.9818	1.1037e-09	VTI1A	9.15188e-06
ENSG00000184226	13	66876967	67804468	24	11	1005	5.9741	1.1567e-09	PCDH9	9.59136e-06
ENSG00000118922	13	74260226	74708394	37	11	900	5.9711	1.1785e-09	KLF12	9.77212e-06
ENSG00000002746	7	43152198	43605600	19	8	1023	5.9533	1.3139e-09	HECW1	1.08949e-05
ENSG00000106772	9	79226292	79521003	23	11	1056	5.9529	1.3175e-09	PRUNE2	1.09247e-05
ENSG00000130635	9	137533620	137736686	16	9	881	5.9285	1.5287e-09	COL5A1	1.2676e-05
ENSG00000155849	7	36893961	37488852	31	11	1004	5.9228	1.5821e-09	ELMO1	1.31188e-05
ENSG00000185420	1	245912642	246670614	50	15	986	5.9205	1.6051e-09	SMYD3	1.33095e-05
ENSG00000120549	10	23983675	24836772	91	17	1009	5.907	1.7418e-09	KIAA1217	1.4443e-05
ENSG00000129646	17	74270130	74303761	12	5	1025	5.9046	1.7677e-09	QRICH2	1.46578e-05
ENSG00000101680	18	6941743	7117813	10	7	997	5.9042	1.7717e-09	LAMA1	1.46909e-05
ENSG00000038945	8	15965387	16424999	52	13	1013	5.8999	1.8186e-09	MSR1	1.50798e-05
ENSG00000111961	6	148593440	148873186	16	7	996	5.8973	1.8469e-09	SASH1	1.53145e-05
ENSG00000145934	5	166711804	167691162	49	13	996	5.896	1.8616e-09	TENM2	1.54364e-05
ENSG00000124831	2	238536219	238722325	6	4	989	5.8692	2.189e-09	LRRFIP1	1.81512e-05
ENSG00000182957	13	24553944	24881212	15	8	986	5.8678	2.2086e-09	SPATA13	1.83137e-05
ENSG00000176463	15	92396925	92715665	21	10	1017	5.8654	2.2406e-09	SLCO3A1	1.85791e-05
ENSG00000182256	15	27216429	27778373	57	15	982	5.862	2.2862e-09	GABRG3	1.89572e-05
ENSG00000172260	1	71861623	72748417	16	8	1013	5.8584	2.3361e-09	NEGR1	1.93709e-05
ENSG00000154310	3	170779128	171178197	53	12	1007	5.8568	2.3591e-09	TNIK	1.95617e-05
ENSG00000183230	10	67672276	69455927	43	14	1028	5.8521	2.4274e-09	CTNNA3	2.0128e-05
ENSG00000170579	18	3496030	4455335	79	18	986	5.8323	2.7335e-09	DLGAP1	2.26662e-05
ENSG00000153814	7	27870192	28220362	16	8	962	5.8316	2.7446e-09	JAZF1	2.27582e-05
ENSG00000125257	13	95672083	95953687	15	7	1000	5.8298	2.774e-09	ABCC4	2.3002e-05
ENSG00000154274	4	37455563	37625117	34	10	1030	5.8288	2.7913e-09	C4orf19	2.31455e-05
ENSG00000148655	10	77360998	78319925	27	11	989	5.8271	2.8203e-09	C10orf11	2.33859e-05
ENSG00000083067	9	73143979	74061820	58	15	1038	5.8249	2.8566e-09	TRPM3	2.36869e-05
ENSG00000154162	5	21750782	22853731	56	15	928	5.8052	3.2138e-09	CDH12	2.66488e-05
ENSG00000007237	17	9813926	10101868	28	8	1017	5.8052	3.2139e-09	GAS7	2.66497e-05
ENSG00000105877	7	21582833	21941457	84	17	1030	5.7869	3.5844e-09	DNAH11	2.97218e-05
ENSG00000107736	10	73156691	73575702	11	6	1027	5.7846	3.6348e-09	CDH23	3.01398e-05
ENSG00000150672	11	83166055	85338966	35	12	1021	5.7802	3.7297e-09	DLG2	3.09267e-05
ENSG00000134775	18	33877677	34360018	110	18	975	5.7698	3.9676e-09	FHOD3	3.28993e-05
ENSG00000182752	9	118916083	119164601	11	6	948	5.7691	3.9857e-09	PAPPA	3.30494e-05
ENSG00000168038	3	41288090	42003922	15	8	1037	5.7622	4.1518e-09	ULK4	3.44267e-05
ENSG00000115896	2	198669426	199437305	8	5	994	5.7618	4.1608e-09	PLCL1	3.45014e-05
ENSG00000144645	3	31699382	32119072	19	8	1029	5.7603	4.197e-09	OSBPL10	3.48015e-05
ENSG00000167306	18	47349183	47721463	117	16	1047	5.7555	4.3183e-09	MYO5B	3.58073e-05
ENSG00000144724	3	61547243	62283288	42	12	1036	5.7402	4.7283e-09	PTPRG	3.92071e-05
ENSG00000183873	3	38589548	38691164	16	7	1028	5.7374	4.8072e-09	SCN5A	3.98613e-05
ENSG00000101349	20	9518036	9819689	17	8	1048	5.7362	4.84e-09	PAK7	4.01333e-05
ENSG00000154928	3	134316643	134979309	128	20	1028	5.7293	5.0413e-09	EPHB1	4.18025e-05
ENSG00000122012	5	75378997	75649764	45	12	1047	5.7269	5.1138e-09	SV2C	4.24036e-05
ENSG00000152377	5	136310987	136934068	30	7	1040	5.7162	5.4462e-09	SPOCK1	4.51599e-05
ENSG00000241484	22	45098355	45258665	37	12	909	5.7093	5.6737e-09	ARHGAP8	4.70463e-05
ENSG00000100503	14	51186481	51297839	31	9	958	5.7046	5.8292e-09	NIN	4.83357e-05
ENSG00000189056	7	103112231	103629963	26	10	1019	5.6894	6.374e-09	RELN	5.28532e-05
ENSG00000183049	10	12391481	12877545	69	16	1020	5.6845	6.5614e-09	CAMK1D	5.44071e-05
ENSG00000140945	16	82660408	83830204	56	14	1043	5.6796	6.7513e-09	CDH13	5.59818e-05
ENSG00000184588	1	66258197	66840259	64	15	1024	5.6768	6.8635e-09	PDE4B	5.69121e-05
ENSG00000151150	10	61786056	62493248	16	7	1018	5.6687	7.1946e-09	ANK3	5.96576e-05
ENSG00000163380	3	69156023	69172183	14	6	1038	5.6587	7.626e-09	LMOD3	6.32348e-05
ENSG00000077092	3	25215823	25639423	16	8	1017	5.6568	7.7119e-09	RARB	6.39471e-05
ENSG00000103489	16	17195626	17564738	24	8	958	5.6545	7.8141e-09	XYLT1	6.47945e-05
ENSG00000148948	11	40135753	41481323	104	17	1026	5.649	8.0699e-09	LRRC4C	6.69156e-05
ENSG00000248405	22	45098113	45258586	36	11	904	5.6475	8.1391e-09	PRR5-ARHGAP8	6.74894e-05
ENSG00000163995	4	7967039	8160559	20	8	1001	5.6443	8.2914e-09	ABLIM2	6.87523e-05
ENSG00000091428	2	173600002	173917621	62	12	1028	5.6443	8.2927e-09	RAPGEF4	6.87631e-05
ENSG00000152127	2	134877554	135212192	14	7	1037	5.6379	8.6069e-09	MGAT5	7.13684e-05
ENSG00000181355	6	9596343	10211841	12	7	967	5.6345	8.7779e-09	OFCC1	7.27863e-05
ENSG00000117069	1	77333126	77531396	19	6	1032	5.6319	8.9117e-09	ST6GALNAC5	7.38958e-05
ENSG00000132932	13	25946209	26599989	18	8	1006	5.6278	9.1242e-09	ATP8A2	7.56579e-05
ENSG00000182168	4	96083655	96470357	12	6	1001	5.627	9.169e-09	UNC5C	7.60293e-05
ENSG00000044524	3	89156674	89531284	10	5	1004	5.6168	9.7251e-09	EPHA3	8.06405e-05
ENSG00000166206	15	26788693	27184686	18	8	1000	5.6154	9.8051e-09	GABRB3	8.13039e-05
ENSG00000132849	1	62208149	62629592	15	6	945	5.6132	9.9291e-09	INADL	8.23321e-05
ENSG00000151948	12	129337972	129469509	22	9	987	5.6119	1.0004e-08	GLT1D1	8.29532e-05
ENSG00000168843	4	162305049	163085187	55	13	1040	5.6016	1.062e-08	FSTL5	8.8061e-05
ENSG00000188641	1	97543299	98386605	75	15	1008	5.6008	1.0668e-08	DPYD	8.84591e-05
ENSG00000049323	2	33172039	33624576	22	8	974	5.6005	1.0687e-08	LTBP1	8.86166e-05
ENSG00000166833	11	19372271	20143144	18	8	932	5.5984	1.0815e-08	NAV2	8.9678e-05
ENSG00000179314	17	5675554	6027747	15	7	977	5.597	1.0906e-08	WSCD1	9.04326e-05
ENSG00000136111	13	75858808	76056250	37	10	1004	5.5917	1.1246e-08	TBC1D4	9.32518e-05
ENSG00000225885	8	119294378	119412844	38	8	1028	5.5868	1.1565e-08	AC023590.1	9.5897e-05
ENSG00000151388	5	33523640	33892297	14	6	1036	5.5838	1.1769e-08	ADAMTS12	9.75885e-05
ENSG00000006071	11	17414432	17498449	18	7	973	5.5819	1.1896e-08	ABCC8	9.86416e-05
ENSG00000196511	7	144149034	144533488	17	8	1014	5.578	1.2164e-08	TPK1	0.000100864
ENSG00000131018	6	152442819	152958936	41	11	1025	5.5778	1.2178e-08	SYNE1	0.00010098
ENSG00000137766	15	54305101	54920806	9	6	989	5.5775	1.2197e-08	UNC13C	0.000101138
ENSG00000270106	1	231664399	231954990	20	8	1009	5.576	1.2303e-08	TSNAX-DISC1	0.000102016
ENSG00000049449	11	31833939	32127301	39	12	990	5.5731	1.2512e-08	RCN1	0.00010375
ENSG00000154188	8	108261721	108510283	39	11	1022	5.5684	1.2851e-08	ANGPT1	0.00010656
ENSG00000144455	3	3742498	4508965	61	14	1033	5.5653	1.3084e-08	SUMF1	0.000108493
ENSG00000188385	10	133918175	133998313	11	6	1012	5.5642	1.317e-08	JAKMIP3	0.000109206
ENSG00000125730	19	6677715	6730573	7	5	958	5.5595	1.3527e-08	C3	0.000112166
ENSG00000007392	16	238968	279462	14	5	973	5.5564	1.3767e-08	LUC7L	0.000114156
ENSG00000198796	18	56148479	56296189	8	5	965	5.5556	1.3836e-08	ALPK2	0.000114728
ENSG00000152894	6	128289924	128841870	44	12	995	5.5477	1.447e-08	PTPRK	0.000119985
ENSG00000173068	9	16409501	16870841	63	13	1041	5.5441	1.4774e-08	BNC2	0.000122506
ENSG00000157554	21	39751949	40033704	22	9	992	5.5439	1.479e-08	ERG	0.000122639
ENSG00000186487	2	1792885	2335032	28	10	1004	5.5414	1.5007e-08	MYT1L	0.000124438
ENSG00000076067	12	56915713	56984745	9	5	980	5.5389	1.5216e-08	RBMS2	0.000126171
ENSG00000147408	8	19261672	19615540	34	11	1011	5.5346	1.5594e-08	CSGALNACT1	0.000129305
ENSG00000164830	8	107282473	107764922	46	12	1004	5.5343	1.5626e-08	OXR1	0.000129571
ENSG00000107104	9	470291	746105	40	12	1037	5.5308	1.5941e-08	KANK1	0.000132183
ENSG00000140853	16	57023397	57117443	14	7	895	5.5295	1.6057e-08	NLRC5	0.000133145
ENSG00000105976	7	116312444	116438440	15	6	909	5.5257	1.6405e-08	MET	0.00013603
ENSG00000006740	17	12692856	12894960	16	7	987	5.5199	1.6957e-08	ARHGAP44	0.000140607
ENSG00000151746	12	32259769	32536567	61	12	1036	5.5131	1.7626e-08	BICD1	0.000146155
ENSG00000115524	2	198254508	198299815	3	2	1018	5.5092	1.8024e-08	SF3B1	0.000149455
ENSG00000171385	1	112313284	112531777	14	7	1017	5.5075	1.8197e-08	KCND3	0.00015089
ENSG00000157087	3	10365707	10749716	13	6	1001	5.5042	1.8538e-08	ATP2B2	0.000153717
ENSG00000159307	22	43593289	43739394	10	5	1010	5.4882	2.0306e-08	SCUBE1	0.000168377
ENSG00000131016	6	151561134	151679692	30	9	939	5.4872	2.0414e-08	AKAP12	0.000169273
ENSG00000114541	3	69219141	69591734	34	11	1015	5.4861	2.0539e-08	FRMD4B	0.000170309
ENSG00000177694	3	174156363	175523428	119	19	933	5.4848	2.0695e-08	NAALADL2	0.000171603
ENSG00000165084	8	69242957	69731257	60	13	1009	5.4843	2.0752e-08	C8orf34	0.000172076
ENSG00000114861	3	71003844	71633140	10	5	988	5.4835	2.0854e-08	FOXP1	0.000172921
ENSG00000128573	7	113726382	114333827	28	9	1046	5.4827	2.0949e-08	FOXP2	0.000173709
ENSG00000091262	16	16242785	16317379	17	4	1045	5.482	2.1033e-08	ABCC6	0.000174406
ENSG00000064655	20	45523263	45817492	23	8	926	5.4787	2.1421e-08	EYA2	0.000177623
ENSG00000184005	1	76540404	77100286	32	9	1028	5.4754	2.1826e-08	ST6GALNAC3	0.000180981
ENSG00000103154	16	84002237	84036381	10	5	1028	5.473	2.2119e-08	NECAB2	0.000183411
ENSG00000153064	4	102332443	102995969	91	15	1029	5.4618	2.3572e-08	BANK1	0.000195459
ENSG00000154493	10	128113566	128359079	16	7	1034	5.457	2.4209e-08	C10orf90	0.000200741
ENSG00000071909	2	171034655	171511681	19	7	1002	5.4549	2.4499e-08	MYO3B	0.000203146
ENSG00000113448	5	58264865	59817947	56	13	1032	5.4543	2.4581e-08	PDE4D	0.000203826
ENSG00000111110	12	63037762	63328817	29	9	1040	5.4523	2.486e-08	PPM1H	0.000206139
ENSG00000198795	18	22641890	22932154	19	8	1015	5.4419	2.6358e-08	ZNF521	0.000218561
ENSG00000080224	3	96533425	97471304	186	20	1006	5.4417	2.6388e-08	EPHA6	0.000218809
ENSG00000188517	4	109731877	110223813	19	7	1021	5.4417	2.6393e-08	COL25A1	0.000218851
ENSG00000179399	13	92050929	93519490	52	12	998	5.4366	2.7152e-08	GPC5	0.000225144
ENSG00000103148	16	134273	188859	6	3	1044	5.4318	2.7892e-08	NPRL3	0.00023128
ENSG00000186350	9	137208944	137332431	16	7	894	5.4277	2.8546e-08	RXRA	0.000236703
ENSG00000219438	22	48885272	49246724	38	10	994	5.4259	2.884e-08	FAM19A5	0.000239141
ENSG00000182732	14	72399156	73030654	21	7	1044	5.4258	2.885e-08	RGS6	0.000239224
ENSG00000187122	10	98757795	98945677	24	8	1017	5.4234	2.9232e-08	SLIT1	0.000242392
ENSG00000269891	10	98757795	99052413	24	8	1017	5.4234	2.9232e-08	ARHGAP19-SLIT1	0.000242392
ENSG00000179915	2	50145643	51259674	100	17	1028	5.4157	3.0521e-08	NRXN1	0.00025308
ENSG00000189350	2	29179477	29284239	35	10	1061	5.4145	3.0732e-08	FAM179A	0.00025483
ENSG00000166446	16	80631803	80838226	33	7	1027	5.4038	3.2623e-08	CDYL2	0.00027051
ENSG00000152953	4	5053169	5502725	43	10	1023	5.4036	3.2656e-08	STK32B	0.000270784
ENSG00000183023	2	40324410	40838193	52	12	1047	5.4012	3.3102e-08	SLC8A1	0.000274482
ENSG00000159788	4	3294755	3441640	23	7	1071	5.4003	3.3266e-08	RGS12	0.000275842
ENSG00000134871	13	110958159	111165374	12	6	959	5.3999	3.3348e-08	COL4A2	0.000276522
ENSG00000134115	3	1134260	1445901	10	6	956	5.3974	3.3805e-08	CNTN6	0.000280311
ENSG00000144711	3	12938719	13114617	17	7	995	5.3955	3.4161e-08	IQSEC1	0.000283263
ENSG00000150471	4	62066976	62944053	32	9	1040	5.3936	3.4527e-08	LPHN3	0.000286298
ENSG00000114279	3	191857184	192485553	42	11	1014	5.3915	3.4932e-08	FGF12	0.000289656
ENSG00000173482	18	7566780	8406859	30	10	914	5.3909	3.5048e-08	PTPRM	0.000290618
ENSG00000187239	9	132649466	132805473	9	5	1003	5.3881	3.5608e-08	FNBP1	0.000295262
ENSG00000136928	9	101050391	101471479	10	6	952	5.386	3.6014e-08	GABBR2	0.000298628
ENSG00000134278	18	12446511	12658133	69	11	1042	5.3854	3.6133e-08	SPIRE1	0.000299615
ENSG00000133106	13	43460524	43566407	31	9	1007	5.3841	3.6411e-08	EPSTI1	0.00030192
ENSG00000150275	10	55562531	57387702	77	14	1038	5.3829	3.6639e-08	PCDH15	0.000303811
ENSG00000143473	1	210856555	211307457	79	15	1053	5.3815	3.6941e-08	KCNH1	0.000306315
ENSG00000111859	6	11183531	11382581	41	10	1028	5.3807	3.7107e-08	NEDD9	0.000307691
ENSG00000197415	3	156977531	157251408	62	12	1046	5.3753	3.8234e-08	VEPH1	0.000317036
ENSG00000060718	1	103342023	103574052	20	8	984	5.3679	3.9822e-08	COL11A1	0.000330204
ENSG00000147459	8	25042238	25275598	23	8	942	5.3644	4.0604e-08	DOCK5	0.000336688
ENSG00000185442	15	93160673	93353114	23	8	1001	5.364	4.0691e-08	FAM174B	0.00033741
ENSG00000146426	6	155153831	155578857	12	6	1018	5.3603	4.1553e-08	TIAM2	0.000344557
ENSG00000196277	3	6811688	7783215	19	8	937	5.3589	4.1857e-08	GRM7	0.000347078
ENSG00000171132	2	45878484	46415129	36	10	1012	5.3585	4.1957e-08	PRKCE	0.000347907
ENSG00000226524	6	88032323	88109459	62	9	971	5.3566	4.2405e-08	RP1-102H19.8	0.000351622
ENSG00000149084	11	43577986	43878167	13	6	991	5.3545	4.2896e-08	HSD17B12	0.000355694
ENSG00000101265	20	4760669	4804291	18	8	1000	5.354	4.3011e-08	RASSF2	0.000356647
ENSG00000187323	18	49866542	51057784	60	14	1048	5.3453	4.5128e-08	DCC	0.000374201
ENSG00000182871	21	46825052	46933634	10	5	950	5.3389	4.675e-08	COL18A1	0.000387651
ENSG00000198771	1	167599330	167675486	14	6	898	5.3385	4.685e-08	RCSD1	0.00038848
ENSG00000111218	12	3490515	3703139	11	6	1031	5.3384	4.6896e-08	PRMT8	0.000388862
ENSG00000038382	5	14143811	14532235	13	5	1064	5.337	4.7237e-08	TRIO	0.000391689
ENSG00000158321	7	69063905	70258054	52	11	1047	5.3362	4.746e-08	AUTS2	0.000393538
ENSG00000187147	1	44870866	45117396	11	6	976	5.3318	4.861e-08	RNF220	0.000403074
ENSG00000047617	12	5641035	6055398	16	7	951	5.3316	4.8686e-08	ANO2	0.000403704
ENSG00000150556	2	149894621	150071776	12	4	1003	5.3303	4.9021e-08	LYPD6B	0.000406482
ENSG00000165837	13	46108657	46189874	13	5	1007	5.3297	4.9183e-08	FAM194B	0.000407825
ENSG00000110436	11	35272753	35441610	36	10	1040	5.3291	4.9339e-08	SLC1A2	0.000409119
ENSG00000157703	7	138279030	138386097	29	8	986	5.3285	4.9501e-08	SVOPL	0.000410462
ENSG00000154153	5	16473147	16617167	14	6	1001	5.3251	5.0435e-08	FAM134B	0.000418207
ENSG00000020577	14	55033815	55260033	9	4	1009	5.3225	5.1162e-08	SAMD4A	0.000424235
ENSG00000254349	8	75512010	75735548	24	9	1047	5.3204	5.1771e-08	RP11-758M4.1	0.000429285
ENSG00000171791	18	60790579	60987361	14	7	1004	5.3184	5.2331e-08	BCL2	0.000433929
ENSG00000111962	6	149068464	149398126	25	9	966	5.3173	5.2659e-08	UST	0.000436648
ENSG00000118777	4	89011416	89152474	17	7	1035	5.3173	5.2663e-08	ABCG2	0.000436682
ENSG00000156395	10	106400859	107024993	54	11	1036	5.3164	5.2927e-08	SORCS3	0.000438871
ENSG00000112282	6	131895106	131949369	5	3	882	5.3151	5.3312e-08	MED23	0.000442063
ENSG00000179242	20	59827482	60515673	66	13	945	5.3142	5.3572e-08	CDH4	0.000444219
ENSG00000104043	15	50150435	50475014	10	6	1005	5.3125	5.4052e-08	ATP8B4	0.000448199
ENSG00000133019	1	239549865	240078750	15	6	894	5.312	5.4201e-08	CHRM3	0.000449435
ENSG00000145416	4	164445450	165305202	30	9	1039	5.3091	5.5084e-08	MARCH1	0.000456757
ENSG00000156140	4	73146686	73434516	11	6	928	5.3084	5.5291e-08	ADAMTS3	0.000458473
ENSG00000183032	14	37147636	37642071	15	7	1014	5.3044	5.6512e-08	SLC25A21	0.000468598
ENSG00000119715	14	76776957	76968178	10	5	1000	5.3042	5.6578e-08	ESRRB	0.000469145
ENSG00000152104	1	214522039	214725792	17	6	938	5.2982	5.8474e-08	PTPN14	0.000484866
ENSG00000079156	2	179059208	179264160	54	11	951	5.2946	5.9643e-08	OSBPL6	0.00049456
ENSG00000171105	19	7112266	7294045	8	4	909	5.2926	6.0289e-08	INSR	0.000499916
ENSG00000132915	5	149237519	149324356	18	6	1049	5.2925	6.0338e-08	PDE6A	0.000500323
ENSG00000184178	4	53739149	54232242	43	10	1048	5.2907	6.0933e-08	SCFD2	0.000505256
ENSG00000144451	2	214149113	215275225	32	8	997	5.2904	6.1035e-08	SPAG16	0.000506102
ENSG00000188511	22	49808176	50051190	12	6	966	5.2852	6.277e-08	C22orf34	0.000520489
ENSG00000145685	5	77781038	78065844	16	7	1009	5.2844	6.3061e-08	LHFPL2	0.000522902
ENSG00000176658	17	30819540	31204195	13	6	1043	5.2837	6.33e-08	MYO1D	0.000524884
ENSG00000023171	11	123396344	123498482	31	6	1028	5.2829	6.3595e-08	GRAMD1B	0.00052733
ENSG00000113494	5	35048861	35230794	7	4	1034	5.2782	6.5226e-08	PRLR	0.000540854
ENSG00000185274	7	70597155	71178585	42	11	1030	5.2776	6.5451e-08	WBSCR17	0.00054272
ENSG00000138411	2	197059094	197458416	31	9	1023	5.2737	6.6832e-08	HECW2	0.000554171
ENSG00000196405	14	100437786	100610573	15	7	1033	5.2725	6.7294e-08	EVL	0.000558002
ENSG00000110328	11	11292423	11643552	9	5	1056	5.2721	6.7438e-08	GALNT18	0.000559196
ENSG00000196565	11	5274420	5667019	26	8	974	5.2699	6.8255e-08	HBG2	0.00056597
ENSG00000124507	6	34433916	34503006	15	6	981	5.2683	6.8837e-08	PACSIN1	0.000570796
ENSG00000104490	8	102698771	103137135	25	7	1038	5.2667	6.9454e-08	NCALD	0.000575913
ENSG00000157542	21	38979678	39288749	36	8	1033	5.2649	7.0121e-08	KCNJ6	0.000581443
ENSG00000139044	12	569530	672675	11	5	961	5.2635	7.0666e-08	B4GALNT3	0.000585962
ENSG00000179397	1	244617679	244804479	27	7	987	5.2626	7.102e-08	C1orf101	0.000588898
ENSG00000146090	5	179527795	179636153	11	5	943	5.2622	7.1176e-08	RASGEF1C	0.000590191
ENSG00000196628	18	52889562	53332018	32	8	1013	5.2619	7.1305e-08	TCF4	0.000591261
ENSG00000185760	6	73331520	73908574	14	6	893	5.2591	7.2395e-08	KCNQ5	0.000600299
ENSG00000078114	10	21068902	21463116	51	10	1036	5.2544	7.426e-08	NEBL	0.000615764
ENSG00000176788	5	17065707	17276943	16	6	1003	5.2488	7.6543e-08	BASP1	0.000634695
ENSG00000176769	10	132890654	133109984	18	7	1008	5.2486	7.6627e-08	TCERG1L	0.000635391
ENSG00000163590	3	160473390	160796695	105	15	1061	5.2478	7.6964e-08	PPM1L	0.000638185
ENSG00000144681	3	36421836	36589499	11	6	1039	5.2462	7.7614e-08	STAC	0.000643575
ENSG00000154217	17	65373575	65693372	10	6	883	5.2459	7.777e-08	PITPNC1	0.000644869
ENSG00000173821	17	78234665	78372586	32	8	982	5.2429	7.9024e-08	RNF213	0.000655267
ENSG00000102858	16	4666494	4740975	14	5	1027	5.2375	8.1389e-08	MGRN1	0.000674878
ENSG00000164619	7	33944523	34195484	41	6	976	5.2369	8.1628e-08	BMPER	0.000676859
ENSG00000169855	3	78646390	79816965	17	7	1031	5.2363	8.1925e-08	ROBO1	0.000679322
ENSG00000180875	1	240652873	240775449	9	5	989	5.2355	8.228e-08	GREM2	0.000682266
ENSG00000167281	17	77085427	77613550	48	11	968	5.2333	8.3257e-08	RBFOX3	0.000690367
ENSG00000197410	4	155153399	155412930	37	8	973	5.2331	8.3327e-08	DCHS2	0.000690947
ENSG00000173467	7	16899029	16921611	9	4	954	5.2324	8.3684e-08	AGR3	0.000693908
ENSG00000166575	11	86748886	87034800	56	9	1059	5.2323	8.3687e-08	TMEM135	0.000693933
ENSG00000175029	10	126676421	126849739	19	6	1017	5.2318	8.3915e-08	CTBP2	0.000695823
ENSG00000102547	13	49882786	50018262	11	5	1006	5.2314	8.4119e-08	CAB39L	0.000697515
ENSG00000115155	2	26680071	26781566	32	9	1037	5.228	8.5668e-08	OTOF	0.000710359
ENSG00000136319	14	20724717	20774153	11	5	1041	5.223	8.8044e-08	TTC5	0.000730061
ENSG00000083307	8	102504660	102681954	18	7	967	5.2225	8.8268e-08	GRHL2	0.000731918
ENSG00000187240	11	102980160	103350591	9	5	882	5.2215	8.8727e-08	DYNC2H1	0.000735724
ENSG00000171310	12	104849073	105155792	17	7	1056	5.2205	8.9232e-08	CHST11	0.000739912
ENSG00000065717	19	2997636	3047633	7	4	744	5.2201	8.9395e-08	TLE2	0.000741263
ENSG00000196353	3	131252399	132004254	74	12	1053	5.2123	9.3237e-08	CPNE4	0.000773121
ENSG00000113805	3	74311719	74570291	28	8	925	5.2079	9.5517e-08	CNTN3	0.000792027
ENSG00000159339	1	17634690	17690499	8	5	994	5.2072	9.5862e-08	PADI4	0.000794888
ENSG00000170500	2	100889753	100939195	8	4	1056	5.2033	9.7879e-08	LONRF2	0.000811613
ENSG00000158270	18	319361	500722	13	6	951	5.2029	9.8088e-08	COLEC12	0.000813346
ENSG00000165323	11	92085262	92629618	54	11	1031	5.2005	9.9356e-08	FAT3	0.00082386
ENSG00000144749	3	66429221	66551687	23	7	1049	5.1979	1.0076e-07	LRIG1	0.000835502
ENSG00000154556	4	186506598	186877806	11	5	1027	5.1914	1.0438e-07	SORBS2	0.000865519
ENSG00000069020	5	65892176	66465423	116	14	1038	5.1887	1.059e-07	MAST4	0.000878123
ENSG00000167633	19	55235969	55378448	14	6	822	5.186	1.0742e-07	KIR3DL1	0.000890727
ENSG00000198597	19	30719197	31204445	13	6	979	5.1833	1.0902e-07	ZNF536	0.000903994
ENSG00000128512	7	111366166	111846466	18	6	1048	5.1786	1.1177e-07	DOCK4	0.000926797
ENSG00000141376	17	58754814	59470199	12	6	1015	5.1703	1.1688e-07	BCAS3	0.000969169
ENSG00000175894	21	45917775	46131495	12	6	991	5.1695	1.1739e-07	TSPEAR	0.000973398
ENSG00000168959	11	88237744	88799113	15	6	1028	5.1685	1.1796e-07	GRM5	0.000978124
ENSG00000133454	22	26138111	26427007	10	5	955	5.1646	1.2047e-07	MYO18B	0.000998937
ENSG00000167346	11	4726157	5013659	16	7	1024	5.1598	1.2358e-07	MMP26	0.00102473
ENSG00000179241	11	35965531	36253686	28	8	1019	5.1575	1.2511e-07	LDLRAD3	0.00103741
ENSG00000135218	7	79998891	80308593	22	8	1023	5.1567	1.257e-07	CD36	0.0010423
ENSG00000144642	3	29322473	30051886	40	9	1037	5.1564	1.2585e-07	RBMS3	0.00104355
ENSG00000183853	1	157963063	158070052	20	6	1023	5.1492	1.3078e-07	KIRREL	0.00108443
ENSG00000153944	17	55333212	55762046	9	5	966	5.1492	1.3082e-07	MSI2	0.00108476
ENSG00000111846	6	10492456	10629601	9	5	1065	5.147	1.3233e-07	GCNT2	0.00109728
ENSG00000081803	7	121958481	122526813	9	5	1019	5.1446	1.3401e-07	CADPS2	0.00111121
ENSG00000131620	11	69924408	70035634	31	9	999	5.1442	1.3433e-07	ANO1	0.00111386
ENSG00000157388	3	53528683	53847760	16	6	1021	5.1431	1.3512e-07	CACNA1D	0.00112042
ENSG00000204442	13	107820883	108519083	46	11	1039	5.1417	1.361e-07	FAM155A	0.00112854
ENSG00000143199	1	167778625	167883453	11	5	1018	5.1372	1.3942e-07	ADCY10	0.00115607
ENSG00000135540	6	138743180	139013708	20	7	1039	5.1362	1.4019e-07	NHSL1	0.00116246
ENSG00000136068	3	57994127	58157982	10	5	1033	5.1358	1.4047e-07	FLNB	0.00116478
ENSG00000213853	16	10622279	10674555	15	5	964	5.1348	1.4122e-07	EMP2	0.001171
ENSG00000107242	9	71320575	71624092	12	6	1017	5.1341	1.4174e-07	PIP5K1B	0.00117531
ENSG00000160145	3	123798870	124445172	14	6	1062	5.1334	1.423e-07	KALRN	0.00117995
ENSG00000088387	13	99445741	99738879	17	6	1029	5.1311	1.4399e-07	DOCK9	0.00119397
ENSG00000179331	11	107799229	107834208	12	6	1031	5.1248	1.489e-07	RAB39A	0.00123468
ENSG00000137266	6	3269196	3457256	10	5	980	5.1247	1.4903e-07	SLC22A23	0.00123576
ENSG00000139364	12	125671382	126146917	9	5	1026	5.1233	1.5012e-07	TMEM132B	0.0012448
ENSG00000105426	19	5158506	5340814	25	8	988	5.1232	1.5017e-07	PTPRS	0.00124521
ENSG00000048052	7	18126572	19042039	85	13	1031	5.1228	1.5055e-07	HDAC9	0.00124836
ENSG00000164199	5	89825161	90460038	20	7	1056	5.1224	1.5085e-07	GPR98	0.00125085
ENSG00000171502	1	86194916	86622626	12	6	1001	5.1217	1.5137e-07	COL24A1	0.00125516
ENSG00000167693	17	702553	883010	10	5	904	5.121	1.5195e-07	NXN	0.00125997
ENSG00000151715	11	129685714	129729898	12	4	1059	5.1197	1.5303e-07	TMEM45B	0.00126892
ENSG00000075275	22	46756731	46933067	7	4	1011	5.1135	1.5811e-07	CELSR1	0.00131105
ENSG00000067057	10	3108525	3179904	9	5	1033	5.1111	1.6013e-07	PFKP	0.0013278
ENSG00000085276	3	168801287	169381406	56	11	1049	5.1105	1.6069e-07	MECOM	0.00133244
ENSG00000148219	9	119187504	120177348	29	9	1046	5.1086	1.6226e-07	ASTN2	0.00134546
ENSG00000196782	4	140637907	141075338	14	6	1033	5.1084	1.6249e-07	MAML3	0.00134737
ENSG00000169862	5	10971952	11904155	53	11	1030	5.105	1.6541e-07	CTNND2	0.00137158
ENSG00000166342	18	70409549	70535381	20	5	1038	5.1006	1.6927e-07	NETO1	0.00140359
ENSG00000100934	14	39501123	39578850	7	5	918	5.0996	1.7016e-07	SEC23A	0.00141097
ENSG00000144331	2	180306709	180726232	9	5	975	5.0977	1.7188e-07	ZNF385B	0.00142523
ENSG00000178568	2	212240446	213403565	34	9	1024	5.0969	1.726e-07	ERBB4	0.0014312
ENSG00000153207	1	247002400	247095280	16	5	1029	5.0949	1.7447e-07	AHCTF1	0.00144671
ENSG00000138639	4	86396267	86923823	58	11	989	5.0885	1.8047e-07	ARHGAP24	0.00149646
ENSG00000140743	16	22357257	22448486	11	4	1032	5.0885	1.8049e-07	CDR2	0.00149662
ENSG00000185453	19	48673949	48700877	14	5	926	5.0861	1.8273e-07	C19orf68	0.0015152
ENSG00000186732	22	43807202	43903728	6	4	1026	5.0846	1.8425e-07	MPPED1	0.0015278
ENSG00000169744	4	16503164	16900432	8	5	1004	5.0807	1.8801e-07	LDB2	0.00155898
ENSG00000082397	18	5392383	5630699	18	6	1016	5.0791	1.8966e-07	EPB41L3	0.00157266
ENSG00000170803	11	6806248	6807245	4	2	1060	5.079	1.8974e-07	OR2AG1	0.00157332
ENSG00000107611	10	16865963	17171830	43	10	995	5.0747	1.9405e-07	CUBN	0.00160906
ENSG00000169174	1	55505221	55530525	11	5	935	5.0746	1.9412e-07	PCSK9	0.00160964
ENSG00000112530	6	163148164	163736524	22	8	1006	5.0741	1.947e-07	PACRG	0.00161445
ENSG00000163947	3	56761446	57113357	11	6	1020	5.0739	1.9486e-07	ARHGEF3	0.00161578
ENSG00000109794	4	187025573	187093821	23	6	926	5.0711	1.9772e-07	FAM149A	0.00163949
ENSG00000214944	5	72921983	73237818	77	12	945	5.0685	2.0047e-07	ARHGEF28	0.0016623
ENSG00000178031	9	18473892	18910948	15	6	954	5.0681	2.0089e-07	ADAMTSL1	0.00166578
ENSG00000134215	1	108113782	108507766	19	7	1037	5.0678	2.0126e-07	VAV3	0.00166885
ENSG00000158560	7	95401866	95739634	14	6	1056	5.0673	2.0171e-07	DYNC1I1	0.00167258
ENSG00000183914	17	7620672	7737062	10	5	783	5.0623	2.0717e-07	DNAH2	0.00171785
ENSG00000249209	21	34956993	35284635	9	4	1027	5.0601	2.0957e-07	AP000304.12	0.00173775
ENSG00000179104	12	83080659	83528649	33	9	1004	5.0593	2.1039e-07	TMTC2	0.00174455
ENSG00000170153	4	141780961	142134031	17	6	941	5.0561	2.1396e-07	RNF150	0.00177416
ENSG00000134954	11	128328656	128457453	9	4	1045	5.0522	2.1836e-07	ETS1	0.00181064
ENSG00000092068	14	23594504	23652883	9	4	970	5.051	2.1981e-07	SLC7A8	0.00182266
ENSG00000153721	6	154708638	154831793	12	4	1045	5.0505	2.2038e-07	CNKSR3	0.00182739
ENSG00000181072	7	136553416	136705002	12	4	999	5.0495	2.2153e-07	CHRM2	0.00183693
ENSG00000128655	2	178487980	178973066	97	15	1045	5.0426	2.2968e-07	PDE11A	0.00190451
ENSG00000157890	15	66187417	66546085	14	6	990	5.0415	2.3098e-07	MEGF11	0.00191529
ENSG00000184305	4	91048686	92523064	45	10	961	5.0402	2.3251e-07	CCSER1	0.00192797
ENSG00000182985	11	115039938	115375675	12	5	1045	5.0349	2.3899e-07	CADM1	0.00198171
ENSG00000196090	20	40701392	41818610	10	5	1021	5.0321	2.4257e-07	PTPRT	0.00201139
ENSG00000139926	14	51955818	52197445	9	5	998	5.0317	2.4301e-07	FRMD6	0.00201504
ENSG00000167889	17	74864538	74946475	13	6	977	5.0315	2.4337e-07	MGAT5B	0.00201802
ENSG00000166501	16	23847322	24231932	25	8	977	5.0307	2.4431e-07	PRKCB	0.00202582
ENSG00000150760	10	128593978	129250781	29	7	1051	5.0294	2.4602e-07	DOCK1	0.00204
ENSG00000176438	14	95883831	95942173	13	5	927	5.0258	2.5066e-07	SYNE3	0.00207847
ENSG00000107201	9	32455300	32526322	16	6	1031	5.0242	2.5274e-07	DDX58	0.00209572
ENSG00000053747	18	21269407	21535030	7	4	1048	5.0237	2.5346e-07	LAMA3	0.00210169
ENSG00000072121	14	68194091	68283307	5	3	800	5.0202	2.5803e-07	ZFYVE26	0.00213958
ENSG00000158089	2	31133333	31378068	12	5	1014	5.0179	2.6119e-07	GALNT14	0.00216579
ENSG00000116675	1	65713902	65881552	11	5	1021	5.0173	2.6202e-07	DNAJC6	0.00217267
ENSG00000133424	22	33558212	34318829	69	11	1058	5.0155	2.6445e-07	LARGE	0.00219282
ENSG00000064270	16	84402133	84497793	12	5	959	5.0145	2.6589e-07	ATP2C2	0.00220476
ENSG00000161542	17	74305567	74380602	7	3	889	5.0092	2.7333e-07	PRPSAP1	0.00226645
ENSG00000011105	12	3186521	3395730	37	9	997	5.0081	2.7491e-07	TSPAN9	0.00227955
ENSG00000187672	3	55542336	56502391	70	12	1050	5.0075	2.7572e-07	ERC2	0.00228627
ENSG00000214595	2	54950636	55199157	16	5	1049	5.0029	2.8242e-07	EML6	0.00234183
ENSG00000155011	4	107842959	108204963	9	4	1003	5.0028	2.8252e-07	DKK2	0.00234266
ENSG00000112685	6	485133	693117	12	4	913	5.0022	2.8334e-07	EXOC2	0.00234946
ENSG00000022556	19	55464498	55512510	39	9	845	4.9965	2.9193e-07	NLRP2	0.00242068
ENSG00000155886	9	19507450	19786926	20	6	981	4.9932	2.9698e-07	SLC24A2	0.00246256
ENSG00000181804	3	142984064	143567373	31	9	1023	4.9918	2.9911e-07	SLC9A9	0.00248022
ENSG00000005108	7	11409984	11871824	31	7	1048	4.991	3.0037e-07	THSD7A	0.00249067
ENSG00000120162	9	27325207	27529779	9	4	896	4.9906	3.0089e-07	MOB3B	0.00249498
ENSG00000157654	9	112542589	112934792	42	7	1060	4.9905	3.0116e-07	PALM2-AKAP2	0.00249722
ENSG00000113719	5	172261278	172379688	18	4	1038	4.9875	3.0587e-07	ERGIC1	0.00253627
ENSG00000169372	12	94071151	94288616	22	7	1022	4.9868	3.0689e-07	CRADD	0.00254473
ENSG00000008513	8	134467091	134584183	10	5	1002	4.9852	3.0949e-07	ST3GAL1	0.00256629
ENSG00000163803	2	28680012	28866654	19	6	1013	4.9837	3.1191e-07	PLB1	0.00258636
ENSG00000152284	2	85360533	85537511	15	6	1031	4.9829	3.1312e-07	TCF7L1	0.00259639
ENSG00000241978	9	112542769	112934792	41	6	1060	4.9825	3.1378e-07	AKAP2	0.00260186
ENSG00000176571	8	87878670	88627447	21	6	1058	4.9787	3.2e-07	CNBD1	0.00265344
ENSG00000187398	11	24518516	25104150	42	10	1033	4.9766	3.236e-07	LUZP2	0.00268329
ENSG00000079459	8	11653082	11696818	13	6	1008	4.9731	3.2953e-07	FDFT1	0.00273246
ENSG00000109819	4	23756664	23905712	6	4	843	4.9727	3.3018e-07	PPARGC1A	0.00273785
ENSG00000150722	2	182818968	182996125	5	3	968	4.9719	3.3147e-07	PPP1R1C	0.00274855
ENSG00000138821	4	103172198	103352415	14	6	1024	4.9714	3.3239e-07	SLC39A8	0.00275618
ENSG00000122507	7	33168856	33645680	12	6	1045	4.9706	3.3373e-07	BBS9	0.00276729
ENSG00000175274	11	44907454	44972840	7	4	1004	4.9705	3.3391e-07	TP53I11	0.00276878
ENSG00000272297	4	187347700	187476464	4	2	910	4.9682	3.379e-07	RP11-215A19.2	0.00280187
ENSG00000175110	3	138724648	139076065	37	8	1037	4.9679	3.3842e-07	MRPS22	0.00280618
ENSG00000043039	11	129245835	129322171	7	4	958	4.9664	3.411e-07	BARX2	0.0028284
ENSG00000187957	2	230222345	230579274	15	6	906	4.9649	3.4365e-07	DNER	0.00284955
ENSG00000171408	6	136172834	136516712	11	5	911	4.9637	3.4581e-07	PDE7B	0.00286746
ENSG00000164796	8	113235157	114449328	61	8	990	4.9636	3.4604e-07	CSMD3	0.00286936
ENSG00000182132	5	169780491	170163636	9	5	882	4.962	3.4879e-07	KCNIP1	0.00289217
ENSG00000176124	13	50656307	51297372	27	8	1021	4.9611	3.5053e-07	DLEU1	0.00290659
ENSG00000174705	5	171752185	171881527	10	5	1010	4.9529	3.6555e-07	SH3PXD2B	0.00303114
ENSG00000155052	2	124782864	125672864	47	10	1014	4.9525	3.6642e-07	CNTNAP5	0.00303835
ENSG00000066735	14	104605060	104647231	10	4	973	4.9523	3.6661e-07	KIF26A	0.00303993
ENSG00000243566	7	76139745	76648340	50	10	908	4.9439	3.8283e-07	UPK3B	0.00317443
ENSG00000171517	1	85277285	85358896	16	6	957	4.9434	3.8381e-07	LPAR3	0.00318255
ENSG00000157985	2	236402733	237040444	10	5	974	4.943	3.8471e-07	AGAP1	0.00319002
ENSG00000103184	16	5008318	5069159	17	6	965	4.9422	3.8622e-07	SEC14L5	0.00320254
ENSG00000259030	1	74663919	75009666	12	5	1051	4.9411	3.8834e-07	FPGT-TNNI3K	0.00322012
ENSG00000116783	1	74663947	75010112	12	5	1051	4.9411	3.8834e-07	TNNI3K	0.00322012
ENSG00000261833	16	76587314	76669520	6	3	959	4.9389	3.9284e-07	RP11-58C22.1	0.00325743
ENSG00000167930	16	284545	319942	25	6	992	4.9378	3.9496e-07	ITFG3	0.00327501
ENSG00000163697	4	40812044	41218731	32	7	1043	4.9375	3.956e-07	APBB2	0.00328032
ENSG00000134121	3	238279	451090	42	8	857	4.9333	4.0425e-07	CHL1	0.00335204
ENSG00000107937	10	1034338	1065876	12	4	996	4.933	4.0487e-07	GTPBP4	0.00335718
ENSG00000072786	5	171469077	171615390	17	6	976	4.9273	4.1685e-07	STK10	0.00345652
ENSG00000187699	2	190744335	191068210	8	3	864	4.9259	4.1992e-07	C2orf88	0.00348198
ENSG00000142619	1	17575593	17610728	8	4	1009	4.9253	4.2106e-07	PADI3	0.00349143
ENSG00000117501	1	170904612	171033906	6	4	1007	4.9226	4.2694e-07	MROH9	0.00354019
ENSG00000112699	6	1624041	2245926	11	5	1031	4.9224	4.2749e-07	GMDS	0.00354475
ENSG00000184903	7	110303110	111202573	9	5	974	4.922	4.2835e-07	IMMP2L	0.00355188
ENSG00000187474	19	52298416	52329442	16	4	934	4.9217	4.2896e-07	FPR3	0.00355694
ENSG00000110660	11	107661717	107799019	27	8	1045	4.9207	4.312e-07	SLC35F2	0.00357551
ENSG00000203867	10	112404155	112599227	18	7	1026	4.9202	4.3227e-07	RBM20	0.00358438
ENSG00000089169	12	113008184	113336686	14	5	989	4.9188	4.3542e-07	RPH3A	0.0036105
ENSG00000073282	3	189349205	189615068	11	5	984	4.9173	4.3883e-07	TP63	0.00363878
ENSG00000163694	4	40425272	40632892	20	6	988	4.9161	4.4143e-07	RBM47	0.00366034
ENSG00000058453	1	17066768	17299474	7	4	750	4.9125	4.4951e-07	CROCC	0.00372734
ENSG00000008710	16	2138711	2185899	16	5	832	4.9125	4.4968e-07	PKD1	0.00372875
ENSG00000143786	1	224622362	224928251	26	8	1016	4.9115	4.5187e-07	CNIH3	0.00374691
ENSG00000157216	1	54691105	54879152	10	5	1039	4.9083	4.5944e-07	SSBP3	0.00380968
ENSG00000186431	19	55385704	55401838	20	6	915	4.904	4.6961e-07	FCAR	0.00389401
ENSG00000188730	7	49813257	49961546	5	3	908	4.9031	4.7163e-07	VWC2	0.00391076
ENSG00000109906	11	113930315	114121398	10	5	1049	4.9023	4.7349e-07	ZBTB16	0.00392618
ENSG00000149527	1	2357419	2436969	7	3	853	4.902	4.7437e-07	PLCH2	0.00393348
ENSG00000167037	22	25202236	25323545	6	3	1008	4.902	4.7443e-07	SGSM1	0.00393397
ENSG00000070882	7	24836158	25021253	34	8	1048	4.9018	4.7484e-07	OSBPL3	0.00393737
ENSG00000185666	22	32908539	33454358	9	4	1028	4.9014	4.7573e-07	SYN3	0.00394475
ENSG00000197959	1	171810621	172387606	10	5	1034	4.8966	4.8763e-07	DNM3	0.00404343
ENSG00000070601	9	37650997	37746901	5	3	1029	4.895	4.9154e-07	FRMPD1	0.00407585
ENSG00000142611	1	2985732	3355185	29	7	1034	4.8937	4.9467e-07	PRDM16	0.0041018
ENSG00000170310	17	9153788	9479908	9	4	893	4.8924	4.981e-07	STX8	0.00413025
ENSG00000131558	7	132937829	133751342	14	5	1056	4.8872	5.1132e-07	EXOC4	0.00423987
ENSG00000182621	20	8112824	8949003	61	11	1030	4.885	5.171e-07	PLCB1	0.00428779
ENSG00000186073	15	36871812	37102449	12	5	1007	4.8835	5.21e-07	C15orf41	0.00432013
ENSG00000198010	8	1449532	1656642	25	7	999	4.8823	5.2416e-07	DLGAP2	0.00434633
ENSG00000145703	5	75699074	76003957	15	5	1037	4.8817	5.2587e-07	IQGAP2	0.00436051
ENSG00000077585	1	236305832	236385165	11	5	935	4.8808	5.2819e-07	GPR137B	0.00437975
ENSG00000135074	5	156822542	157002783	56	8	1057	4.8778	5.3629e-07	ADAM19	0.00444692
ENSG00000168918	2	233924677	234116549	25	7	1053	4.8776	5.3696e-07	INPP5D	0.00445247
ENSG00000118492	6	146920101	147136598	13	5	953	4.8726	5.508e-07	ADGB	0.00456723
ENSG00000125089	4	8183799	8243530	16	6	860	4.8704	5.5674e-07	SH3TC1	0.00461649
ENSG00000170873	8	125563031	125740730	25	8	1030	4.8702	5.574e-07	MTSS1	0.00462196
ENSG00000157483	15	59427113	59665099	7	4	844	4.8691	5.6048e-07	MYO1E	0.0046475
ENSG00000187498	13	110801318	110959496	8	5	997	4.8683	5.6293e-07	COL4A1	0.00466782
ENSG00000214866	2	3751453	3836122	7	4	943	4.8679	5.6402e-07	DCDC2C	0.00467685
ENSG00000205221	2	36923833	37041935	11	5	947	4.8673	5.6575e-07	VIT	0.0046912
ENSG00000253350	8	105602961	106431488	7	4	997	4.867	5.6653e-07	RP11-127H5.1	0.00469767
ENSG00000128973	15	68499330	68549549	3	2	1024	4.8653	5.7144e-07	CLN6	0.00473838
ENSG00000087116	5	178537852	178772431	26	7	998	4.8649	5.7271e-07	ADAMTS2	0.00474891
ENSG00000243156	22	18270415	18507325	21	7	979	4.8636	5.7634e-07	MICAL3	0.00477901
ENSG00000064999	6	34857042	35059179	33	8	1020	4.8598	5.8743e-07	ANKS1A	0.00487097
ENSG00000103995	15	49005125	49103343	13	4	1064	4.8592	5.8923e-07	CEP152	0.0048859
ENSG00000106078	7	51083909	51384515	33	8	1013	4.859	5.8986e-07	COBL	0.00489112
ENSG00000101280	20	853296	896977	7	4	929	4.8576	5.9404e-07	ANGPT4	0.00492578
ENSG00000184349	5	106712590	107006596	7	4	1027	4.8572	5.9522e-07	EFNA5	0.00493556
ENSG00000168096	16	4746513	4784379	9	4	1061	4.8566	5.9722e-07	ANKS3	0.00495215
ENSG00000162761	1	165171104	165325952	4	2	1059	4.8536	6.062e-07	LMX1A	0.00502661
ENSG00000124467	19	43256838	43359843	3	2	886	4.8516	6.1247e-07	PSG8	0.0050786
ENSG00000129116	4	169418217	169849608	24	7	1041	4.8513	6.132e-07	PALLD	0.00508465
ENSG00000079691	6	25279306	25620758	10	5	1003	4.8509	6.1445e-07	LRRC16A	0.00509502
ENSG00000172497	5	80625824	80689998	31	7	947	4.8506	6.1532e-07	ACOT12	0.00510223
ENSG00000132205	18	2847028	2915991	12	5	895	4.8502	6.1674e-07	EMILIN2	0.00511401
ENSG00000117148	1	18081808	18153558	32	7	1012	4.8487	6.2122e-07	ACTL8	0.00515116
ENSG00000074416	3	127407909	127542051	34	6	988	4.8453	6.3205e-07	MGLL	0.00524096
ENSG00000145391	4	140417095	140527853	20	5	933	4.8449	6.3336e-07	SETD7	0.00525182
ENSG00000125954	14	65381203	65528521	18	5	1069	4.8449	6.3351e-07	CHURC1-FNTB	0.00525306
ENSG00000153930	17	54188319	54589020	9	4	1012	4.8448	6.3373e-07	ANKFN1	0.00525489
ENSG00000078295	5	7396321	7830194	16	6	982	4.843	6.396e-07	ADCY2	0.00530356
ENSG00000159618	16	57576333	57625593	15	5	1045	4.8419	6.4297e-07	GPR114	0.00533151
ENSG00000197321	10	29746267	30025710	19	6	1018	4.8409	6.4611e-07	SVIL	0.00535754
ENSG00000153157	6	10748027	10979553	9	4	945	4.8405	6.477e-07	SYCP2L	0.00537073
ENSG00000151702	11	128556430	128683162	7	4	858	4.8402	6.4868e-07	FLI1	0.00537885
ENSG00000169375	15	75661720	75748183	3	2	967	4.8388	6.5297e-07	SIN3A	0.00541443
ENSG00000005884	17	48133332	48167845	4	2	1063	4.8352	6.6492e-07	ITGA3	0.00551352
ENSG00000116183	1	176432307	176814735	23	6	1043	4.8345	6.6728e-07	PAPPA2	0.00553309
ENSG00000257335	7	141607613	141806547	49	8	1034	4.8306	6.8074e-07	MGAM	0.0056447
ENSG00000188039	19	16830787	16928774	8	4	870	4.8294	6.8485e-07	NWD1	0.00567878
ENSG00000112541	6	165740776	166400091	22	7	989	4.8289	6.8631e-07	PDE10A	0.00569088
ENSG00000171843	9	20341663	20622542	17	6	967	4.8282	6.8888e-07	MLLT3	0.00571219
ENSG00000106070	7	50657760	50861159	20	5	1053	4.8271	6.9266e-07	GRB10	0.00574354
ENSG00000174776	3	167196472	167371771	17	6	1050	4.827	6.9312e-07	WDR49	0.00574735
ENSG00000041515	13	109248500	109860355	19	6	954	4.8267	6.9404e-07	MYO16	0.00575498
ENSG00000163618	3	62384022	62861054	24	7	986	4.8265	6.9483e-07	CADPS	0.00576153
ENSG00000084710	2	25264999	25378243	3	2	632	4.8263	6.9561e-07	EFR3B	0.005768
ENSG00000126524	7	66452664	66460588	10	3	1051	4.8189	7.2184e-07	SBDS	0.0059855
ENSG00000175764	9	124584207	124855885	5	3	994	4.8163	7.3116e-07	TTLL11	0.00606278
ENSG00000090530	3	189674517	189840226	20	6	1020	4.8154	7.3442e-07	LEPREL1	0.00608981
ENSG00000153956	7	81575760	82073114	22	7	990	4.8149	7.3631e-07	CACNA2D1	0.00610548
ENSG00000151812	14	58030640	58448912	97	12	1038	4.8147	7.3706e-07	SLC35F4	0.0061117
ENSG00000215018	7	7395834	7575484	32	7	969	4.8144	7.3825e-07	COL28A1	0.00612157
ENSG00000152672	2	71035775	71047732	6	3	977	4.8134	7.4185e-07	CLEC4F	0.00615142
ENSG00000262304	17	3468738	3539543	3	2	987	4.8127	7.4434e-07	SHPK	0.00617207
ENSG00000183840	2	133174147	133404132	14	5	999	4.8121	7.4661e-07	GPR39	0.00619089
ENSG00000169946	8	106330920	106816760	18	6	1027	4.8105	7.526e-07	ZFPM2	0.00624056
ENSG00000080819	3	98239976	98312567	11	5	1031	4.8101	7.5433e-07	CPOX	0.0062549
ENSG00000136750	10	26505236	26593487	39	7	1013	4.8091	7.5811e-07	GAD2	0.00628625
ENSG00000144810	3	99357319	99518070	25	7	1021	4.8061	7.6948e-07	COL8A1	0.00638053
ENSG00000163630	3	63213991	63602597	43	8	1009	4.8054	7.7215e-07	SYNPR	0.00640267
ENSG00000145321	4	72607410	72669758	8	4	1025	4.8054	7.7239e-07	GC	0.00640466
ENSG00000066248	2	233743396	233877982	7	4	1044	4.8052	7.7304e-07	NGEF	0.00641005
ENSG00000112038	6	154331631	154568001	9	5	1057	4.8034	7.7999e-07	OPRM1	0.00646768
ENSG00000102452	13	101706130	102068843	23	6	1042	4.8029	7.8203e-07	NALCN	0.00648459
ENSG00000115561	2	86730554	86948245	60	7	1044	4.8013	7.8808e-07	CHMP3	0.00653476
ENSG00000249884	2	86732791	86948245	60	7	1044	4.8013	7.8808e-07	RNF103-CHMP3	0.00653476
ENSG00000069188	17	71330523	71640228	21	6	960	4.8007	7.9071e-07	SDK2	0.00655657
ENSG00000118515	6	134490384	134639250	13	5	891	4.8006	7.9095e-07	SGK1	0.00655856
ENSG00000107077	9	6720863	7175648	246	17	1038	4.7988	7.9828e-07	KDM4C	0.00661934
ENSG00000068615	2	86441116	86565206	41	7	1008	4.7974	8.0386e-07	REEP1	0.00666561
ENSG00000132874	18	42792960	43263072	35	7	1041	4.7953	8.1235e-07	SLC14A2	0.00673601
ENSG00000145075	3	180320646	180588793	13	5	990	4.7946	8.1491e-07	CCDC39	0.00675723
ENSG00000089094	12	121866900	122018920	5	3	990	4.7938	8.1831e-07	KDM2B	0.00678543
ENSG00000135747	1	247108849	247242113	9	5	942	4.7921	8.2514e-07	ZNF670	0.00684206
ENSG00000100385	22	37521878	37571094	4	2	853	4.7906	8.3147e-07	IL2RB	0.00689455
ENSG00000112367	6	110012499	110146631	5	3	878	4.7864	8.4894e-07	FIG4	0.00703941
ENSG00000111186	12	1639057	1756409	8	4	923	4.7858	8.5159e-07	WNT5B	0.00706138
ENSG00000006704	7	73868120	74016931	9	4	913	4.7836	8.6073e-07	GTF2IRD1	0.00713717
ENSG00000224186	5	134368970	134691744	8	4	1024	4.7823	8.663e-07	C5orf66	0.00718336
ENSG00000158555	11	75145685	75236948	24	7	1056	4.7803	8.7534e-07	GDPD5	0.00725832
ENSG00000105929	7	138391040	138484305	14	6	1026	4.7779	8.858e-07	ATP6V0A4	0.00734505
ENSG00000146555	7	3341080	4308632	134	15	1041	4.777	8.8953e-07	SDK1	0.00737598
ENSG00000116017	19	925781	975939	5	3	694	4.776	8.9405e-07	ARID3A	0.00741346
ENSG00000140600	15	84115980	84287495	7	4	1042	4.7759	8.9458e-07	SH3GL3	0.00741786
ENSG00000127928	7	93220885	93540577	21	5	1019	4.7755	8.9627e-07	GNGT1	0.00743187
ENSG00000237515	16	12995477	13334272	31	7	1034	4.7754	8.9668e-07	SHISA9	0.00743527
ENSG00000185989	13	114747194	114898086	24	6	1040	4.7739	9.0358e-07	RASA3	0.00749249
ENSG00000150625	4	176554085	176923815	15	5	948	4.7737	9.0458e-07	GPM6A	0.00750078
ENSG00000130508	2	1635659	1748624	9	4	981	4.7736	9.0462e-07	PXDN	0.00750111
ENSG00000164741	8	12940870	13373167	16	5	1041	4.77	9.2128e-07	DLC1	0.00763925
ENSG00000198400	1	156785432	156851642	10	4	989	4.7692	9.2482e-07	NTRK1	0.00766861
ENSG00000231213	3	146294342	146324003	22	5	1026	4.769	9.2575e-07	PLSCR5	0.00767632
ENSG00000117020	1	243651535	244014381	7	4	1005	4.7684	9.2828e-07	AKT3	0.0076973
ENSG00000213931	11	5289582	5526847	20	6	973	4.7674	9.3315e-07	HBE1	0.00773768
ENSG00000144824	3	111451344	111695364	24	6	1048	4.7646	9.4608e-07	PHLDB2	0.0078449
ENSG00000198846	8	59717977	60031767	6	4	972	4.7603	9.6632e-07	TOX	0.00801273
ENSG00000120278	6	150920999	151164799	18	5	1053	4.7579	9.7831e-07	PLEKHG1	0.00811215
ENSG00000203734	6	139117063	139225207	12	5	1020	4.7574	9.8052e-07	ECT2L	0.00813047
ENSG00000010818	6	143072604	143266338	11	4	883	4.7561	9.8698e-07	HIVEP2	0.00818404
ENSG00000158079	9	96793076	96872138	5	3	962	4.7542	9.9638e-07	PTPDC1	0.00826198
ENSG00000182197	8	118806729	119124092	3	2	1055	4.7532	1.0013e-06	EXT1	0.00830278
ENSG00000143842	1	204042243	204096863	6	3	891	4.7525	1.0046e-06	SOX13	0.00833014
ENSG00000151240	10	320130	735683	20	6	1023	4.7505	1.0144e-06	DIP2C	0.0084114
ENSG00000149972	11	98891683	100229616	123	13	1052	4.7481	1.0268e-06	CNTN5	0.00851423
ENSG00000163638	3	64501333	64673676	7	4	1028	4.7458	1.0382e-06	ADAMTS9	0.00860875
ENSG00000173728	1	244515937	244552965	7	3	890	4.7456	1.0396e-06	C1orf100	0.00862036
ENSG00000140968	16	85932409	85956215	10	4	1032	4.7451	1.042e-06	IRF8	0.00864026
ENSG00000103222	16	16043434	16236931	16	5	1018	4.7438	1.0489e-06	ABCC1	0.00869748
ENSG00000103187	16	84599200	84651683	4	2	911	4.7426	1.0548e-06	COTL1	0.0087464
ENSG00000267710	19	56784138	56821819	18	5	1058	4.7415	1.0607e-06	AC006116.20	0.00879532
ENSG00000101096	20	50003494	50179370	6	3	955	4.7413	1.062e-06	NFATC2	0.0088061
ENSG00000206190	15	25922420	26110317	19	6	1047	4.7407	1.0648e-06	ATP10A	0.00882932
ENSG00000236311	10	102849078	102890883	9	3	975	4.74	1.0685e-06	TLX1NB	0.00886
ENSG00000221866	7	131808091	132333447	47	9	1048	4.7395	1.0714e-06	PLXNA4	0.00888405
ENSG00000180822	6	3231637	3303607	13	5	1007	4.7387	1.0755e-06	PSMG4	0.00891805
ENSG00000147324	8	8640864	8751155	11	5	999	4.7376	1.0815e-06	MFHAS1	0.0089678
ENSG00000047365	4	35949843	36246131	10	5	1026	4.7345	1.0982e-06	ARAP2	0.00910627
ENSG00000158486	16	20944433	21170762	30	7	1006	4.7344	1.0988e-06	DNAH3	0.00911125
ENSG00000103534	16	19421818	19510435	5	3	997	4.7332	1.1049e-06	TMC5	0.00916183
ENSG00000105889	7	22459063	22672544	17	5	995	4.733	1.1061e-06	STEAP1B	0.00917178
ENSG00000111145	12	96588160	96663613	14	4	1042	4.7302	1.1217e-06	ELK3	0.00930114
ENSG00000160179	21	43619799	43717354	11	5	1018	4.7283	1.1321e-06	ABCG1	0.00938737
ENSG00000146592	7	28338940	28865511	11	4	886	4.727	1.1392e-06	CREB5	0.00944625
ENSG00000178950	4	843064	926161	6	4	1071	4.7245	1.1535e-06	GAK	0.00956482
ENSG00000126217	13	113548692	113754053	10	4	1026	4.7221	1.1669e-06	MCF2L	0.00967593
ENSG00000175711	17	80900031	81009686	5	3	950	4.7219	1.1682e-06	B3GNTL1	0.00968671
ENSG00000182175	15	93586636	93632433	32	7	1020	4.7198	1.1802e-06	RGMA	0.00978622
ENSG00000152061	1	174128548	174964445	6	3	1000	4.7198	1.1804e-06	RABGAP1L	0.00978788
ENSG00000138696	4	95679119	96079599	27	7	1051	4.7187	1.1867e-06	BMPR1B	0.00984012
ENSG00000179520	12	100750857	100815837	34	7	1037	4.7182	1.1898e-06	SLC17A8	0.00986582
ENSG00000070950	3	8817088	9005457	54	6	1027	4.7178	1.192e-06	RAD18	0.00988406
ENSG00000273079	12	13693165	14133053	83	11	1043	4.7178	1.1922e-06	GRIN2B	0.00988572
ENSG00000111058	12	81331594	81650533	9	4	1019	4.7177	1.1928e-06	ACSS3	0.0098907
ENSG00000150347	10	63661059	63856703	21	6	1026	4.7153	1.2067e-06	ARID5B	0.010006
ENSG00000172292	2	169312372	169631644	15	6	1031	4.7145	1.2114e-06	CERS6	0.0100449
ENSG00000074527	12	96051583	96184930	7	4	1016	4.7142	1.2132e-06	NTN4	0.0100599
ENSG00000161944	17	7004641	7019019	7	3	1032	4.7139	1.2152e-06	ASGR2	0.0100764
ENSG00000135905	2	225629807	225907162	15	4	1006	4.7133	1.219e-06	DOCK10	0.0101079
ENSG00000142149	21	33245628	33416946	4	2	1017	4.7105	1.2357e-06	HUNK	0.0102464
ENSG00000169302	5	146614526	146767415	18	6	1031	4.7087	1.2464e-06	STK32A	0.0103351
ENSG00000137393	6	18368779	18469105	19	6	1042	4.7076	1.2534e-06	RNF144B	0.0103932
ENSG00000101181	20	60758085	60778624	18	3	1054	4.7061	1.2628e-06	MTG2	0.0104711
ENSG00000138814	4	101944566	102269435	26	7	1032	4.7057	1.2651e-06	PPP3CA	0.0104902
ENSG00000141837	19	13317256	13734804	10	4	882	4.7053	1.2674e-06	CACNA1A	0.0105093
ENSG00000167634	19	55434877	55477680	9	4	798	4.7046	1.2718e-06	NLRP7	0.0105458
ENSG00000182463	20	51588946	52111869	6	3	980	4.7037	1.2776e-06	TSHZ2	0.0105939
ENSG00000143850	1	204187979	204346793	19	6	934	4.703	1.2817e-06	PLEKHA6	0.0106279
ENSG00000124788	6	16299343	16761722	23	6	1022	4.7016	1.2905e-06	ATXN1	0.0107008
ENSG00000187955	8	121072019	121384275	5	2	851	4.7013	1.2926e-06	COL14A1	0.0107182
ENSG00000154646	21	19641433	19858197	6	3	856	4.6989	1.3077e-06	TMPRSS15	0.0108434
ENSG00000111249	12	111471828	111788358	6	4	981	4.6943	1.3378e-06	CUX2	0.011093
ENSG00000127663	19	4969125	5153606	6	4	1031	4.6942	1.3385e-06	KDM4B	0.0110988
ENSG00000140015	14	63173287	63568755	33	7	1014	4.6881	1.3786e-06	KCNH5	0.0114314
ENSG00000130414	2	240831867	240964819	73	9	1027	4.6876	1.3818e-06	NDUFA10	0.0114579
ENSG00000175161	3	85008132	86123579	18	6	1027	4.6874	1.3838e-06	CADM2	0.0114745
ENSG00000196526	4	7760441	7941653	12	5	1050	4.686	1.3933e-06	AFAP1	0.0115532
ENSG00000111728	12	22216707	22589975	10	4	1003	4.683	1.4136e-06	ST8SIA1	0.0117216
ENSG00000185630	1	164524821	164868533	10	4	941	4.6822	1.4191e-06	PBX1	0.0117672
ENSG00000122574	7	29846102	29956682	5	3	1000	4.6811	1.4269e-06	WIPF3	0.0118319
ENSG00000184647	8	10383056	10411676	10	4	1040	4.6802	1.4331e-06	PRSS55	0.0118833
ENSG00000102763	13	42140973	42535256	16	6	955	4.6802	1.4331e-06	VWA8	0.0118833
ENSG00000158258	3	139654027	140296239	23	6	1044	4.6801	1.4337e-06	CLSTN2	0.0118882
ENSG00000153237	2	159027593	159313265	35	8	1026	4.6796	1.4371e-06	CCDC148	0.0119164
ENSG00000165060	9	71650175	71715094	6	3	1010	4.6791	1.4407e-06	FXN	0.0119463
ENSG00000115295	2	29320571	29412509	6	4	985	4.6789	1.4423e-06	CLIP4	0.0119596
ENSG00000135968	2	109065017	109125871	5	3	1016	4.6782	1.447e-06	GCC2	0.0119985
ENSG00000125046	3	8661086	8786726	7	4	793	4.6767	1.4574e-06	SSUH2	0.0120848
ENSG00000101109	20	43595115	43708600	6	2	1048	4.6765	1.4593e-06	STK4	0.0121005
ENSG00000115705	2	1377995	1547483	6	4	1050	4.6761	1.4619e-06	TPO	0.0121221
ENSG00000173575	15	93426526	93571237	28	6	1015	4.6758	1.4643e-06	CHD2	0.012142
ENSG00000164176	5	83236373	83680611	36	7	985	4.6736	1.4798e-06	EDIL3	0.0122705
ENSG00000145781	5	115420688	115748459	38	9	1000	4.6689	1.514e-06	COMMD10	0.0125541
ENSG00000107338	9	37919131	38069210	41	8	1066	4.6684	1.5177e-06	SHB	0.0125848
ENSG00000106066	7	29034847	29235067	22	5	1036	4.6666	1.531e-06	CPVL	0.0126951
ENSG00000156113	10	78629359	79398353	27	7	1061	4.6656	1.5388e-06	KCNMA1	0.0127597
ENSG00000112242	6	20402398	20493941	16	5	996	4.6648	1.5445e-06	E2F3	0.012807
ENSG00000204624	1	11539223	11597641	4	2	579	4.6648	1.5446e-06	PTCHD2	0.0128078
ENSG00000175356	11	9041071	9159661	7	4	892	4.6646	1.5462e-06	SCUBE2	0.0128211
ENSG00000069424	1	6051526	6161253	6	3	968	4.6635	1.5545e-06	KCNAB2	0.0128899
ENSG00000058335	15	79252289	79383115	4	2	996	4.6584	1.5937e-06	RASGRF1	0.013215
ENSG00000144560	3	11597544	11762220	15	5	1059	4.6565	1.6084e-06	VGLL4	0.0133369
ENSG00000157470	15	59664892	59815748	9	4	869	4.6554	1.6166e-06	FAM81A	0.0134048
ENSG00000154438	7	117003276	117068177	3	2	505	4.6546	1.6228e-06	ASZ1	0.0134563
ENSG00000080503	9	2015342	2193624	15	4	1030	4.6532	1.6344e-06	SMARCA2	0.0135524
ENSG00000117114	1	81771845	82458120	44	8	1052	4.6528	1.637e-06	LPHN2	0.013574
ENSG00000122786	7	134429003	134655479	7	4	1022	4.6512	1.6499e-06	CALD1	0.013681
ENSG00000118733	1	102268130	102462586	20	4	1031	4.6507	1.6537e-06	OLFM3	0.0137125
ENSG00000124074	16	67696848	67701168	4	2	1073	4.6502	1.6582e-06	ENKD1	0.0137498
ENSG00000135835	1	180882290	180920750	6	3	940	4.6493	1.6654e-06	KIAA1614	0.0138095
ENSG00000206579	8	56014949	56454613	7	4	1043	4.6485	1.672e-06	XKR4	0.0138642
ENSG00000257365	14	65381203	65529368	20	5	1070	4.6482	1.674e-06	FNTB	0.0138808
ENSG00000156463	5	145316142	145461354	14	5	917	4.646	1.6918e-06	SH3RF2	0.0140284
ENSG00000170962	11	103777914	104035107	9	4	1002	4.646	1.6922e-06	PDGFD	0.0140317
ENSG00000119522	9	126141933	126692431	6	3	1067	4.645	1.7006e-06	DENND1A	0.0141014
ENSG00000132854	1	62702651	62785085	10	5	999	4.6442	1.7073e-06	KANK4	0.0141569
ENSG00000145920	5	175223313	175311023	6	3	1034	4.6422	1.724e-06	CPLX2	0.0142954
ENSG00000163964	3	196366646	196462878	10	5	935	4.6416	1.7285e-06	PIGX	0.0143327
ENSG00000222031	2	151857734	151905288	9	4	1070	4.6409	1.7343e-06	AC023469.1	0.0143808
ENSG00000099954	22	17840837	18037850	6	3	1024	4.6398	1.7435e-06	CECR2	0.0144571
ENSG00000129353	19	10713133	10755235	9	4	965	4.6385	1.7545e-06	SLC44A2	0.0145483
ENSG00000173572	19	56403065	56443702	7	3	1007	4.6341	1.7927e-06	NLRP13	0.0148651
ENSG00000198538	19	53300662	53360853	8	3	859	4.6319	1.8118e-06	ZNF28	0.0150234
ENSG00000183722	13	39917029	40177665	12	5	1017	4.6305	1.8235e-06	LHFP	0.0151205
ENSG00000100629	14	80943330	81425861	5	3	882	4.6258	1.8654e-06	CEP128	0.0154679
ENSG00000138433	2	175212750	175260443	20	6	1017	4.6245	1.8773e-06	CIR1	0.0155666
ENSG00000239961	19	54844456	54850421	9	4	933	4.6231	1.8902e-06	LILRA4	0.0156735
ENSG00000168214	4	26165077	26436541	25	6	1047	4.623	1.8907e-06	RBPJ	0.0156777
ENSG00000153561	2	86947296	87005164	28	6	1044	4.6227	1.8939e-06	RMND5A	0.0157042
ENSG00000109762	4	186125391	186291339	21	6	977	4.6187	1.9311e-06	SNX25	0.0160127
ENSG00000158966	1	64936428	65158741	30	6	967	4.6163	1.9535e-06	CACHD1	0.0161984
ENSG00000180116	12	40019969	40302102	7	4	1028	4.6132	1.9829e-06	C12orf40	0.0164422
ENSG00000105963	7	937540	995043	22	5	991	4.613	1.9842e-06	ADAP1	0.016453
ENSG00000139144	12	18400548	18801348	7	4	983	4.6118	1.9955e-06	PIK3C2G	0.0165467
ENSG00000104361	8	99202061	99306621	13	5	1011	4.6107	2.0067e-06	NIPAL2	0.0166396
ENSG00000116954	1	39303870	39325495	5	3	951	4.6096	2.0173e-06	RRAGC	0.0167275
ENSG00000082684	3	122628041	122747452	9	4	960	4.6087	2.0257e-06	SEMA5B	0.0167971
ENSG00000145555	5	16665395	16936372	27	6	917	4.607	2.0425e-06	MYO10	0.0169364
ENSG00000125246	13	100258919	100549387	8	4	1025	4.606	2.0527e-06	CLYBL	0.017021
ENSG00000007062	4	15964699	16086001	4	2	827	4.6049	2.0629e-06	PROM1	0.0171056
ENSG00000118495	6	144261437	144385735	8	4	1026	4.6048	2.0646e-06	PLAGL1	0.0171197
ENSG00000203727	6	147830063	148058683	14	4	1034	4.6024	2.0887e-06	SAMD5	0.0173195
ENSG00000188677	22	44395091	44568829	7	4	877	4.5988	2.1249e-06	PARVB	0.0176197
ENSG00000166268	12	70219084	70352877	21	5	1070	4.5985	2.1282e-06	MYRFL	0.017647
ENSG00000145147	4	20254883	20622184	61	8	980	4.5966	2.1476e-06	SLIT2	0.0178079
ENSG00000184828	18	45553044	45937123	12	4	1046	4.5936	2.1783e-06	ZBTB7C	0.0180625
ENSG00000186094	1	48998527	50489585	43	8	920	4.5924	2.1911e-06	AGBL4	0.0181686
ENSG00000072840	4	5712924	5830772	8	4	927	4.592	2.1951e-06	EVC	0.0182018
ENSG00000185518	15	91643180	91844539	34	7	929	4.5902	2.2143e-06	SV2B	0.018361
ENSG00000151090	3	24158651	24536773	25	6	1035	4.59	2.2166e-06	THRB	0.01838
ENSG00000134020	8	22570769	22857513	13	5	977	4.5899	2.2171e-06	PEBP4	0.0183842
ENSG00000060982	12	24964295	25102393	11	4	1054	4.588	2.2379e-06	BCAT1	0.0185567
ENSG00000162104	16	4003388	4166186	7	4	989	4.5876	2.2419e-06	ADCY9	0.0185898
ENSG00000169427	8	140613081	140715299	15	5	966	4.5873	2.2452e-06	KCNK9	0.0186172
ENSG00000240230	7	938415	1015235	26	6	998	4.5846	2.2739e-06	COX19	0.0188552
ENSG00000075420	3	171757418	172119455	9	4	1004	4.5837	2.2837e-06	FNDC3B	0.0189364
ENSG00000152495	5	110559351	110830584	10	4	1066	4.583	2.2914e-06	CAMK4	0.0190003
ENSG00000101542	18	59000815	59223006	5	3	1030	4.5807	2.3166e-06	CDH20	0.0192092
ENSG00000155269	4	8560452	8621486	6	3	1028	4.5796	2.3298e-06	GPR78	0.0193187
ENSG00000103769	15	66018392	66184329	19	6	1024	4.5793	2.3324e-06	RAB11A	0.0193403
ENSG00000169031	2	228029281	228179508	10	3	1013	4.5762	2.3674e-06	COL4A3	0.0196305
ENSG00000243444	9	112403068	112713755	28	5	1057	4.5758	2.3715e-06	PALM2	0.0196645
ENSG00000042286	10	71857979	71892690	9	4	1004	4.5735	2.3977e-06	AIFM2	0.0198817
ENSG00000120251	4	158125334	158287227	19	5	1063	4.5731	2.4033e-06	GRIA2	0.0199282
ENSG00000134490	18	20777108	21017925	5	3	1042	4.573	2.404e-06	TMEM241	0.019934
ENSG00000157978	1	25870071	25895377	4	2	842	4.5712	2.4251e-06	LDLRAP1	0.0201089
ENSG00000260456	16	87117168	87351022	8	4	992	4.5671	2.4724e-06	C16orf95	0.0205011
ENSG00000183287	18	57098172	57364612	6	3	1002	4.5636	2.5143e-06	CCBE1	0.0208486
ENSG00000188001	3	188665003	189043093	11	4	968	4.5625	2.5269e-06	TPRG1	0.0209531
ENSG00000120156	9	27109139	27230173	12	4	1019	4.5605	2.5515e-06	TEK	0.021157
ENSG00000128789	18	12658737	12725739	34	6	1054	4.5602	2.5556e-06	PSMG2	0.021191
ENSG00000171045	8	143293441	143484601	29	7	1014	4.5573	2.591e-06	TSNARE1	0.0214846
ENSG00000137177	6	17759414	17987854	18	5	1053	4.557	2.5949e-06	KIF13A	0.0215169
ENSG00000171621	1	9352939	9429591	4	2	1045	4.5548	2.6217e-06	SPSB1	0.0217391
ENSG00000153827	2	230628554	230787955	2	1	772	4.5543	2.6286e-06	TRIP12	0.0217964
ENSG00000110693	11	15987995	16761138	244	12	1031	4.5537	2.636e-06	SOX6	0.0218577
ENSG00000133065	1	205758221	205782876	8	3	1054	4.5496	2.6869e-06	SLC41A1	0.0222798
ENSG00000147439	8	22477931	22526661	6	4	1014	4.549	2.6952e-06	BIN3	0.0223486
ENSG00000166961	11	60524426	60544205	4	2	685	4.5472	2.7179e-06	MS4A15	0.0225368
ENSG00000180287	1	242246288	242687998	55	10	1045	4.5472	2.718e-06	PLD5	0.0225377
ENSG00000160271	9	135973107	136039301	8	4	880	4.5462	2.7311e-06	RALGDS	0.0226463
ENSG00000166415	15	53805938	54055075	24	6	1019	4.5452	2.7442e-06	WDR72	0.0227549
ENSG00000135373	11	34642640	34682604	6	3	1030	4.5413	2.7949e-06	EHF	0.0231753
ENSG00000107957	10	105348285	105615301	20	6	992	4.5412	2.7962e-06	SH3PXD2A	0.0231861
ENSG00000065882	4	37892708	38140796	10	4	1053	4.5405	2.806e-06	TBC1D1	0.0232674
ENSG00000185261	5	93488671	93954309	15	5	991	4.5405	2.8066e-06	KIAA0825	0.0232723
ENSG00000159267	21	38123189	38362536	52	8	1041	4.5401	2.8115e-06	HLCS	0.023313
ENSG00000133962	14	92047040	92247051	22	5	961	4.5399	2.8146e-06	CATSPERB	0.0233387
ENSG00000102755	13	28874489	29069265	19	6	1022	4.539	2.8256e-06	FLT1	0.0234299
ENSG00000134516	5	169064251	169510386	16	5	967	4.5376	2.8451e-06	DOCK2	0.0235916
ENSG00000153046	6	4706393	4955785	26	7	1029	4.5373	2.8485e-06	CDYL	0.0236198
ENSG00000170325	11	129769601	129872730	4	2	957	4.5364	2.8614e-06	PRDM10	0.0237267
ENSG00000257743	7	141811549	141922124	13	4	915	4.5353	2.876e-06	RP11-1220K2.2	0.0238478
ENSG00000197467	10	71561644	71724031	4	2	1056	4.5339	2.8958e-06	COL13A1	0.024012
ENSG00000164627	6	39297766	39693181	25	5	1034	4.5332	2.9052e-06	KIF6	0.0240899
ENSG00000099810	9	21802542	21931646	58	7	1016	4.5315	2.9283e-06	MTAP	0.0242815
ENSG00000264545	9	21802635	22032985	58	7	1016	4.5315	2.9283e-06	RP11-145E5.5	0.0242815
ENSG00000257242	12	92378756	92536690	4	2	958	4.5305	2.9423e-06	C12orf79	0.0243976
ENSG00000187416	7	103969104	104549001	11	4	974	4.528	2.9774e-06	LHFPL3	0.0246886
ENSG00000135365	11	45950871	46142985	5	3	831	4.528	2.9777e-06	PHF21A	0.0246911
ENSG00000101596	18	2655737	2805015	4	2	585	4.5271	2.99e-06	SMCHD1	0.0247931
ENSG00000165661	9	139098179	139137687	8	3	1047	4.5264	2.9993e-06	QSOX2	0.0248702
ENSG00000113657	5	146770374	146889619	27	5	922	4.5259	3.0072e-06	DPYSL3	0.0249357
ENSG00000013297	3	170136653	170578169	28	5	1052	4.5257	3.0093e-06	CLDN11	0.0249531
ENSG00000197971	18	74690783	74845639	10	4	1015	4.5233	3.0435e-06	MBP	0.0252367
ENSG00000178445	9	6532464	6645650	10	4	1032	4.5233	3.0445e-06	GLDC	0.025245
ENSG00000157657	9	116638562	116818871	23	5	1031	4.523	3.0489e-06	ZNF618	0.0252815
ENSG00000128872	15	52043758	52108565	12	4	970	4.5225	3.0556e-06	TMOD2	0.025337
ENSG00000103199	16	4798240	4817625	8	2	1057	4.5204	3.0867e-06	ZNF500	0.0255949
ENSG00000052841	11	43380482	43516483	21	6	1031	4.5195	3.0995e-06	TTC17	0.0257011
ENSG00000196177	10	124768495	124817827	7	3	998	4.5194	3.1005e-06	ACADSB	0.0257093
ENSG00000197472	1	247108849	247171395	8	4	928	4.5186	3.1125e-06	ZNF695	0.0258088
ENSG00000170382	1	204586298	204654861	16	4	1009	4.5186	3.1131e-06	LRRN2	0.0258138
ENSG00000121898	10	125465723	125699783	16	4	814	4.5174	3.1296e-06	CPXM2	0.0259506
ENSG00000103528	16	19179293	19279652	5	2	1039	4.5167	3.1403e-06	SYT17	0.0260394
ENSG00000172197	6	20100935	20212670	38	5	1040	4.5154	3.1606e-06	MBOAT1	0.0262077
ENSG00000140470	15	100511794	100882210	17	6	992	4.5149	3.167e-06	ADAMTS17	0.0262608
ENSG00000167766	19	53097313	53193749	7	3	995	4.5147	3.1697e-06	ZNF83	0.0262832
ENSG00000144820	3	100328433	100414323	4	2	908	4.5143	3.1758e-06	GPR128	0.0263337
ENSG00000110900	12	31079362	31149534	7	3	1048	4.512	3.2102e-06	TSPAN11	0.026619
ENSG00000162510	1	31184124	31196434	28	4	1027	4.5117	3.216e-06	MATN1	0.0266671
ENSG00000170266	3	33038100	33138722	21	6	1007	4.5116	3.2177e-06	GLB1	0.0266812
ENSG00000186439	6	123537483	123958238	28	5	1032	4.5101	3.2399e-06	TRDN	0.0268653
ENSG00000101004	20	25433341	25566153	18	6	1015	4.5092	3.2531e-06	NINL	0.0269747
ENSG00000177076	9	19408925	19452018	5	2	908	4.5091	3.2558e-06	ACER2	0.0269971
ENSG00000146410	6	136552162	136571473	3	2	800	4.5088	3.26e-06	MTFR2	0.0270319
ENSG00000101194	20	61584052	61599949	12	3	998	4.5085	3.2648e-06	SLC17A9	0.0270717
ENSG00000113263	5	156569944	156682201	6	3	981	4.5066	3.293e-06	ITK	0.0273056
ENSG00000240403	19	55361898	55378662	10	4	891	4.5064	3.2964e-06	KIR3DL2	0.0273337
ENSG00000091831	6	151977826	152450754	32	6	1060	4.5049	3.3197e-06	ESR1	0.027527
ENSG00000164764	8	73976775	74036323	9	4	992	4.5033	3.3445e-06	SBSPON	0.0277326
ENSG00000103194	16	84733584	84813528	5	3	952	4.5028	3.3532e-06	USP10	0.0278047
ENSG00000171509	4	159236463	159574524	19	5	1006	4.5027	3.3543e-06	RXFP1	0.0278139
ENSG00000075213	7	83585093	84122040	6	3	934	4.5008	3.3844e-06	SEMA3A	0.0280634
ENSG00000178150	19	48675575	48790865	43	7	977	4.5003	3.3926e-06	ZNF114	0.0281314
ENSG00000147316	8	6264113	6501144	16	4	1030	4.4997	3.402e-06	MCPH1	0.0282094
ENSG00000136048	12	102271129	102405908	40	6	988	4.4989	3.416e-06	DRAM1	0.0283255
ENSG00000089177	20	16252749	16554078	17	5	1044	4.4986	3.4205e-06	KIF16B	0.0283628
ENSG00000079215	5	36606457	36688436	7	4	1040	4.4984	3.4227e-06	SLC1A3	0.028381
ENSG00000066629	14	100204030	100408397	7	4	966	4.4982	3.4263e-06	EML1	0.0284109
ENSG00000184792	22	31089769	31303811	33	6	1057	4.4963	3.4568e-06	OSBP2	0.0286638
ENSG00000110076	11	64373646	64490660	21	5	1059	4.4949	3.4801e-06	NRXN2	0.028857
ENSG00000167858	17	6692452	6735080	4	2	1011	4.4938	3.4988e-06	TEKT1	0.029012
ENSG00000137809	15	68594050	68724501	10	4	1022	4.4933	3.5067e-06	ITGA11	0.0290776
ENSG00000144847	3	118619404	118864915	26	6	1041	4.4931	3.5101e-06	IGSF11	0.0291057
ENSG00000076356	1	208195587	208417665	22	6	997	4.4911	3.5431e-06	PLXNA2	0.0293794
ENSG00000136848	9	124329336	124547809	11	4	984	4.4879	3.5956e-06	DAB2IP	0.0298147
ENSG00000154319	8	11278972	11332224	8	4	967	4.4878	3.5986e-06	FAM167A	0.0298396
ENSG00000145242	4	66185281	66536213	96	11	1050	4.4864	3.6227e-06	EPHA5	0.0300394
ENSG00000103852	15	99676528	99791428	13	5	1043	4.4853	3.6404e-06	TTC23	0.0301862
ENSG00000152402	11	106544738	106889250	11	4	1020	4.4835	3.6722e-06	GUCY1A2	0.0304499
ENSG00000179603	7	126078652	126893348	92	10	1053	4.4833	3.6755e-06	GRM8	0.0304772
ENSG00000120693	13	37418968	37494902	13	5	1011	4.4791	3.7485e-06	SMAD9	0.0310826
ENSG00000154099	16	84178865	84212373	5	2	1001	4.4786	3.7572e-06	DNAAF1	0.0311547
ENSG00000145113	3	195473636	195539148	7	3	800	4.4766	3.7918e-06	MUC4	0.0314416
ENSG00000219481	1	16888814	16940057	4	2	584	4.472	3.875e-06	NBPF1	0.0321315
ENSG00000165475	13	20977806	21099996	9	4	1003	4.4714	3.8847e-06	CRYL1	0.0322119
ENSG00000196660	1	219858769	220131989	36	7	1064	4.4678	3.9518e-06	SLC30A10	0.0327683
ENSG00000144868	3	132757235	133116636	37	6	1058	4.4637	4.0285e-06	TMEM108	0.0334043
ENSG00000182870	12	132680924	132905935	6	3	937	4.4625	4.05e-06	GALNT9	0.0335826
ENSG00000197111	12	53835525	53874946	5	3	987	4.4619	4.0614e-06	PCBP2	0.0336771
ENSG00000140262	15	57210821	57591479	19	5	1020	4.4618	4.064e-06	TCF12	0.0336987
ENSG00000133216	1	23037332	23241818	8	4	959	4.4607	4.0852e-06	EPHB2	0.0338745
ENSG00000165548	14	77582911	77725838	7	3	951	4.4604	4.0898e-06	TMEM63C	0.0339126
ENSG00000196482	1	216676588	217311097	111	11	969	4.4597	4.1034e-06	ESRRG	0.0340254
ENSG00000152936	12	25562241	25801513	4	2	1025	4.4583	4.1316e-06	IFLTD1	0.0342592
ENSG00000109758	4	3443614	3451211	3	1	1061	4.4571	4.1537e-06	HGFAC	0.0344425
ENSG00000185313	3	38738293	38835501	21	4	1042	4.4558	4.1791e-06	SCN10A	0.0346531
ENSG00000007168	17	2496504	2588909	15	5	1009	4.4552	4.1913e-06	PAFAH1B1	0.0347543
ENSG00000113361	5	31193857	31329253	6	3	953	4.4529	4.2356e-06	CDH6	0.0351216
ENSG00000180264	9	127213423	127239379	3	2	997	4.4528	4.2373e-06	GPR144	0.0351357
ENSG00000073614	12	389295	498620	14	5	908	4.4526	4.2414e-06	KDM5A	0.0351697
ENSG00000188906	12	40590546	40763087	69	7	1013	4.4513	4.2673e-06	LRRK2	0.0353845
ENSG00000164116	4	156587863	156653501	8	4	954	4.451	4.2735e-06	GUCY1A3	0.0354359
ENSG00000109689	4	26859300	27027003	31	6	1026	4.4508	4.2779e-06	STIM2	0.0354723
ENSG00000155636	2	178977151	179003738	6	2	970	4.4506	4.2818e-06	RBM45	0.0355047
ENSG00000042781	1	215796236	216596738	44	8	984	4.4473	4.3486e-06	USH2A	0.0360586
ENSG00000163377	3	68780917	68981761	57	9	1040	4.4462	4.3695e-06	FAM19A4	0.0362319
ENSG00000189233	8	27879481	27941388	4	2	1037	4.4461	4.373e-06	NUGGC	0.0362609
ENSG00000103091	16	74907468	75034071	5	3	959	4.4455	4.3849e-06	WDR59	0.0363596
[truncated: 76 more rows]

## Sheet: MAGMA GENE SET MAP AA
VARIABLE	TYPE	NGENES	BETA	BETA_STD	SE	P	FULL_NAME	Padj
[truncated: 8 more rows]

[truncated: 14 more sheets: MAGMA GENE MAP EA, MAGMA GENE SET MAP EA, MAGMA GENE MAP HA, MAGMA GENE SET MAP HA, MAGMA GENE MAP ALL, MAGMA GENE SET MAP ALL, MAGMA GENE SBP AA, MAGMA GENE SET SBP AA, MAGMA GENE SBP EA, MAGMA GENE SET SBP EA, MAGMA GENE SBP HA, MAGMA GENE SET SBP HA, MAGMA GENE SBP ALL, MAGMA GENE SET SBP ALL]
