# Supplementary material for: Rapid response to the alpha-1 adrenergic agent phenylephrine in the perioperative period is impacted by genomics and ancestry
Source: Pharmacogenomics J. 2020 Nov 10;21(2):174–89. doi: 10.1038/s41397-020-00194-5 (PMC7997806; doi:10.1038/s41397-020-00194-5)
Supplement: Supplementary file 3 — Supplementary Table 2 [file 41397_2020_194_MOESM3_ESM.xlsx]

## Sheet: DBP
Phenotype	Population	Gene	CHR	BP	n.obs	Est	Est.SE	Wald.Stat	P	info	rs_id	zscore	chisq	MAF	MAC
DBP	AA	ADRA1A	8	26821871	1072	0.44798	0.122116	3.66849	0.000243989	0.993	rs59846426:26821871:A:G	3.66849	13.4578	0.0326493	70.653
DBP	AA	ADRA1B	5	159765901	1062	0.924409	0.228106	4.05253	5.06665e-05	0.828	5:159765901:G:A	4.05253	16.423	0.0094162	20.3766
DBP	AA	ADRA1D	20	4071305	791	0.168224	0.0507994	3.31154	0.000927832	0.914	rs6084610:4071305:G:A	3.31154	10.9663	0.469027	1014.97
DBP	AA	ADRA2A	10	112879234	1053	0.723056	0.208582	3.46653	0.000527215	0.884	rs144189429:112879234:T:C	3.46653	12.0169	0.011396	24.661
DBP	AA	ADRA2B	2	96838110	989	0.598767	0.179433	3.33699	0.000846916	0.652	rs201964587:96838110:C:G	3.33699	11.1355	0.0166835	36.1031
DBP	AA	ADRA2C	4	3624184	1036	0.779023	0.197383	3.94676	7.92172e-05	0.814	4:3624184:T:C	3.94676	15.5769	0.0130309	28.1988
DBP	AA	ADRB1	10	115990593	1076	3.25286	1.01293	3.21135	0.00132112	0.718	rs6585267:115990593:A:C	3.21135	10.3128	0.999535	2162.99
DBP	AA	ADRB2	5	148118205	1035	0.522722	0.152515	3.42735	0.000609505	0.792	rs17108697:148118205:C:G	3.42735	11.7467	0.0222222	48.0889
DBP	AA	ADRB3	8	38311421	1007	-0.444959	0.106045	-4.19594	2.71746e-05	0.896	rs10101126:38311421:C:A	-4.19594	17.6059	0.0476663	103.15
DBP	AA	ACE	17	61947358	1009	-0.273876	0.0867172	-3.15827	0.00158708	0.961	rs56140123:61947358:T:C	-3.15827	9.97467	0.0748266	161.925
DBP	AA	NOS3	7	150252819	1060	-0.379884	0.115645	-3.28491	0.00102015	0.973	rs4725919:150252819:T:C	-3.28491	10.7906	0.957547	2072.13
DBP	AA	NOS3	7	150696111	1008	0.0785885	0.0804957	0.976307	0.328912	0.936	rs1799983:150696111:T:G	0.976307	0.953175	0.908234	1965.42
DBP	EA	ADRA1A	8	26977570	1104	0.435969	0.138806	3.14086	0.00168453	0.973	rs113134450:26977570:C:T	3.14086	9.865	0.022192	49.3551
DBP	EA	ADRA1B	5	159691315	1110	-0.438118	0.151815	-2.88586	0.00390341	1	GSA-rs114867176	-2.88586	8.32821	0.0193694	43.0775
DBP	EA	ADRA1D	20	4621747	1066	-0.282775	0.0906264	-3.12023	0.0018071	0.903	rs11416083:4621747:A:AG	-3.12023	9.73584	0.0595685	132.48
DBP	EA	ADRA2A	10	112964746	1110	-0.163403	0.0425196	-3.84299	0.000121542	1	rs7900963	-3.84299	14.7686	0.373423	830.494
DBP	EA	ADRA2B	2	97013928	923	-0.575445	0.1765	-3.26031	0.00111291	0.628	2:97013928:CT:C	-3.26031	10.6296	0.0167931	37.3478
DBP	EA	ADRA2C	4	3885337	897	-0.58107	0.177377	-3.2759	0.00105324	0.553	4:3885337:C:G	-3.2759	10.7315	0.0172798	38.4303
DBP	EA	ADRB1	10	116150783	1103	-2.18761	0.684312	-3.1968	0.0013896	0.893	rs480457:116150783:A:G	-3.1968	10.2196	0.999093	2221.98
DBP	EA	ADRB2	5	148157249	908	-0.195786	0.0625803	-3.12855	0.00175671	0.88	rs72824921:148157249:C:A	-3.12855	9.78782	0.14978	333.11
DBP	EA	ADRB3	8	37685658	871	0.219829	0.051649	4.2562	2.07929e-05	0.876	rs143590456:37685658:A:AAAAAC	4.2562	18.1153	0.270953	602.599
DBP	EA	ACE	17	61676032	592	0.261278	0.0817666	3.19541	0.00139632	0.69	17:61676032:CA:C	3.19541	10.2107	0.136824	304.297
DBP	EA	NOS3	7	150687687	1062	0.208817	0.0630753	3.31059	0.000930988	0.954	rs11771443:150687687:C:T	3.31059	10.96	0.138889	308.889
DBP	EA	NOS3	7	150696111	989	-0.0278275	0.0489847	-0.568084	0.569978	0.936	rs1799983:150696111:T:G	-0.568084	0.32272	0.721436	1604.47
DBP	HA	ADRA1A	8	26628934	1464	-0.210085	0.0533103	-3.9408	8.12095e-05	0.969	rs75020786:26628934:A:AT	-3.9408	15.5299	0.141735	426.622
DBP	HA	ADRA1B	5	159268423	1448	0.936415	0.223051	4.1982	2.69046e-05	0.794	rs75261385:159268423:G:A	4.1982	17.6249	0.00690608	20.7873
DBP	HA	ADRA1D	20	4506337	1462	-0.58888	0.14719	-4.00082	6.31234e-05	0.637	20:4506337:GAGATAGAT:G	-4.00082	16.0066	0.0160739	48.3824
DBP	HA	ADRA2A	10	112441809	1501	0.630144	0.183206	3.43954	0.000582714	0.961	rs150985119:112441809:G:A	3.43954	11.8304	0.0103264	31.0826
DBP	HA	ADRA2B	2	97198788	1475	0.220002	0.0741101	2.96859	0.00299174	0.972	rs72939379:97198788:G:C	2.96859	8.8125	0.0664407	199.986
DBP	HA	ADRA2C	4	4025829	649	0.205782	0.058714	3.50481	0.000456929	0.643	rs9684008:4025829:G:T	3.50481	12.2837	0.335131	1008.74
DBP	HA	ADRB1	10	116193680	1365	-0.269166	0.0707058	-3.80684	0.000140754	0.867	rs59960244:116193680:T:C	-3.80684	14.492	0.0794872	239.256
DBP	HA	ADRB2	5	148236306	1490	0.371733	0.108982	3.41096	0.000647352	0.967	rs75198179:148236306:G:A	3.41096	11.6346	0.0298658	89.896
DBP	HA	ADRB3	8	37635649	1504	0.172953	0.0481843	3.58941	0.000331432	1	rs7463174	3.58941	12.8838	0.177859	535.356
DBP	HA	ACE	17	61091455	1492	-0.716144	0.186313	-3.84377	0.00012116	0.884	rs67298063:61091455:C:G	-3.84377	14.7746	0.0097185	29.2527
DBP	HA	NOS3	7	151120367	1423	-0.408026	0.113248	-3.60295	0.000314631	0.798	rs149425951:151120367:G:C	-3.60295	12.9812	0.0288124	86.7252
DBP	HA	NOS3	7	150696111	1378	0.00979014	0.0471175	0.207781	0.8354	0.936	rs1799983:150696111:T:G	0.207781	0.0431731	0.786284	2366.72
DBP	ALL	ADRA1A	8	26899943	3695	-0.0889254	0.0235235	-3.78028	0.000156652	1	rs10086635	-3.78028	14.2905	0.452368	3344.81
DBP	ALL	ADRA1B	5	159611113	3671	0.880644	0.202935	4.33953	1.42787e-05	0.775	rs189672238:159611113:G:A	4.33953	18.8315	0.00299646	22.1558
DBP	ALL	ADRA1D	20	4589836	3537	0.278276	0.0842023	3.30485	0.000950285	0.82	rs6052681:4589836:C:T	3.30485	10.922	0.0204976	151.559
DBP	ALL	ADRA2A	10	112955571	3685	-0.559771	0.137826	-4.06142	4.87751e-05	0.958	rs80044913:112955571:G:T	-4.06142	16.4951	0.00719132	53.1726
DBP	ALL	ADRA2B	2	97198788	3628	0.155115	0.0436235	3.55576	0.000376889	0.972	rs72939379:97198788:G:C	3.55576	12.6434	0.0806229	596.126
DBP	ALL	ADRA2C	4	4076886	3528	-0.702183	0.187767	-3.73965	0.000184278	0.511	rs190882381:4076886:C:A	-3.73965	13.985	0.00396825	29.3413
DBP	ALL	ADRB1	10	115589891	2759	0.151864	0.0440105	3.45063	0.00055929	0.739	rs34120163:115589891:C:T	3.45063	11.9068	0.103661	766.468
DBP	ALL	ADRB2	5	148651711	3695	0.0836831	0.024132	3.46773	0.000524876	1	rs12054749	3.46773	12.0251	0.609066	4503.44
DBP	ALL	ADRB3	8	38311421	3583	-0.317662	0.0827425	-3.83916	0.000123456	0.896	rs10101126:38311421:C:A	-3.83916	14.7391	0.0205135	151.677
DBP	ALL	ACE	17	61646244	3652	0.605374	0.165858	3.64995	0.000262289	0.781	rs141755518:61646244:T:C	3.64995	13.3221	0.00492881	36.4436
DBP	ALL	NOS3	7	151145128	3669	0.672657	0.203423	3.3067	0.000944026	0.812	rs188087968:151145128:C:A	3.3067	10.9343	0.00327065	24.1832
DBP	ALL	NOS3	7	150696111	3375	0.00328262	0.0311943	0.105231	0.916192	0.936	rs1799983:150696111:T:G	0.105231	0.0110736	0.803704	5942.59

## Sheet: MAP
Phenotype	Population	Gene	CHR	BP	n.obs	Est	Est.SE	Wald.Stat	P	info	rs_id	zscore	chisq	MAF	MAC
MAP	AA	ADRA1A	8	26821871	1072	0.439371	0.119966	3.66245	0.000249815	0.993	rs59846426:26821871:A:G	3.66245	13.4135	0.0326493	70.653
MAP	AA	ADRA1B	5	158845061	748	-0.211498	0.0559511	-3.78005	0.000156799	0.889	rs10046089:158845061:T:C	-3.78005	14.2888	0.294786	637.917
MAP	AA	ADRA1D	20	4035947	936	-0.321705	0.0854282	-3.76579	0.000166021	0.768	rs35845888:4035947:C:CA	-3.76579	14.1812	0.0774573	167.618
MAP	AA	ADRA2A	10	112392874	1076	0.684261	0.209415	3.26749	0.00108504	0.942	rs183007120:112392874:T:C	3.26749	10.6765	0.0106877	23.1283
MAP	AA	ADRA2B	2	97264228	1048	-0.521075	0.158749	-3.28239	0.00102933	0.79	rs77427837:97264228:G:A	-3.28239	10.7741	0.0195611	42.3302
MAP	AA	ADRA2C	4	3441988	1031	0.468779	0.0983103	4.76836	1.8573e-06	0.921	rs114254914:3441988:G:A	4.76836	22.7373	0.0489816	105.996
MAP	AA	ADRB1	10	115382245	1065	-0.2233	0.0625768	-3.56841	0.000359156	0.979	rs2419852:115382245:G:C	-3.56841	12.7335	0.855869	1852.1
MAP	AA	ADRB2	5	148118205	1035	0.486717	0.149912	3.24669	0.00116756	0.792	rs17108697:148118205:C:G	3.24669	10.541	0.0222222	48.0889
MAP	AA	ADRB3	8	38311421	1007	-0.393885	0.104339	-3.77505	0.000159977	0.896	rs10101126:38311421:C:A	-3.77505	14.251	0.0476663	103.15
MAP	AA	ACE	17	62077882	1053	0.627004	0.193805	3.23523	0.00121546	0.745	rs144816563:62077882:G:A	3.23523	10.4667	0.0128205	27.7436
MAP	AA	NOS3	7	150532260	1077	-0.605489	0.168086	-3.60226	0.000315467	0.956	rs187799534:150532260:G:A	-3.60226	12.9762	0.0148561	32.1486
MAP	AA	NOS3	7	150696111	1008	0.0654362	0.0790874	0.827391	0.408016	0.936	rs1799983:150696111:T:G	0.827391	0.684576	0.908234	1965.42
MAP	EA	ADRA1A	8	26671286	1031	0.413564	0.140316	2.94738	0.0032048	0.864	rs148841082:26671286:CT:C	2.94738	8.68704	0.0252182	56.0854
MAP	EA	ADRA1B	5	159733742	1110	-0.496779	0.169348	-2.93348	0.00335189	0.982	rs115223645:159733742:G:A	-2.93348	8.60529	0.0157658	35.0631
MAP	EA	ADRA1D	20	3801813	1090	0.174159	0.0511503	3.40485	0.00066201	0.989	rs4813646:3801813:A:T	3.40485	11.593	0.240367	534.576
MAP	EA	ADRA2A	10	112964746	1110	-0.170194	0.0434771	-3.91456	9.05708e-05	1	rs7900963	-3.91456	15.3237	0.373423	830.494
MAP	EA	ADRA2B	2	96963787	1074	-0.623185	0.210069	-2.96657	0.0030114	0.781	rs146087287:96963787:G:A	-2.96657	8.80055	0.0107076	23.8138
MAP	EA	ADRA2C	4	3913469	241	-0.337315	0.0959504	-3.51551	0.000438908	0.524	rs9684982:3913469:T:C	-3.51551	12.3588	0.670124	1490.36
MAP	EA	ADRB1	10	115720321	1106	-2.57217	0.703525	-3.65612	0.000256058	0.862	rs238761:115720321:T:G	-3.65612	13.3672	0.999096	2221.99
MAP	EA	ADRB2	5	148655138	1055	0.13776	0.0455463	3.0246	0.00248959	0.972	rs2400827:148655138:G:A	3.0246	9.14823	0.401896	893.816
MAP	EA	ADRB3	8	37685658	871	0.180404	0.052972	3.40565	0.000660068	0.876	rs143590456:37685658:A:AAAAAC	3.40565	11.5985	0.270953	602.599
MAP	EA	ACE	17	61518335	1110	-0.369771	0.115454	-3.20275	0.00136122	1	GSA-rs11652994	-3.20275	10.2576	0.0351351	78.1405
MAP	EA	NOS3	7	151003762	1089	-0.281339	0.0793185	-3.54696	0.000389711	0.942	rs12535753:151003762:C:T	-3.54696	12.5809	0.0775941	172.569
MAP	EA	NOS3	7	150696111	989	-0.0313874	0.0500925	-0.626588	0.53093	0.936	rs1799983:150696111:T:G	-0.626588	0.392612	0.721436	1604.47
MAP	HA	ADRA1A	8	26153433	1496	-0.694021	0.203615	-3.40849	0.000653233	0.904	rs139439419:26153433:C:T	-3.40849	11.6178	0.00802139	24.1444
MAP	HA	ADRA1B	5	159268423	1448	0.919542	0.221818	4.14548	3.39106e-05	0.794	rs75261385:159268423:G:A	4.14548	17.185	0.00690608	20.7873
MAP	HA	ADRA1D	20	4506337	1462	-0.504708	0.146497	-3.44518	0.000570686	0.637	20:4506337:GAGATAGAT:G	-3.44518	11.8692	0.0160739	48.3824
MAP	HA	ADRA2A	10	112760915	1055	0.152355	0.0460214	3.31052	0.000931224	0.838	rs11379743:112760915:C:CT	3.31052	10.9596	0.346445	1042.8
MAP	HA	ADRA2B	2	97150158	1477	0.390166	0.131044	2.97738	0.00290724	0.849	rs200715730:97150158:GC:G	2.97738	8.86479	0.0189573	57.0616
MAP	HA	ADRA2C	4	3633152	1490	-4.11436	0.991296	-4.15048	3.31778e-05	0.703	rs1977176:3633152:T:C	-4.15048	17.2265	0.999664	3008.99
MAP	HA	ADRB1	10	116193680	1365	-0.29471	0.0701574	-4.20069	2.66098e-05	0.867	rs59960244:116193680:T:C	-4.20069	17.6458	0.0794872	239.256
MAP	HA	ADRB2	5	147916626	1410	-0.19473	0.055406	-3.5146	0.000440421	0.936	rs2400597:147916626:C:T	-3.5146	12.3524	0.869504	2617.21
MAP	HA	ADRB3	8	37621345	1504	-0.302713	0.0830705	-3.64404	0.000268388	1	GSA-rs78611671	-3.64404	13.2791	0.049867	150.1
MAP	HA	ACE	17	61565904	981	-0.229189	0.0603224	-3.79941	0.000145041	0.737	17:61565904:T:<INS:ME:ALU>:61566174	-3.79941	14.4355	0.158512	477.12
MAP	HA	NOS3	7	151120367	1423	-0.451751	0.11244	-4.01771	5.87653e-05	0.798	rs149425951:151120367:G:C	-4.01771	16.142	0.0288124	86.7252
MAP	HA	NOS3	7	150696111	1378	0.00907265	0.0467992	0.193863	0.846283	0.936	rs1799983:150696111:T:G	0.193863	0.037583	0.786284	2366.72
MAP	ALL	ADRA1A	8	26899943	3695	-0.0880941	0.0234547	-3.75593	0.000172702	1	rs10086635	-3.75593	14.107	0.452368	3344.81
MAP	ALL	ADRA1B	5	159402200	3561	0.386033	0.0958824	4.02611	5.67076e-05	0.799	rs78459733:159402200:C:G	4.02611	16.2095	0.0154451	114.201
MAP	ALL	ADRA1D	20	3802991	3459	-0.316289	0.0879634	-3.59569	0.000323532	0.774	rs75625533:3802991:A:G	-3.59569	12.929	0.0190807	141.082
MAP	ALL	ADRA2A	10	112942698	2559	-0.115702	0.0280522	-4.12452	3.71505e-05	0.853	rs377187061:112942698:GT:G	-4.12452	17.0117	0.458382	3389.28
MAP	ALL	ADRA2B	2	96578621	3689	0.495499	0.136514	3.62964	0.000283813	0.969	rs13408630:96578621:G:A	3.62964	13.1743	0.00745459	55.1193
MAP	ALL	ADRA2C	4	3444898	3664	0.410753	0.11114	3.69582	0.00021918	0.919	rs142546313:3444898:C:T	3.69582	13.6591	0.0110535	81.7295
MAP	ALL	ADRB1	10	115337833	3674	0.584233	0.173195	3.37327	0.000742806	0.823	rs142936446:115337833:C:T	3.37327	11.379	0.00421884	31.1941
MAP	ALL	ADRB2	5	148220698	3631	0.371382	0.104621	3.54977	0.000385561	0.827	rs76792645:148220698:T:C	3.54977	12.6009	0.0122556	90.6177
MAP	ALL	ADRB3	8	37960300	3620	-0.423053	0.126636	-3.34071	0.000835641	0.758	rs181763304:37960300:A:G	-3.34071	11.1604	0.00842541	62.2975
MAP	ALL	ACE	17	61646244	3652	0.603974	0.165519	3.64897	0.000263294	0.781	rs141755518:61646244:T:C	3.64897	13.315	0.00492881	36.4436
MAP	ALL	NOS3	7	151099499	3249	-0.158728	0.0478288	-3.31867	0.000904463	0.842	rs117435839:151099499:T:C	-3.31867	11.0136	0.0717144	530.256
MAP	ALL	NOS3	7	150696111	3375	9.02666e-05	0.0311113	0.00290141	0.997685	0.936	rs1799983:150696111:T:G	0.00290141	8.4182e-06	0.803704	5942.59

## Sheet: SBP
Phenotype	Population	Gene	CHR	BP	n.obs	Est	Est.SE	Wald.Stat	P	info	rs_id	zscore	chisq	MAF	MAC
SBP	AA	ADRA1A	8	26821871	1072	0.44827	0.119117	3.76328	0.000167697	0.993	rs59846426:26821871:A:G	3.76328	14.1623	0.0326493	70.653
SBP	AA	ADRA1B	5	159174956	1036	-0.631501	0.169206	-3.73214	0.000189861	0.773	rs142180440:159174956:C:T	-3.73214	13.9289	0.0168919	36.5541
SBP	AA	ADRA1D	20	4035947	936	-0.323061	0.0848755	-3.8063	0.000141064	0.768	rs35845888:4035947:C:CA	-3.8063	14.4879	0.0774573	167.618
SBP	AA	ADRA2A	10	112392874	1076	0.711787	0.207703	3.42695	0.000610402	0.942	rs183007120:112392874:T:C	3.42695	11.744	0.0106877	23.1283
SBP	AA	ADRA2B	2	97264228	1048	-0.493924	0.157767	-3.13072	0.00174376	0.79	rs77427837:97264228:G:A	-3.13072	9.80143	0.0195611	42.3302
SBP	AA	ADRA2C	4	3441988	1031	0.457213	0.0976623	4.68157	2.84689e-06	0.921	rs114254914:3441988:G:A	4.68157	21.9171	0.0489816	105.996
SBP	AA	ADRB1	10	115382245	1065	-0.230126	0.0621366	-3.70355	0.000212605	0.979	rs2419852:115382245:G:C	-3.70355	13.7163	0.855869	1852.1
SBP	AA	ADRB2	5	148191463	1048	-0.706431	0.21764	-3.24587	0.00117092	0.794	rs73274631:148191463:G:C	-3.24587	10.5357	0.0100191	21.6813
SBP	AA	ADRB3	8	38311421	1007	-0.340177	0.10376	-3.2785	0.00104359	0.896	rs10101126:38311421:C:A	-3.2785	10.7486	0.0476663	103.15
SBP	AA	ACE	17	61471137	809	-0.155875	0.0498184	-3.12887	0.00175481	0.888	rs8064760:61471137:A:T	-3.12887	9.78982	0.483931	1047.23
SBP	AA	NOS3	7	150532260	1077	-0.609479	0.166842	-3.65303	0.000259168	0.956	rs187799534:150532260:G:A	-3.65303	13.3446	0.0148561	32.1486
SBP	AA	NOS3	7	150696111	1008	0.102957	0.0784882	1.31175	0.189603	0.936	rs1799983:150696111:T:G	1.31175	1.7207	0.908234	1965.42
SBP	EA	ADRA1A	8	26440229	1031	0.155511	0.0464362	3.34892	0.000811262	0.952	rs388047:26440229:G:A	3.34892	11.2153	0.329292	732.345
SBP	EA	ADRA1B	5	159899122	941	-0.17287	0.0599507	-2.88353	0.00393246	0.892	rs2431689:159899122:G:A	-2.88353	8.31474	0.188098	418.329
SBP	EA	ADRA1D	20	3905048	1067	-0.70125	0.202243	-3.46737	0.000525581	0.838	rs6139244:3905048:C:T	-3.46737	12.0226	0.0121837	27.0965
SBP	EA	ADRA2A	10	112964746	1110	-0.158255	0.0436529	-3.62529	0.000288637	1	rs7900963	-3.62529	13.1427	0.373423	830.494
SBP	EA	ADRA2B	2	96963787	1074	-0.641575	0.210815	-3.04331	0.00233991	0.781	rs146087287:96963787:G:A	-3.04331	9.26173	0.0107076	23.8138
SBP	EA	ADRA2C	4	3913469	241	-0.348034	0.0962629	-3.61545	0.000299828	0.524	rs9684982:3913469:T:C	-3.61545	13.0715	0.670124	1490.36
SBP	EA	ADRB1	10	115710710	1090	-2.87635	0.704759	-4.08132	4.47803e-05	0.829	rs11306597:115710710:CT:C	-4.08132	16.6572	0.999083	2221.96
SBP	EA	ADRB2	5	148256975	1105	0.581408	0.204588	2.84185	0.00448528	0.941	rs201037024:148256975:C:CAAAT	2.84185	8.0761	0.00995475	22.1394
SBP	EA	ADRB3	8	37508615	1104	0.765868	0.219331	3.49184	0.000479712	0.884	rs147056628:37508615:G:A	3.49184	12.1929	0.00951087	21.1522
SBP	EA	ACE	17	61518335	1110	-0.394726	0.115798	-3.40874	0.000652642	1	GSA-rs11652994	-3.40874	11.6195	0.0351351	78.1405
SBP	EA	NOS3	7	151116560	622	0.178885	0.0574306	3.1148	0.00184073	0.82	7:151116560:AAAAATAAAAT:A	3.1148	9.70195	0.596463	1326.53
SBP	EA	NOS3	7	150696111	989	-0.056093	0.0502276	-1.11678	0.26409	0.936	rs1799983:150696111:T:G	-1.11678	1.24719	0.721436	1604.47
SBP	HA	ADRA1A	8	26137486	1497	-0.702979	0.208258	-3.37551	0.000736791	0.916	rs76088064:26137486:T:C	-3.37551	11.3941	0.00768203	23.1229
SBP	HA	ADRA1B	5	159402200	1458	0.635381	0.15694	4.04856	5.15345e-05	0.491	rs78459733:159402200:C:T	4.04856	16.3908	0.0140604	42.3217
SBP	HA	ADRA1D	20	4009024	1161	0.137003	0.0418254	3.27559	0.0010544	0.887	rs201873303:4009024:TCCTCCCTCCCTC:T	3.27559	10.7295	0.484065	1457.04
SBP	HA	ADRA2A	10	112371942	1494	-0.650525	0.20892	-3.11374	0.00184729	0.968	rs141274390:112371942:G:A	-3.11374	9.6954	0.00769746	23.1693
SBP	HA	ADRA2B	2	97198788	1475	0.194314	0.0737957	2.63313	0.00846017	0.972	rs72939379:97198788:G:C	2.63313	6.93338	0.0664407	199.986
SBP	HA	ADRA2C	4	3633152	1490	-4.21105	0.992319	-4.24364	2.1992e-05	0.703	rs1977176:3633152:T:C	-4.24364	18.0085	0.999664	3008.99
SBP	HA	ADRB1	10	116193680	1365	-0.259752	0.0703419	-3.69271	0.000221878	0.867	rs59960244:116193680:T:C	-3.69271	13.6361	0.0794872	239.256
SBP	HA	ADRB2	5	148156155	1423	0.311596	0.0887904	3.50935	0.000449211	0.878	rs73272585:148156155:A:G	3.50935	12.3155	0.0463809	139.606
SBP	HA	ADRB3	8	37913621	1345	0.154224	0.0461244	3.34365	0.000826829	0.935	rs28670792:37913621:C:T	3.34365	11.18	0.765799	2305.06
SBP	HA	ACE	17	61565904	981	-0.195547	0.0604807	-3.23322	0.00122403	0.737	17:61565904:T:<INS:ME:ALU>:61566174	-3.23322	10.4537	0.158512	477.12
SBP	HA	NOS3	7	151120367	1423	-0.398716	0.112721	-3.53719	0.000404416	0.798	rs149425951:151120367:G:C	-3.53719	12.5117	0.0288124	86.7252
SBP	HA	NOS3	7	150696111	1378	-0.00107475	0.0468603	-0.0229351	0.981702	0.936	rs1799983:150696111:T:G	-0.0229351	0.00052602	0.786284	2366.72
SBP	ALL	ADRA1A	8	26899943	3695	-0.0842496	0.0234788	-3.58832	0.000332812	1	rs10086635	-3.58832	12.8761	0.452368	3344.81
SBP	ALL	ADRA1B	5	159402200	3561	0.382538	0.0958648	3.99039	6.59646e-05	0.799	rs78459733:159402200:C:G	3.99039	15.9232	0.0154451	114.201
SBP	ALL	ADRA1D	20	4029484	3210	-0.253913	0.0652474	-3.89155	9.96075e-05	0.712	rs1544212:4029484:T:C	-3.89155	15.1441	0.0370717	274.108
SBP	ALL	ADRA2A	10	112942698	2559	-0.104165	0.0280648	-3.71159	0.000205965	0.853	rs377187061:112942698:GT:G	-3.71159	13.7759	0.458382	3389.28
SBP	ALL	ADRA2B	2	96963787	3638	-0.655543	0.183312	-3.5761	0.000348761	0.781	rs146087287:96963787:G:A	-3.5761	12.7885	0.00412314	30.4865
SBP	ALL	ADRA2C	4	3441988	3634	0.326712	0.0854683	3.82262	0.000132043	0.921	rs114254914:3441988:G:A	3.82262	14.6124	0.018437	136.323
SBP	ALL	ADRB1	10	115337833	3674	0.597877	0.173117	3.4536	0.000553167	0.823	rs142936446:115337833:C:T	3.4536	11.9273	0.00421884	31.1941
SBP	ALL	ADRB2	5	148132435	3658	0.275043	0.0809808	3.3964	0.000682779	0.922	rs143060248:148132435:T:A	3.3964	11.5355	0.0207764	153.621
SBP	ALL	ADRB3	8	37960300	3620	-0.427517	0.126522	-3.37898	0.000727551	0.758	rs181763304:37960300:A:G	-3.37898	11.4175	0.00842541	62.2975
SBP	ALL	ACE	17	61965278	3647	0.383378	0.124692	3.0746	0.00210782	0.832	rs147152881:61965278:G:A	3.0746	9.45319	0.00836304	61.8363
SBP	ALL	NOS3	7	151120367	3480	-0.269551	0.0742284	-3.63137	0.00028192	0.798	rs149425951:151120367:G:C	-3.63137	13.1869	0.0265805	196.536
SBP	ALL	NOS3	7	150696111	3375	-0.00646878	0.0311238	-0.20784	0.835354	0.936	rs1799983:150696111:T:G	-0.20784	0.0431977	0.803704	5942.59
